# Supplementary material for: Exposure to Mycobacterium remodels alveolar macrophages and the early innate response to Mycobacterium tuberculosis infection
Source: PLoS Pathog. 2024 Jan 18;20(1):e1011871. doi: 10.1371/journal.ppat.1011871 (PMC10796046; doi:10.1371/journal.ppat.1011871)
Supplement: S1 Table — (XLSX) [file ppat.1011871.s013.xlsx]

## Sheet: Field Descriptions
Field	Description
Geneid	Ensembl gene ID
gene	gene name
bcgSC0.logFC	Fit coefficient for log2(scBCG uninfected - naïve uninfected) at 24 hours
bcgSC0.FDR	Benjamini-Hochberg corrected FDR for a significant non-zero value of log2(scBCG uninfected - naïve uninfected) at 24 hours
bcgSC24.logFC	Fit coefficient for log2(scBCG infected - scBCG uninfected) at 24 hours
bcgSC24.FDR	Benjamini-Hochberg corrected FDR for a significant non-zero value of log2(scBCG infected - scBCG uninfected) at 24 hours
bcgSC24bys.logFC	Fit coefficient for log2(scBCG infected - scBCG bystander) at 24 hours
bcgSC24bys.FDR	Benjamini-Hochberg corrected FDR for a significant non-zero value of log2(scBCG infected - scBCG bystander) at 24 hours
bcgSC.mEmNeg	Fit coefficient for scBCG bystander at 24 hours
bcgSC.mEmPos	Fit coefficient for scBCG infected at 24 hours
bcgSC.uninfected	Fit coefficient for scBCG uninfected at 24 hours
naive.uninfected	Fit coefficient for naive uninfected at 24 hours
bcgSC.uninfected.AD65	normalized log2(cpm) for bcgSC uninfected, 24 hours, replicate 1
bcgSC.mEmNeg.AD65	normalized log2(cpm) for bcgSC bystanders, 24 hours, replicate 1
bcgSC.mEmPos.AD65	normalized log2(cpm) for bcgSC infected, 24 hours, replicate 1
bcgSC.uninfected.AD66	normalized log2(cpm) for bcgSC uninfected, 24 hours, replicate 2
bcgSC.mEmNeg.AD66	normalized log2(cpm) for bcgSC bystanders, 24 hours, replicate 2
bcgSC.mEmPos.AD66	normalized log2(cpm) for bcgSC infected, 24 hours, replicate 2
naive.uninfected.AD47	normalized log2(cpm) for naive uninfected, 24 hours, replicate 1
naive.uninfected.AD48	normalized log2(cpm) for naive uninfected, 24 hours, replicate 2
bcgSC.uninfected.AD65.cts	raw counts for bcgSC uninfected, 24 hours, replicate 1
bcgSC.mEmNeg.AD65.cts	raw counts for bcgSC bystanders, 24 hours, replicate 1
bcgSC.mEmPos.AD65.cts	raw counts for bcgSC infected, 24 hours, replicate 1
bcgSC.uninfected.AD66.cts	raw counts for bcgSC uninfected, 24 hours, replicate 2
bcgSC.mEmNeg.AD66.cts	raw counts for bcgSC bystanders, 24 hours, replicate 2
bcgSC.mEmPos.AD66.cts	raw counts for bcgSC infected, 24 hours, replicate 2
naive.uninfected.AD47.cts	raw counts for naive uninfected, 24 hours, replicate 1
naive.uninfected.AD48.cts	raw counts for naive uninfected, 24 hours, replicate 2

## Sheet: Data
Geneid	gene	bcgSC0.logFC	bcgSC0.FDR	bcgSC24.logFC	bcgSC24.FDR	bcgSC24bys.logFC	bcgSC24bys.FDR	bcgSC.mEmNeg	bcgSC.mEmPos	bcgSC.uninfected	naive.uninfected	bcgSC.uninfected.AD65	bcgSC.mEmNeg.AD65	bcgSC.mEmPos.AD65	bcgSC.uninfected.AD66	bcgSC.mEmNeg.AD66	bcgSC.mEmPos.AD66	naive.uninfected.AD47	naive.uninfected.AD48	bcgSC.uninfected.AD65.cts	bcgSC.mEmNeg.AD65.cts	bcgSC.mEmPos.AD65.cts	bcgSC.uninfected.AD66.cts	bcgSC.mEmNeg.AD66.cts	bcgSC.mEmPos.AD66.cts	naive.uninfected.AD47.cts	naive.uninfected.AD48.cts
ENSMUSG00000033845	Mrpl15	-0.0958997	0.952864	-0.00827518	0.999168	0.334435	0.999891	4.49851	4.83295	4.84122	4.93712	4.89257	4.8543	4.7672	4.80536	4.04959	4.91259	4.99297	4.89648	489	425	183	227	183	233	289	255
ENSMUSG00000025903	Lypla1	0.0951552	0.944096	-0.703026	0.366694	-0.183698	0.999891	4.85473	4.67103	5.37405	5.2789	5.51781	4.86102	4.77501	5.22422	4.86642	4.58218	5.13913	5.41891	756	427	184	304	324	185	320	367
ENSMUSG00000033813	Tcea1	0.186607	0.932419	0.092088	0.983317	0.28634	0.999891	4.65915	4.94549	4.8534	4.6668	5.06633	3.7416	4.75935	4.61683	5.23521	5.12395	3.57429	5.29646	552	195	182	199	419	270	107	337
ENSMUSG00000033793	Atp6v1h	-0.180894	0.818623	0.209713	0.828583	0.395641	0.943784	6.33364	6.72928	6.51957	6.70047	6.58084	6.33474	6.7176	6.45983	6.33902	6.74564	6.99263	6.33914	1583	1191	711	718	903	834	1161	696
ENSMUSG00000025907	Rb1cc1	-0.0978092	0.903078	-0.431016	0.417791	-0.323294	0.996249	6.5908	6.2675	6.69852	6.79633	6.75458	6.70752	6.42192	6.64404	6.46851	6.10388	6.78766	6.80963	1786	1543	579	816	988	534	1007	965
ENSMUSG00000051285	Pcmtd1	-0.471871	0.53095	0.0654837	0.973005	-0.132961	0.999891	6.31319	6.18023	6.11474	6.58661	6.31711	6.18727	5.96339	5.88045	6.4361	6.37341	6.77328	6.37791	1318	1075	421	480	966	644	997	715
ENSMUSG00000061024	Rrs1	0.00335165	1	-0.169451	0.93087	0.151138	0.999891	5.06894	5.22008	5.38953	5.38618	5.17877	5.31998	5.15597	5.58933	4.77982	5.29417	5.64774	5.08091	597	588	240	392	305	304	456	290
ENSMUSG00000025911	Adhfe1	5.13401	0.207059	-0.336174	0.968751	-0.0919848	0.999891	2.41945	2.32747	2.66364	-2.47037	3.02837	1.15118	2.34158	2.27537	3.14861	2.4142	-1.28009	-1.69538	132	30	33	38	97	40	2	1
ENSMUSG00000025912	Mybl1	-0.690023	0.816326	-0.085015	0.990392	1.48869	0.973176	1.00369	2.49239	2.5774	3.26742	2.69356	0.424448	2.46253	2.54098	1.61102	2.60901	3.63914	2.83904	104	17	36	46	32	46	112	60
ENSMUSG00000045210	Vcpip1	-0.0609059	0.944647	0.104688	0.931671	-0.264306	0.999891	7.18967	6.92537	6.82068	6.88158	6.98785	7.03432	6.86203	6.63163	7.33411	6.9897	6.6839	7.05976	2100	1936	786	809	1802	988	937	1148
ENSMUSG00000025915	Sgk3	-0.302528	0.617922	-0.164603	0.859777	-0.140091	0.999891	6.6764	6.53631	6.70091	7.00344	6.72854	6.78651	6.56612	6.67718	6.56161	6.51183	7.21736	6.75642	1754	1630	640	835	1054	709	1357	930
ENSMUSG00000046101	Mcmdc2	-4.96344	0.50539	2.18222	0.82652	-2.95242	0.999891	1.53731	-1.41511	-3.59733	1.36611	-1.6738	1.96759	-0.102389	-2.37537	1.16977	-2.37537	1.88652	0.861847	2	55	5	0	23	0	32	14
ENSMUSG00000098234	Snhg6	0.274801	0.956603	-0.738869	0.903088	-1.20379	0.999891	2.62027	1.41648	2.15535	1.88054	0.766778	2.1762	1.8444	2.93636	3.02725	1.08358	0.591668	2.63856	25	64	23	61	89	15	12	52
ENSMUSG00000093178	Snord87	-0.275848	0.913703	-0.311276	0.936865	-0.0798469	0.999891	2.94103	2.86118	3.17245	3.4483	3.40229	2.79774	2.80516	2.95923	3.13399	2.98167	3.32908	3.60234	172	100	46	62	96	60	90	103
ENSMUSG00000099032	Tcf24	0.892264	0.909548	-0.427285	0.976965	-1.08345	0.999891	1.59103	0.507584	0.934869	0.042605	-1.41976	-0.586446	0.110018	1.94956	2.52049	1.08358	0.0961284	0.436356	3	7	6	30	62	15	8	10
ENSMUSG00000025917	Cops5	-0.172644	0.900742	0.544647	0.584816	0.26669	0.999891	5.19454	5.46123	4.91658	5.08923	4.47381	5.08732	5.43258	5.27979	5.30867	5.50062	4.81356	5.3343	365	500	291	316	441	351	255	346
ENSMUSG00000056763	Cspp1	-0.358665	0.70863	-0.193854	0.901819	-0.3047	0.999891	5.68166	5.37696	5.57082	5.92948	5.70803	5.75872	5.73032	5.42652	5.61017	4.93093	6.09414	5.7528	863	798	358	350	544	236	622	463
ENSMUSG00000067851	Arfgef1	-0.0594958	0.918486	0.0315861	0.977867	-0.168516	0.999891	7.80006	7.63154	7.59996	7.65945	7.61535	7.70665	7.66154	7.58683	7.89049	7.60377	7.70393	7.61613	3246	3087	1369	1570	2651	1513	1902	1689
ENSMUSG00000005886	Ncoa2	0.0775288	0.921286	-0.294841	0.623109	-0.18917	0.999891	6.98708	6.79791	7.09276	7.01523	7.02443	7.23347	6.85652	7.16307	6.69212	6.74218	7.02574	7.00867	2154	2223	783	1170	1154	832	1188	1108
ENSMUSG00000025935	Tram1	0.121817	0.853916	-0.0459041	0.973005	-0.00550413	0.999891	7.09243	7.08693	7.13283	7.01102	7.11263	7.26362	7.07146	7.1569	6.90087	7.1059	7.0593	6.96511	2290	2270	909	1165	1334	1071	1216	1075
ENSMUSG00000025937	Lactb2	-0.134248	0.932419	0.245697	0.90051	0.636665	0.981029	4.07006	4.70672	4.46102	4.59527	4.59764	4.03726	4.82098	4.33144	4.13285	4.6052	4.3697	4.8096	398	240	190	163	194	188	187	240
ENSMUSG00000025932	Eya1	-0.194705	0.990508	-0.283587	0.99009	0.120484	0.999891	-0.751857	-0.631372	-0.347786	-0.153081	-2.37537	0.424448	0.110018	0.834303	-2.37537	-0.79076	0.692882	-0.886664	0	17	6	13	0	3	13	3
ENSMUSG00000025925	Terf1	-0.284184	0.887416	-0.663604	0.711133	-0.505924	0.999891	4.58392	4.078	4.7416	5.02579	4.09003	3.64355	3.95968	5.21474	5.16861	4.21407	5.42679	4.49015	279	182	104	302	400	143	391	192
ENSMUSG00000043716	Rpl7	0.264928	0.575425	-0.14455	0.834943	-0.114657	0.999891	7.43534	7.32068	7.46523	7.20031	7.53219	7.44361	7.4078	7.39675	7.43001	7.23205	7.20457	7.19958	3064	2572	1148	1376	1926	1169	1345	1265
ENSMUSG00000025921	Rdh10	0.0353664	0.99972	-0.196016	0.981159	-0.271796	0.999891	2.3022	2.0304	2.22642	2.19105	1.83685	2.10996	2.74283	2.6292	2.56478	0.897175	1.60421	2.69135	56	61	44	49	64	13	26	54
ENSMUSG00000025920	Stau2	-1.33152	0.603973	1.30958	0.620326	1.15444	0.999891	1.95434	3.10877	1.7992	3.13072	1.27838	2.08719	3.73798	2.31137	1.94845	2.10525	2.68605	3.51717	37	60	89	39	41	32	57	97
ENSMUSG00000025939	Ube2w	0.42948	0.781306	-0.11082	0.974341	0.485328	0.999891	4.09429	4.57961	4.69043	4.26095	4.59764	4.32693	4.29984	4.79903	3.84931	4.83031	3.44968	4.79761	398	294	132	226	159	220	98	238
ENSMUSG00000079658	Tceb1	-0.20817	0.906898	-0.110399	0.973258	-0.155826	0.999891	4.37986	4.22403	4.33443	4.5426	4.83882	4.3841	4.22202	3.56242	4.40059	4.25346	4.5011	4.60468	471	306	125	95	234	147	205	208
ENSMUSG00000025940	Tmem70	1.52706	0.244833	-0.486915	0.759489	0.515708	0.999891	4.12774	4.64345	5.13036	3.6033	5.0161	3.91973	4.0266	5.25227	4.33817	5.08627	3.74898	3.48762	533	221	109	310	224	263	121	95
ENSMUSG00000025779	Ly96	-0.711972	0.846882	1.42619	0.655301	0.438188	0.999891	2.33802	2.77621	1.35002	2.06199	1.81227	1.6938	2.16271	0.930037	2.85961	3.25832	2.19333	2.04903	55	45	29	14	79	73	40	34
ENSMUSG00000041859	Mcm3	-0.0673303	0.936313	0.0367599	0.981634	0.102117	0.999891	6.54277	6.64489	6.60813	6.67546	6.45945	6.60102	6.63637	6.75113	6.48733	6.65844	6.5621	6.78555	1455	1433	672	879	1001	785	861	949
ENSMUSG00000041779	Tram2	-0.809086	0.522728	0.54592	0.692721	-0.0408717	0.999891	4.63982	4.59894	4.05302	4.86211	4.49713	4.72749	4.75935	3.42129	4.56769	4.44429	4.97299	4.76103	371	389	182	86	263	168	285	232
ENSMUSG00000025933	Tmem14a	-2.99777	0.735278	1.1709	0.949779	0.60095	0.999891	-1.17768	-0.576733	-1.74764	1.25013	-2.37537	-1.94156	0.606442	-0.314071	-0.00339134	-2.37537	2.19333	-0.886664	0	1	9	5	9	0	40	3
ENSMUSG00000026158	Ogfrl1	-0.740958	0.508906	0.846967	0.350756	-0.277349	0.999891	5.73029	5.45294	4.60598	5.34693	3.90481	5.73144	5.24859	5.11132	5.73896	5.64091	5.1074	5.56399	245	783	256	281	595	387	313	406
ENSMUSG00000026156	B3gat2	-5.61479	0.609708	6.6044	0.542912	1.58608	0.999891	-1.35705	0.22903	-6.37537	-0.760583	-2.37537	-0.094784	0.295129	-2.37537	-2.37537	0.56277	-2.37537	0.436356	0	11	7	0	0	10	0	10
ENSMUSG00000026155	Smap1	-0.271359	0.742125	0.00270002	0.999969	0.0568624	0.999891	5.99725	6.05411	6.05141	6.32277	6.20946	6.28307	6.10018	5.87745	5.64668	6.01499	6.34604	6.30567	1223	1149	463	479	558	502	741	680
ENSMUSG00000026154	1110058L19Rik	1.34721	0.787399	1.03221	0.881888	1.07549	0.999891	1.52788	2.60337	1.57116	0.223954	2.16271	1.53458	2.46253	0.834303	1.69312	2.80734	-2.37537	1.32978	71	40	36	13	34	53	0	20
ENSMUSG00000026153	Fam135a	0.0783956	0.970234	0.183385	0.952958	-0.829251	0.89831	5.07613	4.24688	4.06349	3.9851	3.88137	4.85092	4.42419	4.25955	5.2857	4.07806	3.32908	4.46004	241	424	144	155	434	130	90	188
ENSMUSG00000073725	Lmbrd1	0.0376568	0.977019	-0.095479	0.961974	0.0409398	0.999891	5.99858	6.03951	6.13499	6.09734	5.837	6.12435	6.02361	6.39421	5.86828	6.0629	6.26618	5.91419	944	1029	439	686	651	519	701	518
ENSMUSG00000048874	Phf3	-0.607758	0.228192	0.411032	0.28445	0.0815906	0.999891	7.57736	7.65895	7.24791	7.85567	7.0384	7.59959	7.56353	7.43804	7.5574	7.75038	7.86034	7.85324	2175	2866	1279	1416	2104	1675	2120	1991
ENSMUSG00000026064	Ptp4a1	-0.70609	0.369122	-0.130975	0.927579	-0.451135	0.910952	6.1725	5.72136	5.85234	6.55843	5.96796	6.13549	5.62627	5.73229	6.21598	5.81886	6.27028	6.80365	1034	1037	333	433	829	438	703	961
ENSMUSG00000026134	Prim2	-0.179491	0.891936	0.502233	0.618435	0.0384744	0.999891	5.02998	5.06846	4.56623	4.74572	4.50098	4.86102	4.9438	4.65236	5.19703	5.19649	4.64698	4.85659	372	427	207	204	408	284	227	248
ENSMUSG00000004768	Rab23	-0.222715	0.956488	-0.895021	0.818352	-0.154597	0.999891	2.33385	2.17926	3.07428	3.29699	3.67191	1.27726	2.95011	2.12164	3.01134	0.794086	3.53394	3.07587	208	33	51	34	88	12	104	71
ENSMUSG00000042215	Bag2	-6.32119	0.541229	7.32843	0.423043	3.13252	0.999891	-2.17946	0.953058	-6.37537	-0.0541824	-2.37537	-0.740882	0.110018	-2.37537	-2.37537	1.65388	0.482814	-0.169745	0	6	6	0	0	23	11	6
ENSMUSG00000042197	Zfp451	-0.304069	0.644523	-0.286997	0.697172	-0.367431	0.981029	6.73854	6.37111	6.65811	6.96218	6.93333	6.79707	6.40189	6.3144	6.6821	6.34634	6.84925	7.07101	2022	1642	571	649	1146	632	1051	1157
ENSMUSG00000042182	Bend6	0.310653	0.838405	-0.148734	0.963562	-0.252511	0.999891	4.36911	4.1166	4.26534	3.95468	4.18882	4.39341	3.97331	4.36608	4.36972	4.27276	3.97681	3.96595	299	308	105	167	229	149	142	133
ENSMUSG00000026131	Dst	-0.584882	0.422994	0.444339	0.492761	-0.033998	0.999891	6.26583	6.23183	5.78749	6.37237	5.78426	6.19128	6.4343	5.80038	6.3438	6.00637	6.26001	6.48271	910	1078	584	454	906	499	698	769
ENSMUSG00000102336	mmu-mir-5103	-0.176273	0.916897	0.0434005	0.990392	0.63558	0.999891	3.76599	4.40157	4.35817	4.53445	4.73802	3.68963	4.44391	3.85849	3.87592	4.38344	4.53557	4.55569	439	188	146	117	162	161	210	201
ENSMUSG00000042111	Ccdc115	0.656722	0.545013	-0.65962	0.518588	-0.437567	0.999891	4.77304	4.33547	4.99509	4.33837	5.10479	4.78523	4.32132	4.89112	4.77982	4.37453	4.05493	4.59778	567	405	134	241	305	160	150	207
ENSMUSG00000026127	Imp4	0.0824171	0.950908	-0.0335177	0.989758	0.0538602	0.999891	5.21668	5.27054	5.30406	5.22164	5.04011	5.22929	5.4127	5.54466	5.21798	5.12925	5.22613	5.2311	542	552	287	380	414	271	340	322
ENSMUSG00000026126	Ptpn18	0.535195	0.700191	0.4154	0.820609	0.0771894	0.999891	4.35315	4.43034	4.01494	3.47974	3.97846	4.16237	4.267	4.08336	4.54576	4.59756	3.56096	3.44214	258	262	129	137	259	187	106	92
ENSMUSG00000037509	Arhgef4	-0.341235	0.854717	0.147872	0.97246	0.124222	0.999891	3.84202	3.96624	3.81837	4.1596	3.83941	3.57154	3.43708	3.83395	4.10313	4.37453	4.47292	3.79557	234	173	72	115	190	160	201	118
ENSMUSG00000037503	Fam168b	0.195061	0.71013	-0.20839	0.71373	-0.0321069	0.999891	7.88242	7.85031	8.0587	7.86364	8.05677	7.75712	7.84145	8.06263	8.00039	7.86131	7.62928	8.06748	4409	3197	1551	2184	2861	1809	1806	2310
ENSMUSG00000026123	Plekhb2	0.317308	0.483175	-0.0410477	0.972479	0.128593	0.999891	7.74171	7.87031	7.91135	7.59405	7.88103	7.76611	7.8544	7.94366	7.71922	7.88815	7.6412	7.54799	3903	3217	1565	2011	2354	1843	1821	1611
ENSMUSG00000045216	Hs6st1	-0.418775	0.557693	0.103974	0.949423	-0.256094	0.999891	6.4758	6.21971	6.11573	6.53451	6.21884	6.62593	6.40441	6.00933	6.31329	6.01785	6.71432	6.335	1231	1458	572	525	887	503	957	694
ENSMUSG00000037470	Uggt1	0.0018058	1	-0.27102	0.514224	-0.244349	0.987696	8.09268	7.84833	8.11935	8.11754	8.05644	8.00354	7.97113	8.18229	8.17885	7.7173	8.06654	8.16869	4408	3793	1697	2373	3238	1637	2446	2478
ENSMUSG00000047180	Neurl3	0.247546	0.902817	1.47642	0.169729	0.336565	0.999891	4.4197	4.75626	3.27984	3.0323	2.88251	4.00117	4.60148	3.64937	4.76566	4.91259	2.63609	3.39517	119	234	163	101	302	233	55	89
ENSMUSG00000037447	Arid5a	-0.783213	0.793755	2.53287	0.190736	-0.0937603	0.999891	3.53514	3.44138	0.908509	1.69172	1.56988	2.41438	2.97744	0.0690498	4.19052	3.82705	1.65527	1.87739	46	76	52	7	202	109	27	30
ENSMUSG00000010453	Kansl3	-0.846613	0.232642	0.218682	0.830235	-0.211198	0.999891	6.14714	5.93594	5.71726	6.56387	5.60804	6.23855	5.9358	5.8317	6.05646	5.94453	6.7441	6.36375	805	1114	413	464	742	478	977	708
ENSMUSG00000001143	Lman2l	0.707049	0.50539	-0.431477	0.706218	0.338179	0.999891	4.6739	5.01208	5.44356	4.73651	5.67433	4.64023	4.84343	5.17621	4.72721	5.17613	4.96289	4.49015	843	366	193	294	294	280	283	192
ENSMUSG00000037408	Cnnm4	-0.358622	0.811638	0.275382	0.902349	-0.513154	0.999891	5.0088	4.49564	4.22026	4.57888	3.67191	4.85766	4.87283	4.65236	5.16142	4.02214	4.71474	4.45241	208	426	197	204	398	125	238	187
ENSMUSG00000001138	Cnnm3	-0.184795	0.875594	-0.0231755	0.99219	-0.436504	0.999891	5.59308	5.15658	5.17975	5.36455	5.16428	5.62874	5.36177	5.20998	5.56727	4.93699	5.13913	5.57105	591	729	277	301	528	237	320	408
ENSMUSG00000067653	Ankrd23	1.57555	0.8184	-0.520859	0.973005	-1.335	0.999891	1.76299	0.427986	0.948846	-0.626703	1.41525	1.31695	0.975085	0.621374	2.22173	0.126695	-2.37537	0.555058	41	34	12	11	50	7	0	11
ENSMUSG00000079610	Ankrd39	0.351263	0.913741	-1.22104	0.621055	-0.647898	0.999891	2.86188	2.21399	3.43503	3.08376	3.13132	3.03041	2.89387	3.73139	2.7488	1.16847	2.00934	3.73399	142	118	49	107	73	16	35	113
ENSMUSG00000061518	Cox5b	-0.592545	0.496128	0.465092	0.557806	0.28095	0.999891	5.68679	5.96774	5.50265	6.09519	5.12739	5.63856	5.88981	5.81925	5.74379	6.04897	6.25588	5.92249	576	734	400	460	597	514	696	521
ENSMUSG00000037351	Actr1b	0.0976418	0.93949	-0.334384	0.773215	-0.407859	0.999891	5.80298	5.39512	5.7295	5.63186	5.64679	6.03346	5.73433	5.81925	5.53702	4.97283	5.58658	5.68608	827	966	359	460	517	243	437	442
ENSMUSG00000026116	Tmem131	-0.0257335	0.972292	-0.212025	0.659047	-0.0499707	0.999891	7.70339	7.65342	7.86544	7.89118	7.93219	7.71828	7.71222	7.79663	7.69078	7.59517	8.00759	7.76671	4044	3112	1418	1816	2308	1504	2348	1875
ENSMUSG00000026113	Inpp4a	-0.0675799	0.950089	-0.073448	0.972428	0.0426069	0.999891	6.33801	6.38062	6.45407	6.52165	6.79982	6.31159	6.33745	5.99279	6.37055	6.42823	6.57376	6.47332	1843	1172	546	519	923	669	868	764
ENSMUSG00000026112	Coa5	0.246168	0.724562	0.337816	0.593435	0.323589	0.999891	6.32315	6.64674	6.30893	6.06276	6.35483	6.20192	6.51109	6.26707	6.44204	6.7747	6.14638	5.98198	1353	1086	616	628	970	851	645	543
ENSMUSG00000026111	Unc50	-0.902479	0.4885	0.124474	0.972428	-0.35249	0.999891	4.76017	4.40768	4.2832	5.18568	4.22651	4.73117	4.24468	4.36608	4.80773	4.57442	5.68199	4.44475	307	390	127	167	311	184	467	186
ENSMUSG00000026110	Mgat4a	0.0579257	0.946406	-0.184258	0.829463	-0.111137	0.999891	6.68627	6.57513	6.75939	6.70147	6.9118	6.64262	6.60167	6.59011	6.73394	6.55385	6.59026	6.80963	1992	1475	656	786	1188	730	878	965
ENSMUSG00000060771	Tsga10	-0.653045	0.712714	0.299179	0.924731	-0.113928	0.999891	3.56419	3.45026	3.15108	3.80413	3.50556	3.40658	3.31388	2.73901	3.74731	3.61658	3.88354	3.75894	185	154	66	53	148	94	133	115
ENSMUSG00000037216	Lipt1	-0.166265	0.986118	-0.84067	0.936076	1.94256	0.999891	-1.30963	0.632932	1.4736	1.63987	1.65529	-0.913853	0.110018	1.46552	-0.644065	1.24864	2.35648	0.555058	49	5	6	21	5	17	45	11
ENSMUSG00000026088	Mitd1	-0.232452	0.916057	-0.0343025	0.994009	-0.468183	0.999891	4.31215	3.84397	3.87827	4.11072	3.81487	4.48772	3.47592	3.9753	4.14019	4.16327	4.75039	2.99418	230	329	74	127	195	138	244	67
ENSMUSG00000026087	Mrpl30	0.380974	0.79568	0.344573	0.859777	0.27247	0.999891	4.47866	4.75113	4.40655	4.02558	4.74778	4.27749	4.36335	3.9753	4.67765	5.06981	4.24191	3.80758	442	284	138	127	284	260	171	119
ENSMUSG00000058407	Txndc9	0.333881	0.647202	-0.295972	0.73246	-0.156608	0.999891	5.92442	5.76781	6.06378	5.7299	6.14202	5.8083	5.7101	5.98724	6.04087	5.83193	5.69425	5.77437	1167	826	353	517	734	442	471	470
ENSMUSG00000026083	Eif5b	-0.402958	0.422994	0.264173	0.569577	0.0126532	0.999891	8.21842	8.23107	7.9669	8.36986	7.95202	8.24835	8.17148	7.98395	8.1895	8.28973	8.59546	8.10384	4100	4495	1950	2068	3262	2435	3530	2369
ENSMUSG00000026082	Rev1	-0.405238	0.724562	-0.110878	0.970357	-0.110703	0.999891	4.74411	4.6334	4.74428	5.14952	4.74128	5.01073	4.82098	4.76698	4.43679	4.44429	4.91132	5.36712	440	474	190	221	240	168	273	354
ENSMUSG00000026078	Pdcl3	-0.096191	0.957601	0.0467639	0.988422	0.184316	0.999891	4.38766	4.57197	4.52521	4.6214	4.82966	4.47023	4.22202	4.15445	4.32535	4.86887	4.42223	4.81556	468	325	125	144	222	226	194	241
ENSMUSG00000073702	Rpl31	-0.276925	0.914872	0.198643	0.970357	0.198584	0.999891	2.9969	3.19548	2.99684	3.27376	2.68004	2.61876	3.2481	3.3189	3.35185	3.19902	3.16261	3.42665	103	88	63	80	112	70	80	91
ENSMUSG00000003134	Tbc1d8	3.92008	0.603973	-0.414328	0.981166	1.22905	0.999891	-0.703863	0.525183	0.93951	-2.98056	-0.442472	0.271239	0.459166	1.80554	-1.42818	0.897175	-2.37537	-1.23508	9	15	8	27	2	13	0	2
ENSMUSG00000003135	Cnot11	0.417578	0.732787	-0.602675	0.59008	-0.21736	0.999891	4.69361	4.47625	5.07893	4.66135	4.66096	4.53897	4.72752	5.42241	4.85308	4.20405	4.56257	4.77333	416	341	178	349	321	142	214	234
ENSMUSG00000077704	Snord89	-0.314474	0.933984	0.373091	0.953781	0.562093	0.999891	2.10166	2.66376	2.29066	2.60514	2.82224	2.5538	2.16271	1.58798	1.61102	3.09443	2.22747	2.97301	114	84	29	23	32	65	41	66
ENSMUSG00000048234	Rnf149	0.285289	0.570837	0.0425917	0.973258	0.15499	0.999891	7.9399	8.09489	8.05229	7.767	7.82914	8.09128	8.08463	8.24994	7.77212	8.10691	7.70468	7.82915	3765	4031	1836	2487	2442	2145	1903	1958
ENSMUSG00000064936	Gm23722	0.0198998	1	1.97559	0.828649	1.09702	0.999891	0.840123	1.93714	-0.0384431	-0.0583429	1.04514	1.86423	0.606442	-2.37537	-1.8254	2.69737	0.591668	-0.371545	31	51	9	0	1	49	12	5
ENSMUSG00000050967	Creg2	-0.694019	0.618967	0.720498	0.607844	0.182646	0.999891	4.32372	4.50636	3.78587	4.47989	4.09513	4.07247	4.5569	3.42129	4.56224	4.47794	4.95782	3.79557	280	246	158	86	262	172	282	118
ENSMUSG00000026074	Map4k4	0.112402	0.887416	0.00523858	0.999168	-0.024981	0.999891	7.04429	7.01931	7.01407	6.90167	6.91469	7.07757	7.14107	7.11295	7.01401	6.89167	6.6098	7.14857	1996	1995	954	1130	1443	923	890	1221
ENSMUSG00000026072	Il1r1	0.0184068	1	-0.682776	0.919319	0.00724871	0.999891	1.89098	1.89823	2.58101	2.5626	3.2087	2.87954	2.34158	1.58798	-1.42818	1.46544	2.26082	2.8851	150	106	33	23	2	20	42	62
ENSMUSG00000070942	Il1rl2	0.00824137	0.99972	-0.53956	0.392191	-0.571915	0.676236	6.23553	5.66362	6.20318	6.19494	6.3947	6.39509	5.56004	5.98446	6.06227	5.76876	6.31462	6.07183	1391	1242	318	516	745	423	725	578
ENSMUSG00000026068	Il18rap	0.240274	0.97534	1.78242	0.754763	0.659442	0.999891	1.47299	2.13243	0.350016	0.109742	-0.328757	1.72364	2.38303	1.10432	1.38267	1.9699	0.482814	0.164903	10	46	34	16	27	29	11	8
ENSMUSG00000026065	Slc9a4	-0.146988	0.84647	-0.214223	0.798463	0.04114	0.999891	7.10997	7.15111	7.36534	7.51233	7.55783	7.29688	7.1471	7.14198	6.89763	7.15873	7.25198	7.73563	3119	2323	958	1153	1331	1111	1390	1835
ENSMUSG00000026062	Slc9a2	-0.708162	0.50539	-0.0726189	0.977867	-0.260775	0.999891	4.99587	4.7351	4.80772	5.51588	4.76068	4.71269	4.71134	4.87317	5.24885	4.77724	5.81705	5.14855	446	385	176	238	423	212	513	304
ENSMUSG00000041945	Mfsd9	0.211015	0.946406	-0.00519401	1	0.290116	0.999891	2.91266	3.20278	3.20797	2.99695	3.63734	3.43391	3.20252	2.65744	2.1938	3.25832	2.35648	3.48762	203	157	61	50	49	73	45	95
ENSMUSG00000060679	Mrps9	0.175262	0.891321	-0.145742	0.946743	-0.0609927	0.999891	5.09617	5.03518	5.18092	5.00566	5.43571	4.92342	4.99817	4.87918	5.26571	5.08627	5.1074	4.91325	714	446	215	239	428	263	313	258
ENSMUSG00000070939	Tgfbrap1	-0.120636	0.906875	0.0268634	0.990134	-0.0127447	0.999891	5.91674	5.90399	5.87713	5.99776	5.92274	6.0468	6.03666	5.83789	5.78181	5.76876	5.75696	6.21167	1002	975	443	466	613	423	492	637
ENSMUSG00000010290	AI597479	0.153552	0.932419	0.101151	0.974774	-0.0219582	0.999891	4.24378	4.22182	4.12067	3.96712	4.20307	4.05497	4.267	4.06239	4.43679	4.20405	3.70119	4.22064	302	243	129	135	240	142	117	159
ENSMUSG00000066877	Nck2	-0.0773553	0.995864	1.03312	0.881108	0.29209	0.999891	1.69368	1.98577	0.95265	1.03	-0.565923	2.3002	2.50069	1.85516	0.919922	1.39673	1.11378	1.19001	8	70	37	28	19	19	18	18
ENSMUSG00000100480	Gm29156	1.24103	0.897573	-2.5438	0.81047	-1.56432	0.999891	0.15079	-1.41353	1.13026	-0.110765	-2.37537	0.188066	-0.102389	2.20055	0.530903	-2.37537	-0.664714	0.664731	0	14	5	36	14	0	4	12
ENSMUSG00000057363	Uxs1	-0.0238684	0.986118	-0.344899	0.655301	-0.350772	0.999891	6.13118	5.7804	6.1253	6.14917	6.35908	6.08034	5.75026	5.84711	6.18793	5.81886	6.21817	6.08422	1357	998	363	469	813	438	678	583
ENSMUSG00000041763	Tpp2	-0.367964	0.50539	0.275467	0.607844	-0.0453157	0.999891	7.17126	7.12595	6.85048	7.21845	6.93262	7.34866	7.14559	6.7658	6.97146	7.10993	7.24158	7.19844	2021	2408	957	888	1401	1074	1380	1264
ENSMUSG00000091844	Gm8251	-6.19129	0.570837	-5.12548e-15	1	-7.24665	0.941205	0.871275	-6.37537	-6.37537	-0.184084	-2.37537	-0.913853	-2.37537	-2.37537	1.80812	-2.37537	-2.37537	0.951147	0	5	0	0	37	0	0	15
ENSMUSG00000026049	Tex30	-0.92886	0.856117	0.701501	0.933378	-0.241882	0.999891	1.76934	1.52746	0.825957	1.75482	0.912661	2.53709	1.95849	1.01981	0.438715	1.16847	1.11378	2.3076	28	83	25	15	13	16	18	41
ENSMUSG00000026047	Kdelc1	-0.420676	0.795056	-0.91374	0.494929	-0.590162	0.999891	3.69382	3.10366	4.0174	4.43808	4.24958	3.44291	2.92227	3.77071	3.94457	3.31527	4.51499	4.38189	312	158	50	110	170	76	207	178
ENSMUSG00000041684	Bivm	-0.420834	0.841054	0.105343	0.981777	0.552896	0.999891	3.27106	3.82396	3.71862	4.13945	4.27229	3.55504	3.60415	2.84106	2.97897	4.04477	4.50806	3.68276	317	171	81	57	86	127	206	109
ENSMUSG00000026048	Ercc5	0.100187	0.967274	-0.317944	0.906224	-0.731797	0.999891	5.01712	4.28532	4.60327	4.50308	4.56858	4.84075	4.49207	4.65936	5.18997	4.07806	2.97439	5.24441	390	421	151	205	406	130	70	325
ENSMUSG00000025995	Wdr75	0.184505	0.916738	-0.0356134	0.99219	-0.276136	0.999891	4.65513	4.37899	4.4146	4.2301	4.90425	4.58033	4.28897	3.67723	4.74657	4.48623	4.41484	4.04921	493	351	131	103	298	173	193	141
ENSMUSG00000025993	Slc40a1	-0.74287	0.543773	1.63431	0.0329571	1.00688	0.551889	4.47207	5.47894	3.84463	4.5875	3.47456	4.12373	5.63916	4.18388	4.77512	5.31294	4.87946	4.24733	181	255	336	147	304	308	267	162
ENSMUSG00000025986	Slc39a10	0.0816883	0.937634	-0.647533	0.249103	-0.234648	0.999891	6.05615	5.8215	6.46903	6.38734	6.74892	6.17383	5.84971	6.12004	5.93518	5.80235	6.47597	6.29931	1779	1065	389	567	682	433	811	677
ENSMUSG00000100213	Gm28151	0.267836	0.984711	-1.41563	0.921034	-1.52907	0.999891	0.592769	-0.936298	0.479336	0.2115	1.54025	1.66333	0.295129	-2.37537	-2.37537	-2.37537	-0.664714	1.03524	45	44	7	0	0	0	4	16
ENSMUSG00000026107	Nabp1	-0.125939	0.792101	-0.333366	0.324915	-0.280379	0.844097	8.61294	8.33257	8.66593	8.79187	8.78419	8.53246	8.21302	8.53706	8.69073	8.44402	8.77318	8.8115	7302	5474	2007	3035	4618	2710	3993	3870
ENSMUSG00000099413	Gm17767	6.08433	0.565004	0.796468	0.967376	0.483645	0.999891	0.0217815	0.505427	-0.291042	-6.37537	-1.98236	-0.740882	1.07964	0.834303	0.850061	0.126695	-2.37537	-2.37537	1	6	13	13	18	7	0	0
ENSMUSG00000026104	Stat1	0.345167	0.575425	1.52956	0.00047725	0.448575	0.734914	8.76485	9.21342	7.68386	7.3387	7.72394	8.37627	8.90495	7.64441	9.07259	9.46763	7.36461	7.31552	3500	4912	3243	1634	6018	5511	1503	1371
ENSMUSG00000026103	Gls	-0.116959	0.849703	-0.137467	0.856351	-0.368463	0.734914	7.84609	7.47762	7.61509	7.73205	7.50033	7.67312	7.46079	7.72587	8.00341	7.49703	7.84941	7.60672	2997	3016	1191	1729	2867	1405	2104	1678
ENSMUSG00000002881	Nab1	0.128283	0.8864	0.234411	0.799985	0.48257	0.773242	5.93001	6.41258	6.17817	6.04989	6.2165	5.96641	6.40944	6.14519	5.90104	6.42176	6.23715	5.84306	1229	922	574	577	666	666	687	493
ENSMUSG00000043015	Tmem194b	0.707865	0.709903	-0.604714	0.80455	-0.343956	0.999891	3.54816	3.2042	3.80891	3.10105	3.15106	3.44291	3.22549	4.29594	3.68848	3.23882	3.42046	2.76709	144	158	62	159	142	72	96	57
ENSMUSG00000041439	Mfsd6	1.41729	0.434888	-1.96398	0.0874487	-0.824065	0.999891	3.56077	2.73671	4.70068	3.2834	5.19312	3.35031	2.46253	3.96404	3.78524	3.02784	3.68899	2.79147	603	148	36	126	152	62	116	58
ENSMUSG00000026102	Inpp1	1.13964	0.454684	-0.469626	0.814721	-0.305852	0.999891	4.50169	4.19584	4.66546	3.52582	5.16912	4.18935	3.8895	3.89454	4.77982	4.4696	3.49242	3.60234	593	267	99	120	305	171	101	103
ENSMUSG00000041426	Hibch	-0.520264	0.813611	0.434856	0.887116	0.332611	0.999891	3.19914	3.53175	3.0969	3.61716	2.7974	2.39597	3.29229	3.40472	3.75689	3.77386	3.73718	3.53172	112	75	65	85	149	105	120	98
ENSMUSG00000026098	Pms1	-0.481208	0.807825	-0.541631	0.827203	-0.124953	0.999891	3.1301	3.00515	3.54678	4.02799	3.69898	3.15609	3.47592	3.42129	3.16309	2.4142	3.98681	4.09891	212	129	74	86	98	40	143	146
ENSMUSG00000026097	Ormdl1	-0.47918	0.800281	-0.172646	0.970307	0.0148813	0.999891	3.27422	3.2891	3.46175	3.94093	3.18017	3.57154	3.47592	3.74461	2.96251	3.13718	4.07382	3.83129	147	173	74	108	85	67	152	121
ENSMUSG00000026096	Osgepl1	0.271121	0.957922	0.43996	0.960682	0.9348	0.999891	1.37401	2.30881	1.86885	1.59773	1.68266	1.86423	2.01232	2.16164	0.919922	2.63907	1.11378	2.08893	50	51	26	35	19	47	18	35
ENSMUSG00000026095	Asnsd1	-0.127196	0.979404	0.0972897	0.990392	-0.35492	0.999891	2.69062	2.3357	2.23841	2.36561	0.912661	2.76941	2.16271	3.00392	2.69003	2.57832	2.78106	1.92225	28	98	29	64	70	45	61	31
ENSMUSG00000026094	Stk17b	-0.318313	0.565004	-0.415677	0.358308	-0.47357	0.523214	7.48049	7.00692	7.4226	7.74091	7.30053	7.33785	7.10746	7.54018	7.61382	6.9041	7.92743	7.52908	2609	2390	932	1520	2188	931	2221	1590
ENSMUSG00000041303	Gtf3c3	-0.348099	0.772424	0.0243467	0.993585	-0.0594697	0.999891	4.64559	4.58612	4.56177	4.90987	4.74778	4.65965	4.79818	4.36608	4.65222	4.36557	4.98302	4.8508	442	371	187	167	279	159	287	247
ENSMUSG00000073678	Pgap1	0.0852902	0.933028	0.540673	0.36976	0.286807	0.999891	6.66354	6.95035	6.40968	6.32439	6.49657	6.27554	6.90001	6.32104	6.97557	7.00276	6.08485	6.53601	1493	1143	807	652	1405	997	618	798
ENSMUSG00000052331	Ankrd44	-0.0193687	0.984711	-0.297946	0.55561	-0.261403	0.999891	7.74075	7.47934	7.77729	7.79666	7.92505	7.70338	7.61554	7.6123	7.77977	7.33319	7.98157	7.58682	4024	3080	1326	1598	2455	1254	2306	1655
ENSMUSG00000025982	Sf3b1	-0.163993	0.726267	0.0370105	0.973258	-0.138331	0.999891	8.61951	8.48118	8.44417	8.60817	8.58321	8.5627	8.40069	8.28996	8.67566	8.55853	8.49042	8.71838	6352	5590	2286	2557	4570	2934	3282	3628
ENSMUSG00000025981	Coq10b	-0.603602	0.639798	-0.137096	0.968751	0.228463	0.999891	4.08126	4.30973	4.44682	5.05042	4.36393	4.18399	4.75146	4.5506	4.00207	3.71863	5.37823	4.64538	338	266	181	190	177	101	378	214
ENSMUSG00000025980	Hspd1	0.109983	0.903357	0.179398	0.86241	0.149254	0.999891	6.20712	6.35638	6.17698	6.06699	6.2165	6.27302	6.2108	6.1427	6.14482	6.49344	6.21179	5.91419	1229	1141	500	576	789	700	675	518
ENSMUSG00000073676	Hspe1	0.314551	0.789703	-0.196329	0.916717	0.392413	0.999891	4.70704	5.09945	5.29578	4.98123	5.42358	4.77814	4.56592	5.16642	4.65222	5.49652	5.04655	4.92982	708	403	159	292	279	350	300	261
ENSMUSG00000025979	Mob4	-0.333608	0.828414	-0.201674	0.939046	0.63551	0.999891	3.93602	4.57153	4.7732	5.10681	5.24914	4.15143	4.5749	4.06239	3.71819	4.58989	5.39335	4.7672	627	260	160	135	145	186	382	233
ENSMUSG00000025978	Rftn2	-8.02431	0.454496	6.67155	0.449718	1.83776	0.999891	-1.54159	0.296177	-6.37537	1.64894	-2.37537	-1.60849	0.110018	-2.37537	-0.455329	0.794086	2.68605	-2.37537	0	2	6	0	6	12	57	0
ENSMUSG00000046994	Mars2	-0.313393	0.929848	-0.343284	0.957301	-0.690496	0.999891	3.36832	2.67782	3.0211	3.3345	1.04514	3.39735	3.29229	3.88262	3.38928	1.76709	2.71039	3.80758	31	153	65	119	115	25	58	119
ENSMUSG00000038349	Plcl1	1.97794	0.420867	-1.43262	0.472954	-0.58804	0.999891	3.10586	2.51782	3.95044	1.9725	4.52387	2.68092	2.60948	3.02575	3.48457	2.51489	2.41691	1.51691	378	92	40	65	123	43	47	23
ENSMUSG00000038331	Satb2	-1.51324	0.684418	1.35493	0.76024	1.63911	0.999891	0.696271	2.33538	0.980451	2.49369	0.546035	0.349876	2.71063	1.52805	1.22601	1.9699	2.66128	2.40565	21	16	43	22	24	29	56	44
ENSMUSG00000038323	1700066M21Rik	0.403045	0.914872	-0.0903938	0.990726	0.149574	0.999891	2.80091	2.95049	3.04088	2.63783	3.88137	3.20979	3.51373	0.930037	2.32834	2.14769	1.92863	3.17188	241	134	76	14	54	33	33	76
ENSMUSG00000048495	Tyw5	-0.300161	0.925132	-0.430249	0.925237	-0.564961	0.999891	2.93589	2.37093	2.80118	3.10134	3.40229	2.65017	1.72051	1.85516	3.23337	2.88464	3.40562	2.79147	172	90	21	28	103	56	95	58
ENSMUSG00000025971	9430016H08Rik	-1.16328	0.583141	0.923595	0.704626	-0.476564	0.999891	3.79277	3.31621	2.39261	3.55589	1.12715	3.26156	3.45663	3.15024	4.21157	3.21906	3.14485	3.91136	33	139	73	71	205	71	79	128
ENSMUSG00000054770	Kctd18	-0.900229	0.496128	0.52503	0.720321	0.0751704	0.999891	4.51671	4.59188	4.06685	4.96707	4.41788	4.75665	4.31062	3.62097	4.25276	4.84327	5.23874	4.65206	351	397	133	99	211	222	343	215
ENSMUSG00000026039	Sgol2	-0.279833	0.897573	0.611697	0.767936	0.720463	0.999891	3.38518	4.10564	3.49395	3.77378	3.34346	3.24108	3.97331	3.67723	3.56309	4.25346	3.10868	4.25612	165	137	105	103	130	147	77	163
ENSMUSG00000063558	Aox1	-0.882797	0.882824	1.97962	0.701518	1.05347	0.999891	1.02963	2.0831	0.10348	0.986277	0.285306	1.01302	2.2989	0.371483	1.28014	1.9699	1.185	1.03524	17	27	32	9	25	29	19	16
ENSMUSG00000051223	Bzw1	-0.0254259	0.974233	0.0759472	0.937366	-0.0208988	0.999891	7.43203	7.41113	7.33519	7.36061	7.29222	7.4363	7.33177	7.38095	7.43076	7.4888	7.31486	7.40813	2594	2559	1089	1361	1927	1397	1452	1462
ENSMUSG00000026034	Clk1	-0.500367	0.393925	-0.380268	0.425028	-0.34115	0.886306	7.10983	6.76868	7.14895	7.64932	7.05552	7.1349	6.95086	7.24213	7.08795	6.56759	7.73689	7.55869	2201	2076	836	1236	1519	737	1946	1623
ENSMUSG00000026035	Ppil3	0.381593	0.790131	-0.427805	0.807666	0.148245	0.999891	3.88331	4.03156	4.45936	4.07777	4.40561	3.87389	3.83078	4.53546	3.92771	4.2339	4.0066	4.17502	348	214	95	188	168	145	145	154
ENSMUSG00000026036	Nif3l1	1.56076	0.483175	-0.0678319	0.990392	0.309661	0.999891	3.45064	3.7603	3.82813	2.26737	4.36393	3.75611	3.8895	3.00392	3.11922	3.6612	1.185	2.95153	338	197	99	64	95	97	19	65
ENSMUSG00000026037	Orc2	-0.637415	0.678741	0.519939	0.78952	0.357233	0.999891	4.22721	4.58444	4.06451	4.70192	3.17053	4.44358	4.46337	4.65236	4.00207	4.7151	5.04176	4.28216	146	319	148	204	177	203	299	166
ENSMUSG00000038174	Fam126b	-0.205927	0.900995	0.00193548	1	-0.0712771	0.999891	4.31252	4.24124	4.2393	4.44523	4.52387	4.43007	4.09056	3.90636	4.21157	4.40109	4.39995	4.51233	378	316	114	121	205	163	191	195
ENSMUSG00000026032	Ndufb3	0.39952	0.800281	0.28311	0.90357	0.369587	0.999891	3.90894	4.27852	3.99541	3.59589	4.19358	3.95789	4.06531	3.79634	3.89339	4.48623	3.52023	3.7086	300	227	112	112	164	173	103	111
ENSMUSG00000026031	Cflar	-0.280404	0.565004	0.734001	0.0128466	0.391744	0.579013	7.28292	7.67467	6.94066	7.22107	6.91757	7.24895	7.57475	6.96823	7.31964	7.77003	7.20885	7.23668	2000	2247	1289	1022	1784	1698	1349	1298
ENSMUSG00000026029	Casp8	0.0509842	0.943432	-0.201989	0.733051	0.0166061	0.999891	7.17822	7.19483	7.39681	7.34583	7.34459	7.28817	7.16652	7.45121	7.06212	7.22587	7.41917	7.27177	2690	2309	971	1429	1492	1164	1561	1330
ENSMUSG00000026028	Trak2	-0.320064	0.695941	-0.186468	0.880787	0.0938032	0.999891	5.78571	5.87951	6.06598	6.38604	6.24662	5.73328	5.73833	5.86236	5.84602	6.01499	6.64022	6.08422	1255	784	360	474	641	502	909	583
ENSMUSG00000026027	Stradb	0.346841	0.869077	-0.0538054	0.990392	-0.53626	0.999891	3.94452	3.40826	3.46206	3.11522	3.21808	4.04909	3.33516	3.71804	3.8671	3.52296	2.93361	3.33007	151	242	67	106	161	88	68	85
ENSMUSG00000038079	Tmem237	1.33544	0.760704	0.128879	0.990392	1.14488	0.999891	1.07554	2.22042	2.09154	0.756097	1.93119	1.96759	2.46253	2.34649	-0.644065	2.06153	1.25288	0.436356	60	55	36	40	5	31	20	10
ENSMUSG00000079550	Mpp4	-5.14595	0.570837	4.75981	0.581787	0.00821388	0.999891	0.384064	0.392278	-4.36753	0.778416	-1.98236	1.46562	-1.55436	-2.37537	-2.37537	1.39673	1.79842	-1.69538	1	38	1	0	0	19	30	1
ENSMUSG00000026024	Als2	-0.0909589	0.93908	0.490615	0.535552	0.119289	0.999891	5.90025	6.01954	5.52893	5.61989	5.29199	5.78373	6.09083	5.7488	6.01716	5.95353	5.32009	5.87764	646	812	460	438	722	481	363	505
ENSMUSG00000041075	Fzd7	-0.0404604	0.975876	0.0312878	0.988422	-0.0572549	0.999891	5.73549	5.67824	5.64695	5.68741	5.66406	5.70551	5.68546	5.63975	5.77475	5.68119	5.93537	5.39921	837	769	347	406	610	398	557	362
ENSMUSG00000026021	Sumo1	-0.0507208	0.970234	0.274184	0.823981	0.0383075	0.999891	5.87901	5.91732	5.64313	5.69385	5.41749	5.58876	5.6896	5.85323	6.13016	6.11996	5.83653	5.54618	705	709	348	471	781	540	520	401
ENSMUSG00000026020	Nop58	-0.0317389	0.984711	-0.0311925	0.99009	-0.0642092	0.999891	5.67378	5.60957	5.64076	5.6725	5.65199	5.93964	5.28184	5.63975	5.35669	5.88306	5.67891	5.67629	830	905	262	406	456	458	466	439
ENSMUSG00000089093	Snord11	0.214329	0.984711	-0.0025762	1	0.765332	0.999891	-0.296942	0.46839	0.470966	0.256637	1.12715	0.424448	0.606442	-0.10983	-0.644065	0.683059	0.482814	0.436356	33	17	9	6	5	11	11	10
ENSMUSG00000067336	Bmpr2	-0.169327	0.726538	-0.0389794	0.973005	-0.0506599	0.999891	7.9496	7.89894	7.93792	8.10725	7.94779	7.81933	7.92802	7.92997	8.07166	7.87163	8.22965	7.97535	4088	3338	1647	1992	3006	1822	2739	2167
ENSMUSG00000041040	Fam117b	0.21269	0.748573	-0.531605	0.258899	-0.277825	0.999891	6.4148	6.13697	6.66857	6.45588	6.71369	6.51725	6.07511	6.62628	6.31004	6.20279	6.53169	6.38193	1736	1352	455	806	885	572	843	717
ENSMUSG00000026019	Wdr12	-0.144204	0.918079	0.17546	0.936076	0.305175	0.999891	4.5429	4.84808	4.67262	4.81682	4.8719	4.40266	4.90875	4.45728	4.6927	4.80401	4.92698	4.71715	482	310	202	178	287	216	276	225
ENSMUSG00000026017	Carf	0.753484	0.678621	-0.0870999	0.984634	0.939582	0.988248	2.92004	3.85962	3.94672	3.19324	3.49787	2.63455	4.07799	4.32264	3.21959	3.64648	2.80386	3.54612	184	89	113	162	102	96	62	99
ENSMUSG00000073664	Nbeal1	-0.0575027	0.94669	-0.071133	0.963455	-0.153757	0.999891	6.78155	6.62779	6.69893	6.75643	6.7473	6.80233	6.43676	6.65284	6.76511	6.79986	6.84788	6.66369	1777	1648	585	821	1214	866	1050	872
ENSMUSG00000049439	Cyp20a1	0.00359609	1	0.5753	0.830839	0.255496	0.999891	4.45801	4.7135	4.1382	4.13461	4.00039	4.40266	4.58381	4.29594	4.53467	4.84971	2.04807	4.9731	262	310	161	159	257	223	36	269
ENSMUSG00000026782	Abi2	0.883941	0.66372	-1.03613	0.593751	-0.311077	0.999891	3.06068	2.7496	3.78573	2.90179	4.21718	2.74051	3.13132	3.20868	3.37691	2.34294	2.75788	3.09559	305	96	58	74	114	38	60	72
ENSMUSG00000026014	Raph1	0.572537	0.642877	-0.36409	0.841399	-0.267568	0.999891	4.711	4.44343	4.80752	4.23499	4.91583	4.93941	4.85084	4.70743	4.46042	3.91566	4.08318	4.39787	497	451	194	212	244	116	153	180
ENSMUSG00000052062	Pard3b	1.19266	0.877014	-0.907366	0.939046	0.380527	0.999891	0.506808	0.887335	1.7947	0.602045	0.212033	0.188066	1.95849	2.6292	1.05025	-2.37537	1.185	0.164903	16	14	25	49	21	0	19	8
ENSMUSG00000025969	Nrp2	-0.0217807	0.97263	0.827773	0.00109627	0.632732	0.0164778	8.64469	9.27742	8.44965	8.47143	8.46227	8.55183	9.20245	8.43826	8.73349	9.34933	8.47851	8.46578	5841	5548	3986	2834	4757	5077	3255	3045
ENSMUSG00000040865	Ino80d	0.0809202	0.914872	-0.427237	0.351704	-0.445558	0.62514	7.17952	6.73396	7.1612	7.08028	7.2687	7.275	6.91068	7.04642	7.08035	6.53998	7.02696	7.13553	2552	2288	813	1079	1511	723	1189	1210
ENSMUSG00000084799	Ino80dos	-0.401706	0.956488	-0.363034	0.977392	0.321471	0.999891	0.631411	0.952882	1.31592	1.71762	2.31044	1.3932	1.07964	-1.66632	-0.288453	1.08358	1.65527	1.92225	79	36	13	1	7	15	27	31
ENSMUSG00000101599	Gm20342	0.232144	0.881964	-0.976573	0.2908	-0.0409645	0.999891	3.90572	3.86476	4.84133	4.60919	4.63316	3.9516	3.75387	5.04338	3.89339	3.99915	4.5011	4.72983	408	226	90	268	164	123	205	227
ENSMUSG00000025968	Ndufs1	-0.0571875	0.956488	0.0345838	0.984634	0.0753933	0.999891	6.2605	6.3359	6.30131	6.3585	6.28844	6.43622	6.10638	6.32104	6.06612	6.53799	6.42907	6.29078	1292	1278	465	652	747	722	785	673
ENSMUSG00000025967	Eef1b2	0.118077	0.897573	-0.0621131	0.973005	0.160941	0.999891	7.19777	7.35871	7.42082	7.30275	7.19753	7.21455	7.30101	7.6204	7.18425	7.41689	6.82855	7.66232	2429	2194	1066	1607	1624	1329	1036	1744
ENSMUSG00000064602	Snora41	0.654393	0.863345	-0.840652	0.856351	-0.27009	0.999891	2.21283	1.94274	2.78339	2.129	3.13132	2.57031	1.43537	2.41428	1.87999	2.4142	0.692882	2.90758	142	85	17	42	39	40	13	63
ENSMUSG00000025963	Mdh1b	0	1	6.53722	0.576745	0.931724	0.999891	-0.769877	0.161847	-6.37537	-6.37537	-2.37537	-2.37537	-1.55436	-2.37537	0.438715	1.16847	-2.37537	-2.37537	0	0	1	0	13	16	0	0
ENSMUSG00000025962	Fastkd2	-0.125459	0.959149	-0.0230504	0.997683	-0.284	0.999891	3.92045	3.63645	3.6595	3.78496	3.85754	4.25212	3.75387	3.46988	3.52996	3.55485	3.16261	4.24733	237	279	90	89	127	90	80	162
ENSMUSG00000025959	Klf7	-0.159987	0.883352	-0.717782	0.259071	-0.6037	0.748528	5.67093	5.06723	5.78502	5.945	5.63808	5.57655	5.28184	5.9305	5.77003	4.8368	6.07785	5.80763	822	703	262	497	608	221	615	481
ENSMUSG00000098487	Mir6899	1.571	0.888007	-7.18565	0.554004	-5.12548e-15	1	-6.37537	-6.37537	0.810282	-0.760715	1.86102	-2.37537	-2.37537	-2.37537	-2.37537	-2.37537	-2.37537	0.436356	57	0	0	0	0	0	0	10
ENSMUSG00000025958	Creb1	-0.246679	0.679197	0.0326051	0.983724	0.335822	0.944894	6.42115	6.75697	6.72437	6.97104	6.68943	6.48821	6.64278	6.76418	6.35645	6.86648	6.89245	7.04968	1707	1325	675	887	914	907	1083	1140
ENSMUSG00000025956	Mettl21a	0.597835	0.737424	-0.324721	0.906647	0.494268	0.999891	3.22627	3.72053	4.04526	3.44742	3.55825	3.61199	3.81573	4.44112	2.76787	3.6612	3.36019	3.5745	192	178	94	176	74	97	92	101
ENSMUSG00000070871	Ccnyl1	-0.25293	0.962713	0.311185	0.973005	-0.0834418	0.999891	2.46016	2.37672	2.06553	2.31846	2.44444	2.85279	2.53787	1.70086	2.04541	2.30595	-1.28009	3.31333	87	104	38	25	44	37	2	84
ENSMUSG00000045005	Fzd5	-0.131806	0.962373	-0.293672	0.937366	0.156919	0.999891	3.00266	3.15958	3.45325	3.58506	3.55825	3.35984	2.77433	3.38796	2.60775	3.50675	3.40562	3.78346	192	149	45	84	66	87	95	117
ENSMUSG00000051344	Plekhm3	0.0525989	0.932266	0.0275077	0.981441	0.167641	0.999891	7.60717	7.77481	7.74731	7.69471	7.83716	7.62155	7.7294	7.65233	7.59526	7.82091	7.74133	7.64904	3786	2910	1435	1643	2160	1759	1952	1728
ENSMUSG00000025950	Idh1	0.308942	0.50539	0.145423	0.817463	0.353889	0.631845	8.46605	8.81994	8.67452	8.36558	8.65235	8.32365	8.74523	8.69785	8.59754	8.89186	8.18474	8.52787	6664	4736	2903	3393	4329	3697	2655	3179
ENSMUSG00000025949	Pikfyve	-0.128312	0.870794	0.0700433	0.965521	0.0535366	0.999891	7.06346	7.117	7.04696	7.17527	6.89361	7.12934	7.03128	7.19232	6.99795	7.2009	7.43569	6.86094	1967	2068	884	1194	1427	1144	1579	1000
ENSMUSG00000026005	Rpe	0.35448	0.77988	-0.184345	0.937366	0.086037	0.999891	5.25717	5.34321	5.52755	5.17307	5.8031	4.64023	5.04412	5.19078	5.70226	5.59947	5.40085	4.91879	922	366	222	297	580	376	384	259
ENSMUSG00000026004	Kansl1l	-1.51256	0.466331	0.84644	0.701771	-0.163478	0.999891	3.51632	3.35284	2.5064	4.01896	1.4791	3.86052	3.58652	3.18946	3.11922	3.13718	4.11999	3.94436	43	212	80	73	95	67	157	131
ENSMUSG00000026003	Acadl	0.330788	0.61859	0.167094	0.872704	0.283244	0.999891	6.49721	6.78045	6.61336	6.28257	6.51096	6.49147	6.54345	6.71631	6.50874	6.98678	6.06375	6.47897	1508	1328	630	858	1016	986	609	767
ENSMUSG00000026000	Lancl1	0.319404	0.881964	-0.187356	0.964644	0.314531	0.999891	3.49514	3.80968	3.99703	3.67763	4.42195	3.46074	3.70567	3.42129	3.57396	3.94001	3.18015	4.07923	352	160	87	86	131	118	81	144
ENSMUSG00000100354	Gm29113	0.922051	0.930439	-7.2054	0.50198	-2.79366	0.999891	-3.58171	-6.37537	0.830026	-0.0920249	1.38223	-1.60849	-2.37537	0.371483	-2.37537	-2.37537	-2.37537	1.03524	40	2	0	9	0	0	0	16
ENSMUSG00000025997	Ikzf2	0.21168	0.909584	-0.777079	0.561389	-0.544796	0.999891	4.08362	3.53883	4.31591	4.10423	4.40971	3.83341	3.41727	4.241	4.32535	3.6902	4.42223	3.73399	349	208	71	153	222	99	194	113
ENSMUSG00000026196	Bard1	-1.79009	0.396147	1.6482	0.260422	-0.256071	0.999891	3.8112	3.55513	1.90693	3.69702	1.20474	3.46074	3.80051	2.51033	4.12548	3.31527	3.72529	3.7086	35	160	93	45	193	76	119	111
ENSMUSG00000026192	Atic	-0.112725	0.89801	-0.00631274	0.999168	-0.0339102	0.999891	6.21661	6.1827	6.18901	6.30173	6.22351	6.26796	6.03341	6.16008	6.17012	6.32339	6.34604	6.26271	1235	1137	442	583	803	622	741	660
ENSMUSG00000026193	Fn1	0.284477	0.490265	-0.655135	0.00680846	-0.580522	0.0364264	11.8522	11.2717	11.9268	11.6423	12.1614	11.8953	11.3904	11.6463	11.8079	11.1426	11.6518	11.6329	75903	56341	18167	26201	40086	17601	29378	27366
ENSMUSG00000101848	4933417E11Rik	1.07375	0.829491	0.698839	0.931576	1.69171	0.999891	0.700035	2.39174	1.6929	0.619158	1.83685	-0.586446	1.8444	1.70086	1.56815	2.85933	0.692882	0.861847	56	7	23	25	31	55	13	14
ENSMUSG00000039395	Mreg	-0.0777371	0.96855	1.00469	0.329422	1.07617	0.548033	4.20691	5.28308	4.27839	4.35612	3.7709	3.70467	5.38236	4.68702	4.60529	5.19143	4.47292	4.25612	223	190	281	209	270	283	201	163
ENSMUSG00000094655	Gm25360	0.627379	0.58419	-0.214067	0.920497	0.281502	0.999891	4.20797	4.48947	4.70354	4.07616	4.80184	4.18399	4.41423	4.61683	4.25951	4.58218	3.87279	4.28216	459	266	143	199	212	185	132	166
ENSMUSG00000097131	D230017M19Rik	-0.168399	0.989992	-1.73399	0.875461	-2.94357	0.999891	1.52854	-1.41503	0.318959	0.487358	-0.442472	0.562938	-0.102389	1.10432	2.22173	-2.37537	-2.37537	1.57426	9	19	5	16	50	0	0	24
ENSMUSG00000094050	Gm23472	-0.716709	0.798369	0.313857	0.960682	0.463	0.999891	2.11664	2.57964	2.26578	2.98249	2.2568	1.94244	2.2989	2.38078	2.37883	2.88464	2.99436	3.0356	76	54	32	41	56	56	71	69
ENSMUSG00000093956	Gm24497	0.395491	0.923753	0.50778	0.936823	-0.576071	0.999891	2.74124	2.16517	1.65739	1.2619	2.12328	2.98186	2.25491	1.18416	2.5428	2.18891	0.876215	1.73377	69	114	31	17	63	34	15	27
ENSMUSG00000093843	Gm25939	0.396014	0.565004	0.0591903	0.973005	-0.0658351	0.999891	7.28678	7.22094	7.16175	6.76574	7.18082	7.45087	6.82303	7.14572	7.10399	7.5335	6.53169	6.97179	2401	2585	765	1156	1536	1441	843	1080
ENSMUSG00000026189	Pecr	-0.801378	0.689336	0.584612	0.831961	-0.196365	0.999891	3.62017	3.42381	2.8392	3.64058	2.55227	4.18399	3.70567	3.15024	2.7488	3.13718	3.85106	3.44214	94	266	87	71	73	67	130	92
ENSMUSG00000026187	Xrcc5	0.791599	0.454496	-0.446711	0.687346	-0.121889	0.999891	5.14154	5.01966	5.46637	4.67477	5.64853	5.28789	5.24297	5.26609	4.99336	4.77724	4.41484	4.91325	828	575	255	313	354	212	193	258
ENSMUSG00000039372	March4	0.659497	0.916057	-0.330888	0.977867	0.252319	0.999891	1.46488	1.7172	2.04808	1.38859	1.44753	0.748545	2.06421	2.57099	2.07634	1.46544	-2.37537	2.4369	42	22	27	47	45	20	0	45
ENSMUSG00000039354	Smarcal1	0.162759	0.861347	-0.0652091	0.973005	0.256914	0.999891	5.78931	6.04622	6.11143	5.94867	6.27276	5.94915	5.94621	5.93339	5.61807	6.14636	5.90669	5.99778	1278	911	416	498	547	550	546	549
ENSMUSG00000046330	Rpl37a	0.258398	0.881203	0.176929	0.952883	0.155262	0.999891	4.25893	4.41419	4.23726	3.97886	4.57225	4.33661	4.36335	3.82152	4.20459	4.48623	3.87279	4.10864	391	296	138	114	204	173	132	147
ENSMUSG00000055322	Tns1	-0.231643	0.560528	-0.145782	0.772754	-0.0562143	0.999891	9.46159	9.40538	9.55116	9.7828	9.51259	9.58626	9.48838	9.58964	9.32559	9.31831	9.91073	9.64298	12100	11367	4860	6297	7172	4969	8787	6888
ENSMUSG00000061815	Rufy4	-0.0949006	0.899943	0.182086	0.816117	0.159437	0.999891	6.69696	6.8564	6.67431	6.76922	6.66304	6.62098	6.96116	6.69091	6.77457	6.74909	6.75292	6.79009	1676	1453	842	843	1222	836	983	952
ENSMUSG00000026180	Cxcr2	0.227392	0.975876	-3.08498	0.502482	-1.48568	0.999891	0.865574	-0.620106	2.46487	2.23748	3.37737	-0.913853	0.295129	-0.10983	1.80812	-1.15328	2.99436	0.861847	169	5	7	6	37	2	71	14
ENSMUSG00000048480	Cxcr1	0.518423	0.865644	1.49548	0.500155	2.0741	0.540097	2.08287	4.15697	2.66149	2.14307	1.9981	2.65017	4.03962	3.18946	1.33232	4.29181	1.03886	2.83904	63	90	110	73	26	151	17	60
ENSMUSG00000006304	Arpc2	-0.0350284	0.952864	-0.0402743	0.971003	0.0130073	0.999891	9.15995	9.17296	9.21323	9.24826	9.10212	9.07873	9.08451	9.318	9.23792	9.25695	9.33939	9.15182	9103	7995	3673	5216	6749	4762	5913	4900
ENSMUSG00000006299	Aamp	-0.15318	0.77988	0.222032	0.678493	0.311831	0.882218	7.09459	7.40642	7.18439	7.33757	7.173	7.1012	7.27922	7.19954	7.09174	7.52547	7.36748	7.31026	2388	2028	1050	1200	1523	1433	1506	1366
ENSMUSG00000026179	Pnkd	0.751403	0.79568	-0.539313	0.903088	0.379026	0.999891	2.29292	2.67194	3.21126	2.45985	3.67191	1.86423	2.60948	2.60039	2.70988	2.80734	3.16261	1.26159	208	51	40	48	71	53	80	19
ENSMUSG00000006301	Tmbim1	0.0514645	0.944438	-0.281894	0.567231	0.0771652	0.999891	7.5311	7.60827	7.89016	7.8387	8.04988	7.67407	7.68865	7.70994	7.37433	7.52648	7.72648	7.9451	4388	3018	1395	1710	1853	1434	1932	2122
ENSMUSG00000026177	Slc11a1	0.0950094	0.962373	2.62939	0.00163068	2.25926	0.0089183	4.08728	6.34654	3.71715	3.62214	3.28214	4.19469	6.33482	4.10403	4.00207	6.36445	2.8702	4.14695	158	268	545	139	177	640	65	151
ENSMUSG00000026176	Ctdsp1	-0.0900241	0.938055	-0.138138	0.935883	-0.217601	0.999891	5.65795	5.44035	5.57848	5.66851	5.42764	5.53508	5.57353	5.72897	5.78181	5.30827	5.52271	5.81061	710	683	321	432	613	307	418	482
ENSMUSG00000026175	Vil1	-7.32469	0.543773	-5.12548e-15	1	-5.98857	0.999891	-0.386801	-6.37537	-6.37537	0.949321	-2.37537	-2.37537	-2.37537	-2.37537	0.776644	-2.37537	2.00934	-2.37537	0	0	0	0	17	0	35	0
ENSMUSG00000033364	Usp37	-0.358014	0.68283	0.154945	0.919593	-0.0907924	0.999891	5.45595	5.36516	5.21022	5.56823	5.24685	5.60689	5.43258	5.18594	5.29887	5.30827	5.51927	5.62632	626	718	291	296	438	307	417	424
ENSMUSG00000026174	Rqcd1	0.142184	0.921506	0.092388	0.973258	-0.00605667	0.999891	4.80996	4.8039	4.71151	4.56933	4.90425	4.8305	4.98477	4.50469	4.80773	4.62034	4.28307	4.8274	493	418	213	184	311	190	176	243
ENSMUSG00000026135	Zfp142	-0.331432	0.777746	-0.242635	0.887116	-0.207457	0.999891	5.35999	5.15254	5.39517	5.7266	5.51019	5.4122	5.5869	5.27979	5.3184	4.55878	6.04951	5.3218	752	627	324	316	444	182	603	343
ENSMUSG00000026172	Bcs1l	0.658286	0.885183	-0.901124	0.865621	-1.1102	0.999891	2.72479	1.61459	2.51571	1.85743	3.34346	3.25136	2.25491	0.621374	2.01381	0.794086	0.591668	2.61142	165	138	31	11	43	12	12	51
ENSMUSG00000026171	Rnf25	0.110388	0.956488	0.0885908	0.980301	-0.427736	0.999891	4.41347	3.98574	3.89715	3.78676	3.93358	4.19469	4.03962	3.89454	4.62634	3.96396	4.05493	3.50247	250	268	110	120	274	120	150	96
ENSMUSG00000033276	Stk36	-0.686857	0.952864	-0.547493	0.978134	0.0478981	0.999891	-0.736021	-0.688123	-0.14063	0.546226	-2.37537	-1.33807	-0.652937	1.01981	0.234531	-0.0538645	-2.37537	1.62941	0	3	3	15	11	6	0	25
ENSMUSG00000033257	Ttll4	-0.413781	0.637386	0.29767	0.80255	0.246331	0.999891	5.24461	5.49094	5.19327	5.60706	5.31185	5.20305	5.29276	5.07514	5.29887	5.67395	5.7916	5.40712	655	542	264	274	438	396	504	364
ENSMUSG00000026170	Cyp27a1	-0.465589	0.943432	1.80206	0.749264	0.874683	0.999891	1.52766	2.40235	0.600289	1.06588	1.27838	2.01663	2.64399	-0.10983	1.05025	2.22899	-1.72619	2.08893	37	57	41	6	21	35	1	35
ENSMUSG00000026162	Nhej1	0.425834	0.942608	-0.312397	0.975785	0.328157	0.999891	1.32829	1.65645	1.96884	1.54301	2.74642	2.15446	0.975085	0.501832	-0.138893	2.22899	1.03886	2.04903	108	63	12	10	8	35	17	34
ENSMUSG00000033159	Cnppd1	-0.472491	0.582411	-0.0112426	0.998816	-0.210646	0.999891	5.97205	5.76141	5.77265	6.24514	5.52161	6.0275	5.74629	6.00108	5.92247	5.78566	6.61948	5.74657	758	962	362	522	676	428	896	461
ENSMUSG00000049339	Fam134a	-0.127286	0.897573	0.0911046	0.96192	0.260944	0.999891	6.05552	6.31647	6.22536	6.35265	6.11086	6.20589	6.17584	6.34077	5.89455	6.44959	6.58203	6.08668	1142	1089	488	661	663	679	873	584
ENSMUSG00000026197	Zfand2b	-0.0514565	0.986423	0.478823	0.844774	-0.0361297	0.999891	3.77978	3.74365	3.26482	3.31628	3.29993	3.75611	3.73798	3.28308	3.84033	3.78734	3.71329	2.83904	160	197	89	78	158	106	118	60
ENSMUSG00000026198	Abcb6	0.399583	0.841385	0.233226	0.951784	0.805273	0.999891	3.36559	4.17086	3.93764	3.53805	4.28127	3.29176	4.67007	3.51689	3.48457	3.457	3.80658	3.26189	319	142	171	92	123	84	126	81
ENSMUSG00000033124	Atg9a	-0.439772	0.582549	-0.185611	0.887975	-0.0579706	0.999891	5.42924	5.37127	5.55688	5.99665	5.789	5.47495	5.42268	5.28432	5.39399	5.33146	5.95334	6.04672	913	655	289	317	468	312	564	568
ENSMUSG00000026199	Ankzf1	-0.787208	0.588552	0.559212	0.770567	-0.054707	0.999891	4.51822	4.46351	3.9043	4.69151	4.31228	3.94528	4.93686	3.35384	4.9481	3.8007	4.87408	4.50497	326	225	206	82	343	107	266	194
ENSMUSG00000026200	Glb1l	-0.88071	0.653878	0.0517558	0.99219	-0.127103	0.999891	3.28354	3.15644	3.10469	3.9854	3.40229	3.7847	2.92227	2.79094	2.58642	3.40547	4.48001	3.27924	172	201	50	55	65	81	202	82
ENSMUSG00000026201	Stk16	-0.31762	0.850874	-0.237894	0.931671	-0.351435	0.999891	4.77306	4.42163	4.65952	4.97714	5.05852	4.72381	4.41423	4.11426	4.83963	4.45277	5.53639	4.07923	549	388	143	140	318	169	422	144
ENSMUSG00000026202	Tuba4a	0.332201	0.593786	0.0784617	0.963371	0.12919	0.999891	6.66125	6.79044	6.71198	6.37978	6.5271	6.49903	6.6786	6.88408	6.81295	6.8979	6.49537	6.26053	1525	1335	692	964	1255	927	822	659
ENSMUSG00000026203	Dnajb2	0.0855603	0.984711	0.817715	0.797628	0.712478	0.999891	3.42063	4.13311	3.3154	3.22984	4.19358	3.29176	3.55058	0.731763	3.58476	4.56662	3.16261	3.34662	300	142	78	12	132	183	80	86
ENSMUSG00000026209	Dnpep	-0.194316	0.897573	0.392602	0.792594	0.248874	0.999891	4.65685	4.90572	4.51312	4.70743	4.57225	4.42099	4.70318	4.47326	4.87962	5.09713	4.97801	4.39787	391	314	175	180	327	265	286	180
ENSMUSG00000026207	Speg	0.762207	0.818403	0.909594	0.814721	0.868599	0.999891	2.53082	3.39942	2.48982	1.72762	0.714677	2.78364	3.72191	3.33647	2.32834	3.05038	1.185	2.23833	24	99	88	81	54	63	19	39
ENSMUSG00000033021	Gmppa	0.203198	0.900742	0.10274	0.973258	-0.195378	0.999891	4.84472	4.64934	4.5466	4.3434	4.8808	5.04067	4.93686	4.12441	4.63675	4.31992	4.48708	4.21163	485	484	206	141	276	154	203	158
ENSMUSG00000032997	Chpf	0.504599	0.746742	-0.115609	0.974341	0.202487	0.999891	4.28771	4.4902	4.60581	4.10121	5.06893	3.94528	4.74352	3.92971	4.58929	4.21407	3.6264	4.48268	553	225	180	123	267	143	111	191
ENSMUSG00000051703	Tmem198	-2.68786	0.626788	1.84183	0.80255	2.42085	0.999891	-1.09029	1.33056	-0.511269	2.17659	-0.700935	0.0057883	2.06421	0.228177	-1.8254	0.28715	2.73433	1.45719	7	12	27	8	1	8	59	22
ENSMUSG00000026213	Stk11ip	0.223742	0.829301	-0.0928003	0.967376	0.414572	0.999891	5.2278	5.64237	5.73517	5.51143	5.98867	5.22408	5.81227	5.43062	5.24545	5.46331	5.42679	5.6024	1049	550	379	351	422	342	391	417
ENSMUSG00000006576	Slc4a3	0	1	7.21412	0.517605	7.21412	0.91022	-6.37537	0.838753	-6.37537	-6.37537	-2.37537	-2.37537	0.862356	-2.37537	-2.37537	1.08358	-2.37537	-2.37537	0	0	11	0	0	15	0	0
ENSMUSG00000026245	Farsb	0.112039	0.927605	0.0368278	0.988263	0.164111	0.999891	5.08893	5.25304	5.21621	5.10418	5.27185	4.96149	5.29276	5.17132	5.22144	5.22649	5.25538	4.95162	637	458	264	293	415	290	347	265
ENSMUSG00000032883	Acsl3	-0.327677	0.943338	0.169829	0.984574	-0.574244	0.999891	2.4413	1.86706	1.69723	2.02491	2.10316	2.43257	1.90257	1.33169	2.5428	1.9699	1.11378	2.6652	68	77	24	19	63	29	18	53
ENSMUSG00000079470	Utp14b	-1.07686	0.735278	0.884205	0.841212	-0.274538	0.999891	2.91359	2.63905	1.75485	2.83171	2.59613	2.75503	3.33516	-0.10983	3.11922	1.46544	3.18015	2.46749	97	97	67	6	95	20	81	46
ENSMUSG00000054702	Ap1s3	-1.36475	0.635641	-0.814644	0.855781	-0.265843	0.999891	1.47384	1.208	2.02264	3.38739	2.37899	1.72364	1.58497	1.70086	1.38267	0.993387	3.96673	2.49745	83	46	19	25	27	14	141	47
ENSMUSG00000073643	Wdfy1	-0.427285	0.761618	-0.130669	0.971441	0.0746065	0.999891	3.96113	4.03573	4.1664	4.59369	3.82719	4.12373	4.18734	4.47326	3.81305	3.90333	4.68433	4.51965	232	255	122	180	155	115	233	196
ENSMUSG00000026248	Mrpl44	0.923856	0.565004	-0.363149	0.887116	0.224262	0.999891	3.67996	3.90422	4.26737	3.34351	4.49713	3.0889	3.67262	4.0195	4.13285	4.1319	3.65176	3.01504	371	123	85	131	194	135	113	68
ENSMUSG00000096297	Gm23934	-0.642909	0.933512	1.04018	0.915841	0.364322	0.999891	0.602696	0.967018	-0.0731606	0.569748	-0.0331697	0.963866	0.459166	0.371483	0.530903	1.53103	0.482814	0.951147	13	26	8	9	14	21	11	15
ENSMUSG00000004364	Cul3	0.0769261	0.914872	-0.179682	0.80255	-0.309227	0.957659	7.01416	6.70493	6.88461	6.80769	6.91685	7.06305	6.69515	6.85541	6.96734	6.7195	6.78336	6.83625	1999	1975	700	945	1397	819	1004	983
ENSMUSG00000038608	Dock10	-0.224598	0.523494	-0.129223	0.769959	-0.12029	0.999891	9.77662	9.65633	9.78555	10.0101	9.83368	9.82896	9.74491	9.7361	9.72282	9.56282	9.94304	10.0748	15117	13450	5806	6970	9446	5887	8986	9292
ENSMUSG00000026142	Rhbdd1	0.608884	0.575425	-0.254966	0.88592	-0.167796	0.999891	4.82373	4.65594	4.9109	4.30202	4.90715	4.64413	4.7672	4.93216	5.00144	4.55878	3.99674	4.57689	494	367	183	248	356	182	144	204
ENSMUSG00000026150	Mff	0.522023	0.528708	-0.162254	0.906027	-0.0694947	0.999891	5.83291	5.76342	5.92567	5.40365	5.88935	5.6522	5.91122	5.97045	6.00314	5.61089	5.17456	5.6127	979	741	406	511	715	379	328	420
ENSMUSG00000026159	Agfg1	0.101976	0.914872	-0.271599	0.759489	0.0855536	0.999891	6.20347	6.28902	6.56062	6.45865	6.46833	6.27428	6.2308	6.65459	6.13567	6.35089	6.74115	6.11353	1464	1142	507	822	784	634	975	595
ENSMUSG00000045658	Pid1	0.0348584	0.979404	-0.0973346	0.962029	0.343974	0.999891	5.78884	6.13281	6.23015	6.19529	6.11589	5.72777	6.24211	6.34512	5.8572	6.02356	6.51105	5.79863	1146	781	511	663	646	505	831	478
ENSMUSG00000098851	Mir6353	-1.51441	0.850874	-1.28289	0.91143	0.175009	0.999891	-0.922288	-0.747279	0.535613	2.05003	1.27838	0.271239	0.459166	-0.314071	-2.37537	-2.37537	2.95415	-0.169745	37	15	8	5	0	0	69	6
ENSMUSG00000026219	Trip12	-0.213682	0.577023	0.22137	0.548829	0.0298069	0.999891	8.68853	8.71834	8.49697	8.71065	8.54991	8.60615	8.74573	8.44283	8.76794	8.69176	8.76267	8.65791	6207	5761	2904	2843	4872	3218	3964	3479
ENSMUSG00000073633	Fbxo36	-0.965803	0.899322	-0.0347301	0.999168	0.0100112	0.999891	0.50381	0.513821	0.548552	1.51435	0.0532787	1.53458	1.17713	1.18416	-1.8254	-0.0538645	1.03886	2.00799	14	40	14	17	1	6	17	33
ENSMUSG00000026220	Slc16a14	1.88748	0.736973	-1.13703	0.890128	0.0262155	0.999891	0.791093	0.817309	1.95434	0.0668602	2.80987	1.01302	0.459166	0.0690498	0.850061	1.32458	-1.28009	1.03524	113	27	8	7	18	18	2	16
ENSMUSG00000052477	C130026I21Rik	0.579383	0.916897	1.47623	0.782998	-0.243875	0.999891	3.05461	2.81074	1.3345	0.755119	-0.328757	2.04053	2.34158	2.23844	3.68848	3.21906	-2.37537	1.83109	10	58	33	37	142	71	0	29
ENSMUSG00000098842	Gm27907	1.5535	0.745626	-1.31124	0.841212	0.116369	0.999891	0.773843	0.890212	2.20145	0.64795	2.34512	1.10658	0.862356	2.16164	0.69929	1.16847	1.37974	-0.169745	81	29	11	35	16	16	22	6
ENSMUSG00000070034	Sp110	0.36256	0.687345	0.662601	0.334066	0.437434	0.999891	5.87608	6.31352	5.65092	5.28836	5.42358	5.6772	6.05921	5.86236	6.06033	6.534	5.4844	5.07596	708	754	450	474	744	720	407	289
ENSMUSG00000070031	Sp140	0.354107	0.724562	0.584863	0.492761	0.309035	0.999891	5.41745	5.72648	5.14162	4.78751	5.33577	5.18707	5.53268	4.92637	5.62854	5.90487	4.69046	4.89648	666	536	312	247	551	465	234	255
ENSMUSG00000026222	Sp100	0.244214	0.832599	1.2434	0.0362699	0.463899	0.999891	6.06201	6.52591	5.28251	5.03829	5.28084	5.72961	5.96681	5.29784	6.34062	6.93016	5.04655	5.04586	641	782	422	320	904	948	300	283
ENSMUSG00000052760	A630001G21Rik	0.389904	0.691614	-0.247459	0.861205	0.0293544	0.999891	5.18175	5.2111	5.45856	5.06866	5.49289	5.31509	5.17379	5.43471	5.04899	5.26073	4.73861	5.3508	743	586	243	352	368	297	242	350
ENSMUSG00000036707	Cab39	0.0527324	0.94481	-0.177657	0.807889	0.0634655	0.999891	7.1269	7.19036	7.36802	7.31529	7.3478	7.25279	7.24731	7.3915	6.99188	7.1352	7.48239	7.12957	2696	2253	1027	1371	1421	1093	1631	1205
ENSMUSG00000026223	Itm2c	0.307599	0.608064	0.27771	0.673931	0.209576	0.999891	6.64329	6.85287	6.57516	6.26756	6.46242	6.72606	6.84359	6.68749	6.56024	6.86648	6.10336	6.42153	1458	1563	776	841	1053	907	626	737
ENSMUSG00000049608	Gpr55	-0.540284	0.50539	0.0447076	0.983724	-0.217894	0.999891	5.60971	5.39182	5.34711	5.88739	5.30966	5.67338	5.35658	5.39751	5.5536	5.43789	5.82264	5.95794	654	752	276	343	523	336	515	534
ENSMUSG00000100108	Gm28100	-1.70331	0.598057	1.33285	0.736018	0.471986	0.999891	1.73389	2.20587	0.873027	2.57634	0.912661	2.3002	2.53787	1.10432	1.05025	1.92181	2.78106	2.4369	28	70	38	16	21	28	61	45
ENSMUSG00000026229	Psmd1	0.188129	0.721305	0.276545	0.552009	0.2356	0.999891	7.29135	7.52695	7.2504	7.06228	7.18082	7.24766	7.45473	7.32151	7.3373	7.59804	7.13433	6.99035	2401	2245	1186	1306	1806	1507	1281	1094
ENSMUSG00000077274	Gm22786	-0.0712671	0.987326	0.383761	0.937366	0.243318	0.999891	2.66837	2.91169	2.52793	2.59919	2.8587	2.19762	2.2989	2.20055	3.08921	3.38788	2.4749	2.79147	117	65	32	36	93	80	49	58
ENSMUSG00000062590	Armc9	-0.518953	0.753195	1.12359	0.375962	1.02575	0.828149	3.43976	4.46552	3.34193	3.86088	2.8587	3.55504	4.50151	3.75772	3.36443	4.45277	4.12905	3.5745	117	171	152	109	113	169	158	101
ENSMUSG00000079445	B3gnt7	0.209202	0.725616	-0.378189	0.447396	-0.140921	0.999891	7.28669	7.14577	7.52396	7.31475	7.36902	7.09836	7.17687	7.6689	7.45743	7.11796	7.46639	7.14857	2736	2024	978	1662	1963	1080	1613	1221
ENSMUSG00000026234	Ncl	-0.0586318	0.908905	-0.0327882	0.973005	0.0802878	0.999891	9.31737	9.39765	9.43044	9.48907	9.27017	9.29197	9.43457	9.57629	9.34318	9.36065	9.54119	9.43571	10228	9269	4682	6239	7260	5117	6801	5966
ENSMUSG00000064823	Snord82	0.677788	0.918132	0.087188	0.995151	0.13266	0.999891	1.1717	1.30436	1.21717	0.539385	1.62738	1.6938	1.26844	0.930037	0.69929	1.53103	-1.28009	1.51691	48	45	15	14	16	21	2	23
ENSMUSG00000026238	Ptma	0.0332775	0.973857	-0.162739	0.862231	-0.227909	0.999891	7.25577	7.02786	7.1906	7.15732	6.91613	7.06013	6.91068	7.42885	7.43225	7.13915	7.04741	7.26308	1998	1971	813	1407	1929	1096	1206	1322
ENSMUSG00000026239	Pde6d	-0.461025	0.81895	0.625484	0.775207	0.397424	0.999891	3.28983	3.68725	3.06176	3.52279	3.26412	3.19921	3.35613	2.88949	3.42575	3.98751	3.60058	3.48762	156	133	68	59	118	122	109	95
ENSMUSG00000026240	Cops7b	0.84199	0.642877	-0.655914	0.777978	-0.493174	0.999891	3.73686	3.24369	3.8996	3.05761	4.31228	3.98278	3.3768	3.35384	3.48457	3.15809	2.38701	3.56038	326	231	69	82	123	68	46	100
ENSMUSG00000053333	Dis3l2	0.216765	0.854122	0.215806	0.887467	0.221521	0.999891	4.99939	5.22091	5.00511	4.78834	4.97793	5.05247	5.36695	5.04872	4.96059	5.07532	4.65954	4.92432	519	488	278	269	346	261	229	260
ENSMUSG00000026254	Eif4e2	0.265632	0.705305	-0.00219521	0.999969	-0.13037	0.999891	6.4115	6.28113	6.28333	6.0177	6.42237	6.35275	6.27826	6.13267	6.47433	6.29062	5.9431	6.0965	1418	1206	524	572	992	608	560	588
ENSMUSG00000048000	Gigyf2	-0.389056	0.490286	0.0501648	0.973005	-0.0648693	0.999891	6.97883	6.91396	6.8638	7.25285	7.02242	6.93897	6.86386	6.68578	7.02197	6.96618	7.29789	7.20979	2151	1812	787	840	1451	972	1435	1274
ENSMUSG00000026288	Inpp5d	-0.32685	0.440391	0.226443	0.554883	0.160617	0.999891	8.21283	8.37345	8.147	8.47385	8.14799	8.16007	8.4405	8.14785	8.26568	8.30505	8.50006	8.44863	4697	4228	2350	2317	3439	2461	3304	3009
ENSMUSG00000026289	Atg16l1	-0.598749	0.440391	0.083743	0.965594	-0.0482432	0.999891	5.75453	5.70629	5.62254	6.22129	5.57737	5.76052	5.8423	5.67818	5.75816	5.56857	6.30266	6.14226	788	799	387	417	603	368	719	607
ENSMUSG00000087968	Gm25395	0.858774	0.207059	-0.450825	0.463072	0.0228481	0.999891	6.046	6.06885	6.51968	5.6609	6.65183	6.07601	6.09083	6.37732	6.02312	6.05456	5.73932	5.58855	1663	995	460	678	725	516	486	413
ENSMUSG00000089281	Scarna6	0.182885	0.887416	-0.145851	0.949357	-0.283465	0.999891	5.27688	4.99341	5.13926	4.95638	4.77982	5.2004	5.11349	5.44689	5.36298	4.88149	5.07495	4.84498	452	541	233	355	458	228	306	246
ENSMUSG00000056055	Sag	-2.83028	0.641885	1.11018	0.916677	-2.09413	0.999891	1.60042	-0.493707	-1.60388	1.2264	-1.98236	1.75287	0.110018	-0.314071	1.61102	-0.501285	1.96955	0.164903	1	47	6	5	32	4	34	8
ENSMUSG00000070738	Dgkd	0.166091	0.854122	-0.258894	0.787486	-0.102926	0.999891	6.55894	6.45602	6.71491	6.54882	6.92976	6.64846	6.76149	6.46184	6.46851	6.07943	6.60006	6.50131	2017	1481	733	719	988	525	884	779
ENSMUSG00000005501	Usp40	-0.368053	0.697599	0.456577	0.609279	0.11532	0.999891	5.21	5.32532	4.86874	5.2368	4.80496	5.16005	5.4177	4.9494	5.27241	5.24127	5.16138	5.3218	460	526	288	251	430	293	325	343
ENSMUSG00000090124	Ugt1a7c	0.2535	0.746037	0.107313	0.947348	0.25202	0.999891	6.11229	6.36431	6.25699	6.00349	6.1917	6.00185	6.16993	6.32765	6.2229	6.53998	6.20538	5.77742	1208	945	486	655	833	723	672	471
ENSMUSG00000090145	Ugt1a6b	-2.23913	0.50539	1.56021	0.636438	-0.157467	0.999891	2.51023	2.35277	0.792551	3.03168	1.70953	2.71102	2.92227	-1.19303	2.37883	1.59376	3.09024	3.0356	51	94	50	2	56	22	76	69
ENSMUSG00000054545	Ugt1a6a	-4.29047	0.51284	3.24795	0.600629	0.273874	0.999891	1.17198	1.44585	-1.8021	2.48837	-2.37537	1.06056	2.46253	-0.314071	1.47839	-1.63862	3.46406	-0.886664	0	28	36	5	29	1	99	3
ENSMUSG00000089943	Ugt1a5	0.742082	0.892586	-0.119733	0.991868	1.1102	0.999891	0.895629	2.00583	2.12556	1.38348	2.65261	1.80962	1.78378	1.46552	-0.861261	2.30595	2.22747	-0.169745	101	49	22	21	4	37	41	6
ENSMUSG00000090171	Ugt1a2	-1.25673	0.897573	0.666693	0.973005	-2.34994	0.999891	1.7539	-0.596037	-1.26273	-0.00599589	-2.37537	-0.094784	0.459166	0.0690498	2.62876	-1.63862	-2.37537	1.1147	0	11	8	7	67	1	0	17
ENSMUSG00000081984	Dnajb3	3.15213	0.69249	-4.98263	0.542912	-2.46632	0.999891	-1.12438	-3.5907	1.39193	-1.7602	1.44753	0.0998042	-1.55436	1.52805	-2.37537	-2.37537	-1.28009	-0.886664	42	13	1	22	0	0	2	3
ENSMUSG00000089960	Ugt1a1	-3.47551	0.672614	1.34134	0.930246	-1.75509	0.999891	0.600336	-1.15476	-2.4961	0.979408	-2.37537	-0.913853	0.110018	-0.837243	1.52397	-2.37537	1.37974	0.766653	0	5	6	3	30	0	22	13
ENSMUSG00000079429	Mroh2a	-0.753841	0.835207	0.710167	0.880787	-0.180618	0.999891	2.61978	2.43916	1.729	2.48284	0.212033	2.82553	2.6777	2.57099	2.4748	2.26798	2.53065	2.5268	16	102	42	47	60	36	51	48
ENSMUSG00000044783	Hjurp	0.379685	0.528708	-0.304762	0.605361	-0.310418	0.999891	7.52876	7.21835	7.52311	7.14342	7.76934	7.62649	7.35539	7.22336	7.42626	7.07187	7.01601	7.26417	3612	2920	1107	1220	1921	1046	1180	1323
ENSMUSG00000062310	Glrp1	-0.556085	0.950908	0.78365	0.960682	-1.05952	0.999891	1.759	0.699483	-0.0841667	0.471919	1.00232	0.188066	0.295129	-2.37537	2.58642	1.24864	1.49633	-1.69538	30	14	7	0	65	17	24	1
ENSMUSG00000049866	Arl4c	0.347794	0.873561	-1.24407	0.392846	-1.11979	0.848709	3.68022	2.56043	3.8045	3.4567	4.09003	3.71214	2.77433	3.48572	3.68848	2.4142	3.29729	3.64311	279	191	45	90	142	40	88	106
ENSMUSG00000036206	Sh3bp4	-6.52875	0.570837	6.89308	0.522979	0.618592	0.999891	-0.100887	0.517705	-6.37537	0.153382	-2.37537	1.01302	-2.37537	-2.37537	-2.37537	1.59376	-2.37537	1.26159	0	27	0	0	0	22	0	19
ENSMUSG00000055013	Agap1	-0.0573397	0.931381	-0.207506	0.701771	-0.0308475	0.999891	8.04609	8.01524	8.22275	8.28008	8.18705	8.17432	8.14762	8.25976	7.90672	7.87243	8.11692	8.42836	4826	4270	1918	2504	2681	1823	2533	2967
ENSMUSG00000034432	Cops8	-0.153483	0.928027	0.356362	0.848394	0.509758	0.999891	4.26277	4.77253	4.41617	4.56965	3.82104	4.37473	4.64473	4.86713	4.16916	4.90642	4.67199	4.48268	231	304	168	237	199	232	231	191
ENSMUSG00000048126	Col6a3	1.44896	0.861347	1.29237	0.904687	0.721295	0.999891	1.10869	1.82999	0.537619	-0.911337	-2.37537	1.27726	1.72051	1.64552	1.16977	2.06153	-2.37537	0.307004	0	33	21	24	23	31	0	9
ENSMUSG00000026303	Mlph	0.522631	0.824636	-1.49723	0.375262	-0.645389	0.999891	3.38344	2.73805	4.23528	3.71265	4.57225	3.63572	3.49495	3.82152	3.13399	1.32458	3.36019	4.02884	391	181	75	114	96	18	92	139
ENSMUSG00000026305	Lrrfip1	-0.133077	0.730475	-0.384201	0.111693	-0.384581	0.246743	9.95195	9.56736	9.95157	10.0846	9.98971	9.90224	9.52877	9.91273	10.0006	9.60555	10.2316	9.92147	16844	14151	4998	7878	11452	6064	10976	8355
ENSMUSG00000070732	Rbm44	-5.46537	0.575425	6.12413	0.510704	-0.965981	0.999891	0.714739	-0.251242	-6.37537	-0.909999	-2.37537	1.01302	0.110018	-2.37537	0.69929	-0.0538645	-2.37537	0.307004	0	27	6	0	16	6	0	9
ENSMUSG00000034353	Ramp1	0.0783788	0.930449	-0.675867	0.137267	-0.539225	0.574868	6.92572	6.3865	7.06237	6.98399	7.01638	6.99586	6.70744	7.11167	6.85591	5.98605	6.99882	6.97313	2142	1885	706	1129	1293	492	1166	1081
ENSMUSG00000034343	Ube2f	0.134136	0.912244	0.362556	0.735328	0.831228	0.430572	5.12157	5.9528	5.59024	5.45611	5.41749	5.27786	5.73032	5.75861	4.96059	6.15158	5.71546	5.15326	705	571	358	441	346	552	478	305
ENSMUSG00000026307	Scly	-0.829905	0.582411	0.598745	0.751373	0.0675003	0.999891	4.06989	4.13739	3.53864	4.36855	2.68004	4.2053	4.31062	4.12441	3.95292	3.97578	4.32309	4.43704	103	270	133	141	171	121	181	185
ENSMUSG00000047443	Fam132b	-0.333316	0.978148	-7.37893	0.475789	-5.35544	0.999891	-1.01993	-6.37537	1.00356	1.33687	-2.37537	0.188066	-2.37537	2.08051	-2.37537	-2.37537	1.79842	0.951147	0	14	0	33	0	0	30	15
ENSMUSG00000026309	Ilkap	-0.237865	0.776412	0.101768	0.953781	0.217457	0.999891	5.71098	5.92843	5.82666	6.06453	6.00368	5.65026	5.80847	5.6291	5.77946	6.04617	5.99605	6.13751	1060	740	378	403	612	513	581	605
ENSMUSG00000067071	Hes6	-0.312228	0.855329	0.521494	0.768681	0.106539	0.999891	4.10623	4.21277	3.69127	4.0035	3.38573	4.25723	4.0266	3.98648	3.96949	4.40109	3.93609	4.09891	170	280	109	128	173	163	138	146
ENSMUSG00000055866	Per2	-0.0395743	0.987765	-0.0200734	0.997683	-0.612492	0.999891	4.60992	3.99743	4.0175	4.05708	3.97293	4.58846	4.03962	4.09373	4.65222	3.98751	3.34472	4.55569	257	353	110	138	279	122	91	201
ENSMUSG00000034292	Traf3ip1	-0.786115	0.735898	0.979943	0.67945	0.111167	0.999891	3.47198	3.58315	2.6032	3.38932	1.31383	3.85379	3.86044	3.35384	3.01134	3.29654	3.72529	3.01504	38	211	97	82	88	75	119	68
ENSMUSG00000026311	Asb1	0.0334427	0.996722	0.529432	0.860071	0.992584	0.999891	3.07708	4.06966	3.54023	3.50679	3.76451	3.49575	4.01346	3.3189	2.56478	4.15289	2.08578	4.23849	222	164	108	80	64	137	37	161
ENSMUSG00000026313	Hdac4	0.246797	0.616637	-0.385018	0.337737	0.0768908	0.999891	7.39358	7.47047	7.85549	7.60869	7.96427	7.50772	7.59253	7.73832	7.27202	7.34121	7.68409	7.5318	4135	2689	1305	1744	1726	1261	1876	1593
ENSMUSG00000026260	Ndufa10	-0.172307	0.844308	0.11155	0.941125	0.0497483	0.999891	5.99489	6.04464	5.93309	6.1054	6.01987	6.05563	6.14906	5.84711	5.93939	5.94152	6.28048	5.91419	1072	981	479	469	684	477	708	518
ENSMUSG00000073616	Myeov2	1.29929	0.525806	-0.565153	0.846995	-0.0142813	0.999891	3.09521	3.08093	3.64608	2.34679	4.14027	3.18855	3.10679	2.93636	3.05856	3.11597	2.35648	2.4369	289	132	57	61	91	66	45	45
ENSMUSG00000047067	Dusp28	0.991861	0.862473	-0.0802745	0.995072	-0.438881	0.999891	1.69895	1.26007	1.34034	0.348481	1.34844	1.89077	1.72051	1.52805	1.65266	0.897175	-0.664714	1.19001	39	52	21	22	33	13	4	18
ENSMUSG00000026269	Rnpepl1	0.0828448	0.914872	-0.0721949	0.960682	0.105925	0.999891	6.79844	6.90436	6.97656	6.89371	7.08082	6.93897	6.77906	6.86603	6.64648	7.02285	6.91619	6.87527	2240	1812	742	952	1118	1011	1101	1010
ENSMUSG00000026270	Capn10	0.697241	0.746742	-0.677569	0.80255	-0.195747	0.999891	3.05899	2.86325	3.54082	2.84357	3.36052	2.98186	3.3768	3.74461	3.19162	2.18891	2.80386	2.95153	167	114	69	108	100	34	62	65
ENSMUSG00000026271	Gpr35	0.441357	0.77622	0.74968	0.569726	0.218122	0.999891	4.35564	4.57376	3.82408	3.38272	4.23115	4.27749	4.54781	3.28308	4.45455	4.62034	3.43514	3.37917	308	284	157	78	243	190	97	88
ENSMUSG00000014602	Kif1a	0.221083	0.971465	1.37401	0.786933	0.520574	0.999891	2.0092	2.52977	1.15577	0.934686	2.06205	2.31987	2.97744	-0.837243	1.7708	2.01644	1.43921	0.555058	66	71	52	3	36	30	23	11
ENSMUSG00000047793	Sned1	-2.44379	0.680178	1.27107	0.887116	0.582534	0.999891	0.34887	0.931404	-0.339668	2.10413	0.660624	0.860219	1.43537	-1.66632	0.120469	0.56277	3.05265	-0.606235	23	24	17	1	10	10	74	4
ENSMUSG00000026273	Mterf4	0.303827	0.914872	-0.68585	0.820658	-1.12634	0.999891	3.48112	2.35478	3.04063	2.7368	2.70696	3.05409	2.74283	3.371	3.84931	1.9699	2.73433	2.81545	105	120	44	83	159	29	59	59
ENSMUSG00000026274	Pask	-0.400506	0.864394	0.0221403	0.999018	-0.631304	0.999891	3.59719	2.96589	2.94375	3.34425	2.92898	3.10032	3.27036	3.02575	4.00207	2.66851	3.36019	3.37917	123	124	64	65	177	48	92	88
ENSMUSG00000026275	Ppp1r7	-0.0247698	0.987342	0.296611	0.794362	0.193549	0.999891	5.54022	5.73377	5.43716	5.46193	5.63106	5.47056	5.63058	5.21949	5.61807	5.83842	5.24708	5.65982	818	653	334	303	547	444	345	434
ENSMUSG00000034088	Hdlbp	0.0485175	0.926873	0.0437679	0.966791	-0.0318292	0.999891	8.57679	8.54496	8.50119	8.45268	8.55802	8.56605	8.49292	8.44283	8.58885	8.59636	8.39602	8.5087	6242	5603	2437	2843	4303	3012	3074	3137
ENSMUSG00000026276	Sept2	0.0202928	0.984258	-0.0130899	0.992524	-0.162315	0.999891	8.09558	7.93326	7.94635	7.92606	7.70862	8.0062	7.77001	8.1553	8.18196	8.08114	7.9709	7.88192	3463	3800	1476	2329	3245	2107	2289	2031
ENSMUSG00000034066	Farp2	-0.10423	0.979404	-0.233873	0.972428	-1.28401	0.987696	3.9931	2.70908	2.94296	3.04719	3.56562	3.65908	3.15545	1.90313	4.29281	2.18891	1.70458	3.77125	193	184	59	29	217	34	28	116
ENSMUSG00000026277	Stk25	0.53073	0.50539	-0.214079	0.855319	-0.210163	0.999891	6.11628	5.90611	6.12019	5.58946	6.27501	6.32139	5.92532	5.95061	5.88366	5.89557	5.44141	5.73405	1280	1180	410	504	658	462	395	457
ENSMUSG00000026278	Bok	-0.323982	0.943432	-0.705273	0.894158	-1.13926	0.999891	2.58317	1.44392	2.14919	2.47317	2.73338	1.6938	2.16271	1.33169	3.19162	0.431532	2.82631	2.12775	107	45	29	19	100	9	63	36
ENSMUSG00000026279	Thap4	-0.658796	0.588151	0.886289	0.412663	0.129586	0.999891	4.73817	4.86776	3.98147	4.64027	3.55825	4.67118	4.96443	4.34886	4.82149	4.78398	4.18224	5.00474	192	374	210	165	314	213	164	275
ENSMUSG00000026280	Atg4b	-0.264666	0.815548	0.0818026	0.973258	-0.0456723	0.999891	5.14229	5.09662	5.01481	5.27948	5.25599	5.02877	5.30359	4.7342	5.26236	4.87519	5.35139	5.21767	630	480	266	216	427	227	371	319
ENSMUSG00000026281	Dtymk	-0.293447	0.881203	-0.199464	0.953781	-0.324514	0.999891	4.08959	3.76507	3.96454	4.25798	3.50556	3.98278	3.86044	4.34886	4.21852	3.70448	4.62793	3.79557	185	231	97	165	206	100	224	118
ENSMUSG00000026283	Ing5	0.141842	0.916897	0.130066	0.960682	0.0752293	0.999891	5.02582	5.10105	4.97099	4.82915	4.65406	5.01073	4.8873	5.25227	5.05676	5.29889	4.69657	4.96776	414	474	199	310	370	305	235	268
ENSMUSG00000073609	D2hgdh	0.300056	0.897573	-0.267668	0.942493	-0.430333	0.999891	4.19756	3.76722	4.03489	3.73483	3.34346	3.38807	3.78513	4.53546	4.73692	3.78734	3.19747	4.15637	165	152	92	188	296	106	82	152
ENSMUSG00000051185	Fam174a	0.533662	0.538719	-0.134578	0.937615	-0.340397	0.999891	5.70466	5.36427	5.49884	4.96518	5.39697	5.61885	5.38236	5.60754	5.79581	5.35881	5.13913	4.78552	695	724	281	397	619	318	320	236
ENSMUSG00000040710	St8sia4	0.0317659	0.995065	0.111817	0.979565	0.221176	0.999891	4.01692	4.23809	4.12628	4.09451	4.26777	4.32693	4.28897	3.99757	3.65814	4.21407	2.80386	4.78552	316	294	131	129	139	143	62	236
ENSMUSG00000044768	D1Ertd622e	-0.245641	0.710308	0.359781	0.541563	0.147931	0.999891	6.44108	6.58901	6.22923	6.47487	6.10708	6.47511	6.60606	6.35162	6.41205	6.57733	6.59189	6.35355	1139	1313	658	666	950	742	879	703
ENSMUSG00000040648	Ppip5k2	0.0903361	0.918486	0.131361	0.9083	-0.0742059	0.999891	6.1944	6.1202	5.98884	5.8985	6.01179	6.1657	6.08456	5.97326	6.2298	6.16197	5.9761	5.82545	1066	1059	458	512	837	556	573	487
ENSMUSG00000026333	Gin1	-1.24304	0.570837	-0.324396	0.949449	-0.537367	0.999891	2.69965	2.16228	2.48668	3.72972	1.95384	3.10032	2.20955	2.95923	2.24913	2.22899	3.90479	3.5745	61	124	30	62	51	35	135	101
ENSMUSG00000026335	Pam	0.542418	0.841385	0.287978	0.958731	0.298413	0.999891	3.09701	3.39543	3.10745	2.56503	3.30874	2.98186	3.55058	2.93636	3.26056	3.27755	1.185	3.31333	161	114	78	61	105	74	19	84
ENSMUSG00000099375	Gm28187	-1.37621	0.809773	1.02937	0.903088	0.0908043	0.999891	1.63401	1.72482	0.695454	2.07166	-2.37537	1.3932	2.46253	1.80554	1.9815	0.56277	1.84314	2.3737	0	36	36	27	42	10	31	43
ENSMUSG00000056536	Pign	0.0998294	0.935763	-0.215226	0.876213	-0.2126	0.999891	5.30698	5.09438	5.30961	5.20978	5.34222	5.40531	5.01145	5.28884	5.21451	5.18635	5.32404	5.10056	669	624	217	318	413	282	364	294
ENSMUSG00000026319	2310035C23Rik	0.11699	0.914872	0.126092	0.939046	-0.124386	0.999891	6.25387	6.12948	6.00339	5.8864	6.20238	6.38695	6.14906	5.77482	6.11348	6.11729	5.51236	6.19119	1217	1235	479	446	772	539	415	628
ENSMUSG00000026321	Tnfrsf11a	0.0390286	0.984711	-0.301582	0.844052	-0.309617	0.999891	5.11382	4.8042	5.10578	5.06675	5.28307	5.22408	4.99149	4.91472	5.00948	4.61279	4.71474	5.36306	642	550	214	245	358	189	238	353
ENSMUSG00000099843	Gm7160	-1.08107	0.815018	0.181328	0.986099	0.692508	0.999891	0.739304	1.43181	1.25048	2.33156	1.24203	1.27726	2.01232	1.46552	0.340232	0.794086	2.80386	1.78325	36	33	26	21	12	12	62	28
ENSMUSG00000038866	Zcchc2	-0.064912	0.944096	0.398591	0.494929	0.140642	0.999891	6.71705	6.85769	6.4591	6.52401	6.57811	6.65138	6.73572	6.33204	6.78514	6.97357	6.73226	6.2865	1580	1484	720	657	1231	977	969	671
ENSMUSG00000044340	Phlpp1	0.0361839	0.986118	0.242881	0.894456	0.320422	0.999891	4.38946	4.70988	4.467	4.43082	4.40561	4.49639	4.70318	4.5506	4.29938	4.73611	4.36203	4.51965	348	331	175	190	218	206	186	196
ENSMUSG00000009905	Kdsr	0.0617797	0.969828	-0.112282	0.967376	0.0330505	0.999891	4.90029	4.93334	5.04563	4.98385	5.18596	4.94575	4.51089	4.90297	4.87083	5.27036	5.13464	4.83329	600	453	153	243	325	299	319	244
ENSMUSG00000009907	Vps4b	-0.153201	0.807559	-0.0245074	0.986728	0.0949083	0.999891	6.89987	6.99478	7.01929	7.17249	7.02309	7.06669	6.94914	7.01946	6.71441	7.04266	7.11165	7.23446	2152	1980	835	1059	1172	1025	1261	1296
ENSMUSG00000059956	Serpinb12	2.42425	0.703713	-1.42194	0.876148	1.64247	0.999891	-0.825364	0.817107	2.23905	-0.185208	1.81227	-1.60849	0.459166	2.65744	0.234531	1.32458	-2.37537	0.951147	55	2	8	50	11	18	0	15
ENSMUSG00000038702	Dsel	-0.668173	0.800845	0.530679	0.887116	-0.200433	0.999891	3.46788	3.26744	2.73676	3.40494	2.32789	3.45185	2.16271	3.13022	3.52996	3.91566	4.11999	2.04903	80	159	29	70	127	116	157	34
ENSMUSG00000026374	Tsn	-0.11239	0.916606	0.278479	0.79661	0.0990024	0.999891	5.76527	5.86427	5.58579	5.69818	5.34222	5.83418	5.95997	5.80985	5.70226	5.77216	5.57004	5.82545	669	841	420	457	580	424	432	487
ENSMUSG00000026377	Nifk	0.306105	0.8402	0.208958	0.934321	-0.19384	0.999891	4.58968	4.39584	4.18688	3.88077	4.00039	4.83392	4.49207	4.3831	4.3189	4.31992	3.85106	3.94436	262	419	151	169	221	154	130	131
ENSMUSG00000064302	Clasp1	-0.151974	0.903357	-0.316866	0.807277	0.152487	0.999891	5.95391	6.10639	6.42326	6.57524	6.74243	6.12993	6.22796	6.00933	5.76054	5.98312	6.99634	5.98462	1771	1033	506	525	604	491	1164	544
ENSMUSG00000080542	Gm22710	0.116364	0.975515	-0.197296	0.973005	-0.0776387	0.999891	2.82935	2.75171	2.94901	2.83264	2.84665	2.66563	2.20955	3.10993	3.04299	3.19902	2.26082	3.29638	116	91	30	69	90	70	42	83
ENSMUSG00000048402	Gli2	0	1	6.5934	0.551868	0.444966	0.999891	-0.226938	0.218028	-6.37537	-6.37537	-2.37537	-2.37537	0.110018	-2.37537	0.919922	0.683059	-2.37537	-2.37537	0	0	6	0	19	11	0	0
ENSMUSG00000004451	Ralb	0.0919706	0.906898	-0.0416459	0.977867	0.126865	0.999891	6.74056	6.86743	6.90907	6.8171	6.906	6.8032	6.72367	6.91658	6.67959	7.00131	6.99014	6.6252	1984	1649	714	986	1144	996	1159	849
ENSMUSG00000098923	Tmem185b	-0.0968649	0.963932	0.301688	0.903088	0.614658	0.999891	3.71253	4.32719	4.0255	4.12237	3.63734	3.72694	3.80051	4.36608	3.73767	4.72914	4.15589	4.11831	203	193	93	167	147	205	161	148
ENSMUSG00000026383	Epb4.1l5	-1.05835	0.826008	0.720292	0.924119	0.13587	0.999891	1.70989	1.84576	1.12547	2.18382	0.355037	0.627497	0.862356	1.80554	2.42761	2.51489	0.876215	2.92972	18	20	11	27	58	43	15	64
ENSMUSG00000026384	Ptpn4	-0.762641	0.50539	0.164701	0.949357	0.401363	0.999891	4.16766	4.56902	4.40432	5.16696	4.53142	4.40727	4.39409	4.28693	3.91065	4.74305	5.05608	5.28362	380	311	141	158	166	207	302	334
ENSMUSG00000036975	Tmem177	1.58993	0.757658	-0.166886	0.989758	0.288105	0.999891	1.78894	2.07705	2.24393	0.654002	3.08076	2.53709	1.35432	0.371483	0.530903	2.63907	-2.37537	1.73377	137	83	16	9	14	47	0	27
ENSMUSG00000026385	Dbi	0.2107	0.771958	-0.145152	0.890274	0.157479	0.999891	6.11793	6.27541	6.42056	6.20986	6.377	6.19395	6.14002	6.46982	6.04478	6.40437	6.23295	6.19348	1374	1080	476	723	736	658	685	629
ENSMUSG00000026388	3110009E18Rik	-2.76622	0.666301	1.73802	0.848562	-0.650348	0.999891	1.28713	0.636782	-1.10124	1.66499	-0.700935	0.805462	1.72051	-0.552071	1.80812	-2.37537	2.38701	0.555058	7	23	21	4	37	0	46	11
ENSMUSG00000026389	Steap3	0.516912	0.888174	-0.241177	0.973005	1.19137	0.999891	1.3656	2.55698	2.79815	2.28124	2.08275	1.66333	2.46253	3.33647	1.22601	2.72566	2.80386	1.62941	67	44	36	81	24	50	62	25
ENSMUSG00000026390	Marco	0.0857523	0.94481	0.588149	0.44422	0.472229	0.981029	8.34446	8.81669	8.22855	8.14279	7.34298	8.363	8.73576	8.78084	8.32723	8.8942	8.09224	8.19349	2687	4867	2884	3594	3589	3703	2490	2521
ENSMUSG00000003721	Insig2	0.429017	0.861494	-0.0452433	0.993392	-0.423435	0.999891	3.79266	3.36922	3.41446	2.98545	2.66639	3.76331	3.10679	3.95269	3.85823	3.6316	3.53394	2.2024	102	198	57	125	160	95	104	38
ENSMUSG00000026339	Ccdc93	-0.645358	0.338829	0.252415	0.734857	0.285978	0.999891	6.12793	6.41391	6.16149	6.80685	6.16525	6.15479	6.51576	6.165	6.10788	6.31177	6.70526	6.90631	1186	1051	618	585	769	617	951	1032
ENSMUSG00000001674	Ddx18	0.0943101	0.96245	-0.493122	0.770567	0.162725	0.999891	3.95671	4.11944	4.61256	4.51825	5.05852	4.17322	4.11537	3.9753	3.73767	4.15289	4.46578	4.59085	549	264	116	127	147	137	200	206
ENSMUSG00000026341	Actr3	-0.0262022	0.966893	-0.0730458	0.925237	-0.0420811	0.999891	8.39089	8.34881	8.42185	8.44805	8.34293	8.35408	8.32094	8.49903	8.42845	8.3776	8.53668	8.35509	5377	4837	2163	2956	3850	2588	3389	2820
ENSMUSG00000026342	Slc35f5	0.823077	0.622025	0.0129747	0.999168	-0.133992	0.999891	3.98887	3.85488	3.84191	3.01883	4.07977	4.17322	4.10302	3.59199	3.81305	3.60139	2.26082	3.56038	277	264	115	97	155	93	42	100
ENSMUSG00000036155	Mgat5	-0.185679	0.738388	0.112614	0.896126	-0.0449077	0.999891	7.31427	7.26936	7.15675	7.34243	7.02108	7.31781	7.33837	7.28689	7.31398	7.2009	7.21098	7.46609	2149	2357	1094	1275	1777	1144	1351	1522
ENSMUSG00000093146	Gm23370	-0.250126	0.964787	0.549729	0.949514	0.935151	0.999891	1.23312	2.16827	1.61855	1.86867	2.42835	1.53458	1.51211	0.0690498	1.11125	2.69737	1.37974	2.34103	86	40	18	7	22	49	22	42
ENSMUSG00000065687	Gm23734	-0.26085	0.844877	-0.177419	0.937366	-0.0323822	0.999891	4.61251	4.58013	4.75755	5.0184	4.77982	4.65579	4.13976	4.75396	4.58929	4.93093	4.93217	5.11513	452	370	118	219	267	236	277	297
ENSMUSG00000026349	Ccnt2	0.213428	0.776412	-0.300014	0.690082	-0.128751	0.999891	6.54663	6.41788	6.71789	6.50446	6.87444	6.64846	6.55936	6.54357	6.44204	6.26916	6.25588	6.72195	1941	1481	637	761	970	599	696	908
ENSMUSG00000036104	Rab3gap1	0.0224064	0.985471	0.118998	0.919876	0.111513	0.999891	6.40507	6.51659	6.39759	6.37518	6.2328	6.35514	6.55709	6.55487	6.45974	6.48105	6.22874	6.51419	1243	1208	636	767	982	694	683	786
ENSMUSG00000036086	Zranb3	1.0271	0.50539	0.0864367	0.982568	0.0410353	0.999891	4.37548	4.41651	4.33008	3.30298	3.51321	4.41186	4.53867	4.87918	4.36346	4.31061	3.34472	3.31333	186	312	156	239	228	153	91	84
ENSMUSG00000056211	R3hdm1	0.116224	0.880569	-0.100155	0.930237	0.204029	0.999891	6.60613	6.81016	6.91032	6.79409	6.93973	6.76515	6.90357	6.88408	6.43162	6.71598	6.81317	6.77947	2031	1606	809	964	963	817	1025	945
ENSMUSG00000026353	Ubxn4	-0.271838	0.565004	0.452324	0.176934	0.334053	0.766053	7.50314	7.8372	7.38487	7.65671	7.48145	7.58035	7.75922	7.28237	7.42401	7.91297	7.58223	7.73012	2958	2828	1465	1271	1918	1875	1748	1828
ENSMUSG00000026355	Mcm6	0.118361	0.88733	-0.403156	0.492761	-0.157031	0.999891	6.24284	6.08581	6.48897	6.37061	6.43752	6.30667	6.20503	6.54546	6.18261	5.96544	6.3615	6.38594	1433	1168	498	762	810	485	749	719
ENSMUSG00000026356	Dars	0.352763	0.703713	-0.379794	0.696454	-0.0257671	0.999891	5.55338	5.52761	5.90741	5.55464	6.20238	5.69802	5.63488	5.53707	5.40317	5.425	5.43046	5.67956	1217	765	335	378	471	333	392	440
ENSMUSG00000045382	Cxcr4	-0.373528	0.587724	-0.150536	0.902349	-0.169402	0.999891	5.88818	5.71878	5.86932	6.24284	5.77952	5.92045	5.78932	5.96481	5.86386	5.65569	6.21179	6.28005	907	893	373	509	649	391	675	668
ENSMUSG00000026409	Pfkfb2	-1.5102	0.543773	1.01748	0.728364	-0.0877816	0.999891	3.10462	3.01684	1.99936	3.50956	0.958185	3.53834	2.97744	2.71233	2.56478	3.11597	4.15589	2.40565	29	169	52	52	64	66	161	44
ENSMUSG00000046404	Yod1	-0.0274453	0.997684	-0.0923479	0.984634	0.098678	0.999891	3.18997	3.28865	3.381	3.40844	3.18017	3.0423	2.97744	3.60655	3.37691	3.58604	3.85106	2.83904	147	119	52	98	114	92	130	60
ENSMUSG00000042510	AA986860	-0.211327	0.984182	-1.05894	0.910874	-2.13067	0.999891	1.66975	-0.460917	0.598026	0.809353	1.4791	1.27726	0.459166	-0.837243	2.10661	-1.15328	1.11378	0.766653	43	33	8	3	46	2	18	13
ENSMUSG00000026417	Pigr	7.49446	0.50539	-3.85734	0.682694	-0.613884	0.999891	-2.12436	-2.73825	1.11909	-6.37537	1.70953	-2.37537	-1.55436	0.501832	-0.644065	-1.63862	-2.37537	-2.37537	51	0	1	10	5	1	0	0
ENSMUSG00000016528	Mapkapk2	0.0208728	0.982879	0.705553	0.0245856	0.468742	0.430572	7.90049	8.36923	7.66368	7.64281	7.47608	7.76521	8.48163	7.83501	8.02685	8.24951	7.75894	7.51907	2947	3215	2418	1865	2914	2368	1976	1579
ENSMUSG00000016526	Dyrk3	0.505006	0.964787	-7.03361	0.519594	-6.90927	0.942189	0.533901	-6.37537	0.658237	0.153232	-2.37537	0.627497	-2.37537	1.75415	0.776644	-2.37537	-2.37537	1.26159	0	20	0	26	17	0	0	19
ENSMUSG00000026427	Eif2d	0.0954656	0.95241	-0.244668	0.887695	0.0444731	0.999891	4.61166	4.65613	4.9008	4.80533	5.09209	4.43007	4.65323	4.69386	4.79385	4.67939	4.58249	5.01513	562	316	169	210	308	198	217	277
ENSMUSG00000026430	Rassf5	-0.000803251	1	-0.709142	0.0505119	-0.641475	0.18824	7.19989	6.55841	7.26755	7.26836	7.08852	7.35404	6.52041	7.43294	7.0299	6.60043	7.15332	7.37825	2252	2417	620	1411	1459	754	1298	1432
ENSMUSG00000042349	Ikbke	0.764274	0.530751	1.42497	0.0595146	0.824231	0.766053	5.46801	6.29225	4.86728	4.10301	4.18403	5.04067	6.37646	5.35932	5.80968	6.21032	3.74898	4.41366	298	484	561	334	625	575	121	182
ENSMUSG00000026425	Srgap2	0.0974861	0.901464	0.152446	0.862784	0.101534	0.999891	7.17296	7.2745	7.12205	7.02457	7.20758	7.07323	7.13653	7.033	7.27035	7.40273	6.76749	7.24664	2446	1989	951	1069	1724	1316	993	1307
ENSMUSG00000055184	Fam72a	4.56077	0.519858	0.117612	0.994009	6.05818	0.581227	-4.36159	1.6966	1.57899	-2.98178	1.38223	-1.94156	0.459166	1.90313	-2.37537	2.44855	-2.37537	-1.23508	40	1	8	29	0	41	0	2
ENSMUSG00000052688	5430435G22Rik	-0.133651	0.918246	0.533737	0.576659	0.353451	0.999891	5.57108	5.92453	5.39079	5.52444	5.03481	5.09305	6.13092	5.69531	5.94149	5.69557	5.54995	5.5099	540	502	473	422	685	402	426	391
ENSMUSG00000042268	Slc26a9	-5.45724	0.570837	7.99642	0.329789	1.24233	0.999891	0.378719	1.62105	-6.37537	-0.918131	-2.37537	-2.37537	0.862356	-2.37537	1.47839	2.22899	-1.72619	0.164903	0	0	11	0	29	35	1	8
ENSMUSG00000013275	Slc41a1	-0.324942	0.74678	-0.129051	0.952883	-0.697871	0.719376	5.61723	4.91936	5.04841	5.37335	5.05328	5.28038	5.03765	5.05934	5.90104	4.81063	5.27183	5.48021	547	572	221	271	666	217	351	383
ENSMUSG00000026433	Rab29	0.120421	0.933597	0.0201331	0.99427	0.196359	0.999891	4.89905	5.09541	5.07528	4.95486	5.29199	5.03175	4.71945	4.83039	4.7704	5.40328	4.84139	5.07596	646	481	177	231	303	328	260	289
ENSMUSG00000026434	Nucks1	0.0464167	0.962373	-0.303338	0.65246	-0.18074	0.999891	6.77968	6.59894	6.90227	6.85586	6.57902	6.76962	6.71558	7.17533	6.79447	6.47897	6.89511	6.82004	1581	1611	710	1180	1239	693	1085	972
ENSMUSG00000026436	Elk4	-0.328991	0.619579	-0.141649	0.903088	-0.524919	0.646731	6.59267	6.06775	6.2094	6.53839	6.32365	6.70003	6.26447	6.08926	6.48157	5.85132	6.52655	6.55572	1324	1535	519	555	997	448	840	809
ENSMUSG00000097454	Gm26892	-6.98591	0.50832	6.21729	0.511302	0.593718	0.999891	-0.751801	-0.158083	-6.37537	0.610538	-2.37537	0.424448	-0.102389	-2.37537	-2.37537	0.28715	0.959826	0.555058	0	17	5	0	0	8	16	11
ENSMUSG00000026437	Cdk18	2.5218	0.778885	1.05566	0.95178	5.5064	0.929542	-4.36721	1.13919	0.0835326	-2.43827	1.16647	-1.94156	0.295129	-2.37537	-2.37537	1.82053	-2.37537	-0.886664	34	1	7	0	0	26	0	3
ENSMUSG00000042115	Klhdc8a	0.902368	0.936951	0.923422	0.963455	-2.87974	0.999891	1.72474	-1.155	-2.07842	-2.98079	-2.37537	1.31695	0.110018	-0.552071	2.16532	-2.37537	-2.37537	-1.23508	0	34	6	4	48	0	0	2
ENSMUSG00000009772	Nuak2	-0.385673	0.575425	0.082377	0.963562	-0.21142	0.999891	6.21144	6.00002	5.91764	6.30332	6.04118	6.19661	6.14605	5.78765	6.23323	5.84811	6.21392	6.39392	1088	1082	478	450	839	447	676	723
ENSMUSG00000100658	F730311O21Rik	3.49037	0.565004	0.568005	0.967376	-0.00655775	0.999891	1.62381	1.61726	1.04925	-2.44112	0.355037	0.0998042	1.90257	1.70086	2.4514	1.46544	-2.37537	-0.886664	18	13	24	25	59	20	0	3
ENSMUSG00000042066	Tmcc2	1.62307	0.837804	-0.903747	0.951784	-0.266917	0.999891	0.682493	0.415577	1.31932	-0.303748	-0.12513	1.50051	1.51211	2.16164	-0.455329	-2.37537	-0.664714	0.436356	12	39	18	35	6	0	4	10
ENSMUSG00000042046	Dstyk	-0.830044	0.401565	0.455462	0.610838	-0.113556	0.999891	5.27779	5.16423	4.70877	5.53882	4.65751	5.26016	5.28184	4.77989	5.30867	5.05316	5.67273	5.40317	415	564	262	223	441	257	464	363
ENSMUSG00000026439	Rbbp5	-0.269653	0.803674	0.314207	0.808115	0.0820289	0.999891	5.58979	5.67182	5.35761	5.62726	5.06633	5.89116	5.86442	5.61836	5.21798	5.46331	5.74522	5.5099	552	875	393	400	414	342	488	391
ENSMUSG00000048174	Tmem81	1.29053	0.680178	-0.049504	0.99572	-0.132585	0.999891	2.87372	2.74114	2.79064	1.50012	3.14122	1.80962	2.57412	2.41428	3.52996	2.95802	-0.234707	2.3737	143	49	39	42	127	59	6	43
ENSMUSG00000054387	Mdm4	-0.612571	0.316453	0.209829	0.772924	-0.145299	0.999891	7.04617	6.90087	6.69104	7.30361	6.74812	7.09907	6.92829	6.63519	6.99492	6.87756	7.51644	7.05724	1778	2025	823	811	1424	914	1670	1146
ENSMUSG00000026447	Pik3c2b	-1.37139	0.498592	1.53979	0.318055	0.257226	0.999891	3.31065	3.56788	2.02809	3.39948	1.59892	3.14511	3.3768	2.47902	3.50745	3.77386	3.40562	3.44214	47	128	69	44	125	105	95	92
ENSMUSG00000046062	Ppp1r15b	0.0169995	0.984711	-0.237326	0.605361	-0.237109	0.999891	7.89769	7.66058	7.89791	7.88091	8.05448	7.95327	7.70202	7.72169	7.84183	7.62081	7.90321	7.86046	4402	3663	1408	1724	2563	1531	2184	2001
ENSMUSG00000041757	Plekha6	1.06798	0.420867	-1.2958	0.13562	-0.855754	0.82693	4.62298	3.76722	5.06302	3.99504	5.38034	4.34624	3.78513	4.66632	4.87523	3.78734	4.22511	3.75894	687	298	92	206	326	106	169	115
ENSMUSG00000090553	Snrpe	1.21061	0.490286	-0.652289	0.749264	-0.285689	0.999891	4.01129	3.7256	4.37789	3.16728	4.77665	4.2925	4.17559	3.84627	3.69845	3.13718	2.71039	3.56038	451	287	121	116	143	67	58	100
ENSMUSG00000102976	Zc3h11a	0.951382	0.50539	-0.405054	0.841212	-0.29203	0.999891	4.37498	4.08295	4.488	3.53662	4.27229	4.3558	4.13976	4.70066	4.4188	4.05595	3.01405	3.95519	317	300	118	211	237	128	72	132
ENSMUSG00000094410	Zbed6	-0.895132	0.752875	0.811398	0.829463	0.863238	0.999891	1.87573	2.73897	1.92757	2.8227	1.86102	2.23954	2.77433	2.12164	1.56815	2.78062	2.71039	2.99418	57	67	45	34	31	52	58	67
ENSMUSG00000026463	Atp2b4	-0.353968	0.795056	-1.24906	0.147848	-0.57489	0.999891	4.37101	3.79612	5.04517	5.39914	5.32928	4.04319	4.12761	4.70066	4.66245	3.42285	5.67273	5.07596	663	241	117	211	281	82	464	289
ENSMUSG00000020423	Btg2	-0.321684	0.565004	-0.117294	0.903088	-0.278295	0.999891	6.9558	6.67751	6.7948	7.11649	6.90091	6.9318	6.58178	6.68235	6.98375	6.77131	7.20885	7.02161	1977	1803	647	838	1413	849	1349	1118
ENSMUSG00000026458	Ppfia4	-0.00175434	1	0.88891	0.47045	0.773742	0.971061	3.98011	4.75385	3.86494	3.8667	3.69898	3.7847	4.27803	4.05178	4.18344	5.12395	3.94638	3.81948	212	201	130	134	201	270	139	120
ENSMUSG00000042305	Tmem183a	-0.550424	0.598021	0.372797	0.7962	0.271432	0.999891	4.50991	4.78134	4.40855	4.95897	4.37656	4.51358	4.61894	4.46529	4.52909	4.94302	5.16138	4.74239	341	335	165	179	256	238	325	229
ENSMUSG00000026456	Cyb5r1	0.0724514	0.962713	0.37127	0.775224	0.394059	0.999891	4.65718	5.05124	4.67997	4.60752	4.76389	4.79229	5.03114	4.60962	4.52909	5.08627	4.56257	4.6719	447	407	220	198	256	263	214	218
ENSMUSG00000026457	Adipor1	-0.183262	0.708904	0.239744	0.594581	0.0145983	0.999891	7.84615	7.86074	7.621	7.80426	7.54949	7.71782	7.76903	7.69298	7.96675	7.94866	7.79496	7.81584	3101	3111	1475	1690	2795	1922	2026	1940
ENSMUSG00000026455	Klhl12	-0.310128	0.973806	1.14626	0.906027	0.640363	0.999891	0.679931	1.32029	0.174035	0.484163	-0.223354	0.495354	1.51211	0.834303	1.11125	1.32458	-1.72619	1.51691	11	18	18	13	22	18	1	23
ENSMUSG00000042229	Rabif	-0.435446	0.828414	-0.183612	0.96721	-0.479409	0.999891	4.1233	3.64389	3.8275	4.26295	3.14122	4.10684	4.06531	4.33144	4.16916	3.11597	4.72672	3.61606	143	252	112	163	199	66	240	104
ENSMUSG00000042207	Kdm5b	0.531214	0.726538	-0.184452	0.958556	-0.0109558	0.999891	4.38261	4.37165	4.5561	4.02489	4.99714	4.17322	4.46337	3.92971	4.58929	4.30124	3.43514	4.46763	526	264	148	123	267	152	97	189
ENSMUSG00000073557	Ppp1r12b	-0.259565	0.588151	-0.0450056	0.973005	-0.30008	0.908585	7.92566	7.62558	7.67058	7.93015	7.46922	7.96033	7.67828	7.85268	7.89213	7.57393	7.81404	8.03975	2933	3681	1385	1888	2654	1482	2053	2266
ENSMUSG00000026429	Ube2t	-0.0832249	0.986473	-0.660482	0.876213	-0.231544	0.999891	2.34072	2.10917	2.76966	2.85288	2.89427	2.72584	2.64399	2.71233	1.94845	1.46544	3.52023	1.73377	120	95	41	52	41	20	103	27
ENSMUSG00000031506	Ptpn7	0.269443	0.712714	-0.119088	0.930261	0.163316	0.999891	6.11783	6.28115	6.40024	6.13079	6.20356	6.00185	6.25891	6.58276	6.23323	6.30944	6.02788	6.23408	1218	945	517	782	839	616	594	647
ENSMUSG00000026426	Arl8a	-0.029802	0.980284	0.396075	0.539081	0.442838	0.856457	6.55504	6.99788	6.6018	6.63161	6.38536	6.684	6.94049	6.79947	6.4181	7.05664	6.88979	6.32251	1382	1518	830	909	954	1035	1081	688
ENSMUSG00000041926	Rnpep	0.0669858	0.916606	0.246385	0.599957	0.283718	0.939833	7.31826	7.60198	7.35559	7.28861	7.36322	7.32574	7.49546	7.351	7.31398	7.70314	7.35209	7.22554	2725	2370	1220	1333	1777	1621	1490	1288
ENSMUSG00000062580	Timm17a	-0.0322711	0.994409	-0.949078	0.539848	-0.116707	0.999891	3.62337	3.50666	4.45574	4.48801	5.01878	3.39735	3.91798	3.53223	3.85823	3.00494	4.73268	4.22064	534	153	101	93	160	61	241	159
ENSMUSG00000041879	Ipo9	-0.0192365	0.986169	0.0810658	0.953367	-0.147502	0.999891	6.75788	6.61038	6.52932	6.54855	6.483	6.80669	6.59507	6.58092	6.71195	6.63066	6.38059	6.7044	1479	1653	653	781	1170	770	759	897
ENSMUSG00000009418	Nav1	-0.382383	0.61859	-0.264189	0.802132	-0.702002	0.454112	7.0297	6.32769	6.59188	6.97427	6.83533	7.12166	6.58844	6.29655	6.93502	6.02071	7.26231	6.6184	1889	2057	650	641	1366	504	1400	845
ENSMUSG00000026421	Csrp1	0.489925	0.528708	0.3599	0.650489	0.0244775	0.999891	6.10106	6.12553	5.76564	5.27571	5.82169	6.01548	6.0399	5.7156	6.1897	6.21282	5.47732	5.05596	934	954	444	428	814	576	405	285
ENSMUSG00000041801	Phlda3	0.671847	0.493777	0.0494383	0.984634	0.230356	0.999891	5.1091	5.33946	5.29002	4.61817	5.38452	5.01677	5.49063	5.20041	5.21103	5.18635	4.78519	4.45241	689	476	303	299	412	282	250	187
ENSMUSG00000041782	Lad1	0.25843	0.963451	0.492479	0.95639	0.751372	0.999891	1.88238	2.63375	2.14127	1.88284	-1.20382	2.10996	3.10679	3.15024	1.7708	2.06153	1.75226	2.12775	4	61	57	71	36	31	29	36
ENSMUSG00000026414	Tnnt2	-6.21733	0.598142	5.63212	0.655301	5.63212	0.999891	-6.37537	-0.743251	-6.37537	-0.158041	-2.37537	-2.37537	0.459166	-2.37537	-2.37537	-2.37537	0.787459	-1.23508	0	0	8	0	0	0	14	2
ENSMUSG00000026411	Tmem9	-1.8662	0.754632	2.2283	0.738388	2.5287	0.999891	-0.911602	1.6171	-0.6112	1.255	-0.0331697	-0.202896	1.43537	-0.552071	-0.861261	1.92181	1.185	1.51691	13	10	17	4	4	28	19	23
ENSMUSG00000041642	Kif21b	0.518185	0.528708	0.321598	0.73925	0.0279966	0.999891	5.90224	5.93024	5.60864	5.09045	5.49289	5.6848	6.03666	5.72897	6.10038	5.82541	5.05608	5.13908	743	758	443	432	765	440	302	302
ENSMUSG00000041570	Camsap2	-0.425125	0.440391	0.0421817	0.974341	-0.00739532	0.999891	6.8983	6.89091	6.84872	7.27385	6.77778	6.90437	6.77518	6.92241	6.89655	7.00131	7.26848	7.28257	1815	1769	740	990	1330	996	1406	1340
ENSMUSG00000097403	9230116N13Rik	-5.25073	0.50539	3.61905	0.619588	-0.135801	0.999891	0.154092	0.0182906	-3.60076	1.64997	-1.6738	1.19445	0.862356	-2.37537	-1.8254	-0.79076	2.12253	1.19001	2	31	11	0	1	3	38	18
ENSMUSG00000026404	Ddx59	0.319068	0.901535	-0.73537	0.767082	-0.433299	0.999891	3.12976	2.69646	3.43183	3.11276	3.36052	2.66563	2.77433	3.5474	3.52996	2.69737	3.03348	3.24433	167	91	45	94	127	49	73	80
ENSMUSG00000041498	Kif14	0.660204	0.656205	-1.04536	0.417791	-0.694931	0.999891	4.25793	3.563	4.60835	3.94815	4.81117	4.32206	3.91798	4.39153	4.21852	3.15809	3.31327	4.41366	462	293	101	170	206	68	89	182
ENSMUSG00000041483	Zfp281	0.0118171	1	-0.312752	0.909549	-0.431665	0.999891	4.78727	4.3556	4.66835	4.65654	5.38243	4.87106	4.62759	3.16998	4.71743	4.05595	4.35433	4.92432	688	430	166	72	292	128	185	260
ENSMUSG00000098243	Gm4258	-1.13212	0.850874	-0.910416	0.921034	-0.814481	0.999891	1.14374	0.329255	1.23967	2.3718	1.81227	1.6938	1.43537	0.621374	0.617551	-2.37537	1.03886	3.11504	55	45	17	11	15	0	17	73
ENSMUSG00000098206	A430106G13Rik	-1.69676	0.841054	2.42683	0.798801	1.63417	0.999891	-0.101848	1.53232	-0.894513	0.802244	-2.37537	-1.94156	0.975085	0.371483	0.986556	2.06153	-1.28009	1.78325	0	1	12	9	20	31	2	28
ENSMUSG00000026395	Ptprc	-0.0470529	0.917639	0.00232025	0.999168	-0.0700525	0.999891	10.4814	10.4113	10.409	10.4561	10.386	10.3649	10.3677	10.4322	10.5896	10.454	10.5674	10.3358	22169	19502	8941	11293	17228	10920	13853	11135
ENSMUSG00000026393	Nek7	0.136841	0.883599	0.103956	0.949357	-0.0583854	0.999891	6.75934	6.70095	6.597	6.46016	6.62473	6.3165	6.74569	6.57352	7.10399	6.66028	6.51623	6.40779	1632	1176	725	777	1536	786	834	730
ENSMUSG00000019230	Lhx9	-4.64041	0.712644	5.63193	0.664378	-0.357332	0.999891	-0.386105	-0.743437	-6.37537	-1.73496	-2.37537	-2.37537	0.459166	-2.37537	0.776644	-2.37537	-2.37537	-0.371545	0	0	8	0	17	0	0	5
ENSMUSG00000079283	2310009B15Rik	-0.70739	0.940627	0.40379	0.982083	-1.43417	0.999891	1.24017	-0.194006	-0.597796	0.109595	-2.37537	0.748545	0.740066	0.621374	1.7708	-1.15328	0.482814	0.164903	0	22	10	11	36	2	11	8
ENSMUSG00000056268	Dennd1b	-0.139813	0.881964	-0.18321	0.865621	0.0781178	0.999891	6.67305	6.75117	6.93438	7.07419	7.2064	6.65525	6.50406	6.59559	6.69586	6.96469	7.28883	6.82595	2444	1488	613	789	1157	971	1426	976
ENSMUSG00000033964	Zbtb41	-0.284638	0.838034	-0.118126	0.970022	-0.186353	0.999891	5.11738	4.93102	5.04915	5.33379	4.99168	5.38211	4.92989	5.1215	4.80773	4.94904	4.64698	5.80763	524	614	205	283	311	239	227	481
ENSMUSG00000033952	Aspm	0.360107	0.709134	-1.26793	0.0270694	-0.967091	0.264074	5.44581	4.47872	5.74664	5.38654	5.59909	5.29536	4.19899	5.89238	5.59423	4.72914	5.30418	5.47645	800	578	123	484	538	205	359	382
ENSMUSG00000026365	Cfh	0.920385	0.568521	1.46043	0.201567	1.15473	0.734914	3.9843	5.13903	3.67859	2.75821	4.26777	4.00725	5.17379	2.68515	3.99399	5.11863	2.3253	3.15318	316	235	243	51	176	269	44	75
ENSMUSG00000026361	Cdc73	0.109741	0.916897	-0.502551	0.492761	-0.392628	0.999891	6.33842	5.94579	6.44834	6.3386	6.3864	6.33474	6.21941	6.51491	6.34855	5.62222	5.96603	6.64039	1383	1191	503	746	909	382	569	858
ENSMUSG00000018196	Glrx2	-0.402064	0.769064	-0.0194759	0.996482	-0.207053	0.999891	4.29567	4.08861	4.10809	4.51015	3.9562	4.52633	4.05253	4.27786	4.04959	4.15289	4.49411	4.54855	254	338	111	157	183	137	204	200
ENSMUSG00000018199	Trove2	0.499861	0.690125	-0.0243686	0.994009	1.27094	0.260737	3.48487	4.75581	4.78018	4.28032	4.54267	3.45185	4.7672	5.00542	3.56309	4.76366	4.0164	4.52693	383	159	183	261	130	210	146	197
ENSMUSG00000018189	Uchl5	0.265353	0.838449	-0.1876	0.927929	0.20865	0.999891	4.7969	5.00555	5.19315	4.9278	5.19074	4.32206	4.77501	5.20998	5.17219	5.21656	4.83587	5.03058	602	293	184	301	401	288	259	280
ENSMUSG00000026360	Rgs2	0.468423	0.420867	0.245366	0.672949	0.0729044	0.999891	7.20817	7.28107	7.03571	6.56729	7.09745	7.07033	7.168	6.97386	7.3381	7.38842	6.54359	6.59608	2266	1985	972	1026	1807	1303	850	832
ENSMUSG00000026358	Rgs1	-0.861303	0.50539	2.08566	0.00717083	0.231211	0.999891	5.84156	6.07277	3.98711	4.84842	3.57295	5.53719	5.90055	4.3575	6.10226	6.23267	4.0164	5.38726	194	684	403	166	766	584	146	359
ENSMUSG00000056220	Pla2g4a	0.105601	0.919771	-0.184715	0.887116	-0.040141	0.999891	5.98432	5.94417	6.12889	6.02329	6.3463	5.79431	5.73433	5.87445	6.16114	6.13322	6.19248	5.84014	1345	818	359	478	798	545	666	492
ENSMUSG00000006010	BC003331	-0.317038	0.776412	0.13095	0.958731	-0.358291	0.999891	5.36117	5.00288	4.87192	5.18896	5.17396	5.54347	5.16787	4.4969	5.16502	4.8368	5.25951	5.12955	595	687	242	183	399	221	348	300
ENSMUSG00000006005	Tpr	-0.129321	0.776412	0.0617329	0.943417	-0.0424757	0.999891	9.01021	8.96773	8.906	9.03532	8.89497	8.8617	8.89603	8.91814	9.14617	9.03685	9.13593	8.92813	7885	6878	3223	3953	6333	4088	5135	4196
ENSMUSG00000066842	Hmcn1	1.15625	0.661899	-1.65376	0.492761	-1.37726	0.999672	2.80969	1.43243	3.08618	1.92993	3.34346	2.74051	1.58497	2.84106	2.94586	1.46544	2.38701	1.45719	165	96	19	57	84	20	46	22
ENSMUSG00000023150	Ivns1abp	-0.109248	0.828478	-0.442186	0.121115	-0.439461	0.263668	8.34475	7.90529	8.34748	8.45673	8.31777	8.33759	7.88719	8.37853	8.35351	7.92522	8.31746	8.58523	5284	4782	1601	2719	3655	1891	2911	3308
ENSMUSG00000052748	Swt1	0.232814	0.877501	-0.369928	0.817463	-0.0608927	0.999891	4.86332	4.80243	5.17235	4.93954	5.29643	4.94575	5.14997	5.04872	4.79385	4.37453	4.44417	5.3218	648	453	239	269	308	160	197	343
ENSMUSG00000053286	Trmt1l	-0.134949	0.933597	-0.224897	0.91143	-0.668279	0.971151	5.59402	4.92574	5.15064	5.28559	5.15453	5.62281	5.25976	5.1615	5.57541	4.51892	4.5011	5.80164	587	726	258	291	531	177	205	479
ENSMUSG00000026484	Rnf2	-0.268075	0.891936	0.187428	0.96151	-0.164745	0.999891	4.05724	3.89249	3.70506	3.97314	3.70567	3.7416	3.80051	3.74461	4.34453	4.01069	4.39245	3.42665	213	195	93	108	225	124	190	91
ENSMUSG00000026483	Fam129a	-0.121513	0.762192	-0.613526	0.00649826	-0.50566	0.0552988	9.16219	8.65653	9.27006	9.39157	9.22025	9.18929	8.64549	9.31938	9.13542	8.66872	9.48938	9.2874	9880	8632	2709	5221	6286	3167	6561	5383
ENSMUSG00000043019	Edem3	-0.310255	0.708413	-0.0721929	0.973005	0.103699	0.999891	6.29642	6.40012	6.47231	6.78257	6.51287	6.34077	6.32952	6.43557	6.25704	6.47273	7.18298	6.23186	1510	1196	543	706	853	690	1325	646
ENSMUSG00000032666	1700025G04Rik	5.23501	0.65553	1.59928	0.913083	4.04284	0.999891	-3.58393	0.458917	-1.14036	-6.37537	-1.98236	-1.60849	0.459166	0.0690498	-2.37537	0.794086	-2.37537	-2.37537	1	2	8	7	0	12	0	0
ENSMUSG00000014980	Tsen15	0.756686	0.754632	-0.134505	0.982047	0.116238	0.999891	2.82672	2.94295	3.07746	2.32077	3.44289	2.61876	2.71063	2.65744	3.07397	3.19902	2.66128	2.00799	177	88	43	50	92	70	56	33
ENSMUSG00000026482	Rgl1	0.38733	0.577023	-0.160765	0.887116	0.28414	0.999891	6.24067	6.52481	6.68557	6.29824	6.49753	6.32017	6.60606	6.85997	6.16294	6.44535	5.9886	6.55927	1494	1179	658	948	799	677	578	811
ENSMUSG00000008475	Arpc5	0.165621	0.721305	-0.165047	0.766432	-0.0477145	0.999891	8.07861	8.0309	8.19595	8.03032	8.17896	8.15426	7.92276	8.21473	8.00039	8.13289	8.09859	7.96064	4799	4211	1641	2427	2861	2184	2501	2145
ENSMUSG00000026480	Ncf2	-0.0174268	0.984188	0.10765	0.876213	0.114962	0.999891	7.94528	8.06024	7.95259	7.97002	8.0307	7.92786	8.15437	7.87089	7.96468	7.9621	8.05173	7.88546	4330	3599	1927	1912	2791	1940	2421	2036
ENSMUSG00000042772	Smg7	-0.322796	0.642877	-0.0468502	0.97923	0.0995419	0.999891	6.01281	6.11235	6.1592	6.482	6.18454	6.16977	6.0877	6.1402	5.84378	6.14374	6.66222	6.2822	1202	1062	459	575	640	549	923	669
ENSMUSG00000026478	Lamc1	-0.170537	0.94	1.29731	0.293211	0.883827	0.97641	4.3644	5.24823	3.95092	4.12146	3.91639	5.04363	5.36695	4.0195	3.07397	5.13454	4.48708	3.66967	247	485	278	131	92	272	203	108
ENSMUSG00000073538	E330020D12Rik	-1.52454	0.811906	1.36458	0.87526	0.1562	0.999891	1.24104	1.39724	0.0326603	1.55721	-1.6738	0.963866	2.34158	1.10432	1.65266	-0.79076	2.35648	0.164903	2	26	33	16	33	3	45	8
ENSMUSG00000042708	Shcbp1l	0.107791	0.96245	-0.177051	0.964091	-0.399299	0.999891	4.03315	3.63385	3.8109	3.70311	4.01662	4.40266	3.45663	3.60655	3.57396	3.82705	3.73718	3.7086	265	310	73	98	131	109	120	111
ENSMUSG00000042699	Dhx9	-0.174956	0.756361	-0.107192	0.90357	-0.0677047	0.999891	7.55313	7.48543	7.59262	7.76757	7.31373	7.55982	7.47763	7.83269	7.54915	7.49601	7.76622	7.77132	2633	2788	1205	1862	2092	1404	1986	1881
ENSMUSG00000042684	Npl	-1.29056	0.775507	1.13546	0.852539	0.246066	0.999891	2.12073	2.3668	1.23134	2.5219	-0.12513	3.11165	2.06421	2.08051	-1.42818	2.69737	2.15836	2.8851	12	125	27	33	2	49	39	62
ENSMUSG00000066800	Rnasel	-0.259059	0.721305	-0.21098	0.829463	-0.148976	0.999891	6.58666	6.43768	6.64866	6.90772	6.95033	6.63577	6.37646	6.26248	6.54097	6.50164	6.98641	6.8289	2046	1468	561	626	1039	704	1156	978
ENSMUSG00000045968	Teddm2	1.1812	0.837789	-1.02437	0.895482	1.01437	0.999891	0.152975	1.16734	2.19171	1.01051	2.21989	1.01302	2.01232	2.27537	-0.861261	-0.260299	0.0961284	1.73377	74	27	26	38	4	5	8	27
ENSMUSG00000026473	Glul	-0.0322626	0.956205	-0.128111	0.810113	-0.135821	0.999891	8.76904	8.63322	8.76133	8.7936	8.72699	8.71646	8.56504	8.7964	8.82111	8.69936	8.87328	8.71041	7018	6219	2562	3633	5055	3235	4280	3608
ENSMUSG00000096950	Gm9530	1.42593	0.79784	-0.847388	0.927579	-1.16238	0.999891	2.10213	0.939748	1.78714	0.361209	2.2749	2.74051	0.862356	1.25981	1.16977	1.24864	-2.37537	1.45719	77	96	11	18	23	17	0	22
ENSMUSG00000056708	Ier5	0.33662	0.50539	-0.255517	0.584992	-0.333129	0.812707	7.49374	7.16061	7.41612	7.0795	7.42684	7.42613	7.17392	7.40822	7.5615	7.15093	7.16107	6.99692	2848	2541	976	1387	2110	1105	1305	1099
ENSMUSG00000026471	Mr1	-0.521245	0.602961	0.586391	0.54766	0.32816	0.999891	5.16178	5.48994	4.90354	5.42479	4.35119	5.31754	5.38746	5.32891	5.00144	5.59565	5.41943	5.4422	335	587	282	327	356	375	389	373
ENSMUSG00000026470	Stx6	0.16529	0.809773	-0.135483	0.887116	-0.132908	0.999891	6.86635	6.73344	6.86892	6.70364	6.65269	6.91006	6.67025	7.06499	6.82552	6.7982	6.62909	6.77947	1664	1776	688	1093	1266	865	902	945
ENSMUSG00000026469	Xpr1	0.217683	0.668372	-0.382684	0.335727	-0.00923839	0.999891	7.1311	7.12186	7.50455	7.28686	7.45391	7.16648	7.11209	7.55715	7.09835	7.1352	7.16658	7.40121	2902	2122	935	1538	1530	1093	1310	1455
ENSMUSG00000033701	Acbd6	-0.472335	0.728389	0.0168183	0.998754	0.768214	0.941205	3.43268	4.20089	4.18407	4.65641	3.91639	3.56331	4.33194	4.44112	3.33916	4.08899	4.73861	4.59085	247	172	135	176	111	131	242	206
ENSMUSG00000033684	Qsox1	-0.33642	0.664924	0.0716852	0.972693	-0.0498034	0.999891	6.05043	6.00063	5.92895	6.26537	6.10708	6.16162	5.79317	5.72897	5.93729	6.18762	6.41247	6.10869	1139	1056	374	432	683	566	776	593
ENSMUSG00000033671	Cep350	-0.12728	0.760704	-0.0472698	0.962527	-0.0617539	0.999891	8.67424	8.61249	8.65976	8.78704	8.62725	8.66019	8.55318	8.69316	8.68948	8.67054	8.71684	8.85517	6549	5981	2541	3382	4614	3171	3840	3989
ENSMUSG00000077419	Gm23744	-0.716587	0.816326	-0.0123372	0.999969	-0.129107	0.999891	2.3838	2.25469	2.26703	2.98362	2.36216	2.41438	2.06421	2.27537	2.4514	2.51489	1.88652	3.64311	82	76	27	38	59	43	32	106
ENSMUSG00000026466	Tor1aip1	0.23696	0.621101	0.152804	0.825409	0.0764098	0.999891	7.76639	7.8428	7.69	7.45304	7.64697	7.70525	7.65203	7.73501	7.8277	8.01248	7.5259	7.37926	3318	3084	1360	1740	2538	2009	1681	1433
ENSMUSG00000050565	Tor1aip2	-0.228278	0.65694	0.0594211	0.963774	-0.0509078	0.999891	7.50016	7.44925	7.38983	7.61811	7.3611	7.58544	7.38375	7.42166	7.41194	7.51437	7.79211	7.42284	2721	2838	1129	1400	1902	1422	2022	1477
ENSMUSG00000026601	Axdnd1	-3.68839	0.682676	1.91283	0.887116	-0.654424	0.999891	-0.49895	-1.15337	-3.06621	0.622182	-2.37537	-0.202896	0.110018	-1.19303	-0.138893	-2.37537	0.591668	0.951147	0	10	6	2	8	0	12	15
ENSMUSG00000078193	Gm2000	0.11659	0.909548	0.0339655	0.987182	-0.0156611	0.999891	6.91624	6.90058	6.86661	6.75002	6.38014	6.87143	6.79451	7.24097	6.96425	7.00276	6.47952	6.98243	1377	1729	750	1235	1394	997	813	1088
ENSMUSG00000026600	Soat1	0.199019	0.58702	0.236077	0.492761	0.331958	0.468576	8.71297	9.04493	8.80885	8.60983	8.75909	8.68102	8.97863	8.85855	8.74557	9.10909	8.59954	8.62139	7176	6068	3413	3793	4797	4298	3540	3392
ENSMUSG00000026596	Abl2	0.0541566	0.956205	0.198783	0.832517	0.369282	0.971181	6.53482	6.9041	6.70532	6.65116	6.36754	6.46079	6.89285	6.98922	6.61128	6.91949	6.60656	6.69957	1365	1300	803	1037	1091	941	888	894
ENSMUSG00000060519	Tor3a	0.503895	0.575425	0.909213	0.148452	0.436138	0.999891	6.12747	6.56361	5.65439	5.1505	5.54604	5.56835	6.33745	5.76836	6.5382	6.7628	5.14361	5.17196	771	699	546	444	1037	844	321	309
ENSMUSG00000033557	Fam20b	0.260558	0.776412	-0.201079	0.876213	-0.333402	0.999891	6.00774	5.67434	5.87542	5.61486	6.09312	5.94757	5.68131	5.62195	6.0738	5.67758	5.31613	5.87193	1128	910	346	401	751	397	362	503
ENSMUSG00000070565	Rasal2	0.352319	0.799192	-0.171887	0.951802	0.162676	0.999891	4.85471	5.01738	5.18927	4.83695	4.95846	5.20305	5.16787	5.40586	4.41276	4.86887	5.2881	4.20256	512	542	242	345	236	226	355	157
ENSMUSG00000033488	BC026585	-0.597126	0.705305	0.644532	0.697172	0.0193408	0.999891	4.45607	4.47542	3.83088	4.42801	4.03798	3.70467	4.71134	3.62097	4.96885	4.22402	4.81917	3.92244	269	190	176	99	348	144	256	129
ENSMUSG00000040782	Rfwd2	-0.336367	0.626655	0.00599045	0.999168	-0.464183	0.83839	6.52781	6.06362	6.05763	6.394	6.01044	6.37054	6.26447	6.11241	6.67581	5.84166	6.48659	6.30143	1065	1221	519	564	1141	445	817	678
ENSMUSG00000089536	Scarna3a	0.624748	0.781524	-0.0467626	0.993392	0.279998	0.999891	2.86707	3.14707	3.19384	2.56909	3.1012	3.10032	2.95011	3.33647	2.66989	3.37007	2.55774	2.6652	139	124	51	81	69	79	52	53
ENSMUSG00000015829	Tnr	-1.42461	0.748074	0.681106	0.935883	-0.721318	0.999891	1.90661	1.1853	0.50419	1.9288	1.00232	1.31695	1.78378	0.228177	2.42761	0.56277	1.70458	2.23833	30	34	22	8	58	10	28	39
ENSMUSG00000090394	4930523C07Rik	-0.0883059	0.947983	0.152496	0.936823	0.0216821	0.999891	5.19091	5.2126	5.0601	5.14841	4.90425	5.35377	5.11349	5.21949	5.02144	5.31759	5.13464	5.1766	493	602	233	303	361	309	319	310
ENSMUSG00000058267	Mrps14	-0.69309	0.599915	0.618383	0.67527	-0.0223252	0.999891	4.3717	4.34938	3.73099	4.42408	3.69226	4.33661	4.66167	3.80899	4.43082	3.98751	4.81917	3.91136	211	296	170	113	239	122	256	128
ENSMUSG00000014226	Cacybp	0.203214	0.815548	0.235316	0.824503	0.13531	0.999891	6.13063	6.26594	6.03062	5.82741	6.00368	5.92366	6.05601	6.06575	6.31977	6.45383	5.95334	5.69902	1060	895	449	546	891	681	564	446
ENSMUSG00000026721	Rabgap1l	1.13362	0.382734	-0.371517	0.828583	-0.0755448	0.999891	4.62893	4.55338	4.9249	3.79128	5.29199	4.60057	4.66167	4.44112	4.67765	4.46121	3.9153	3.69574	646	356	170	176	284	170	136	110
ENSMUSG00000040423	Rc3h1	-0.139488	0.838874	-0.207917	0.772924	-0.153719	0.999891	7.08554	6.93182	7.13974	7.27923	7.32789	7.08979	7.02639	6.92241	7.08511	6.83599	7.41269	7.13553	2659	2012	881	990	1516	888	1554	1210
ENSMUSG00000026715	Serpinc1	-4.05119	0.518609	0.541603	0.973005	-0.612348	0.999891	0.314252	-0.298096	-0.839699	3.21149	0.285306	1.3932	0.862356	-2.37537	-2.37537	-2.37537	2.82631	3.56038	17	36	11	0	0	0	63	100
ENSMUSG00000043467	Zbtb37	-0.216198	0.838449	0.146406	0.93497	-0.21819	0.999891	5.47638	5.25819	5.11178	5.32798	5.2214	5.54556	5.33562	5.00542	5.41532	5.19143	5.20487	5.45371	615	688	272	261	475	283	335	376
ENSMUSG00000053332	Gas5	0.117469	0.958186	-0.751005	0.625449	-0.941558	0.907698	4.09356	3.15201	3.90301	3.78554	3.94493	3.87389	3.3768	3.89454	4.31242	2.95802	3.43514	4.09891	252	214	69	120	220	59	97	146
ENSMUSG00000080463	Gm22489	-0.0971875	0.992153	0.0458891	0.999168	0.401219	0.999891	1.03688	1.4381	1.39221	1.4894	1.51	0.963866	1.07964	1.46552	1.33232	1.87206	0.787459	2.08893	44	26	13	21	26	27	14	35
ENSMUSG00000064816	Gm22357	0.716765	0.640419	-0.110498	0.977392	0.386676	0.999891	3.64009	4.02677	4.13727	3.4205	4.11033	3.86052	3.49495	4.19356	3.42575	4.43575	3.19747	3.65645	283	212	75	148	118	167	82	107
ENSMUSG00000084667	Gm23212	1.84163	0.792857	1.0624	0.924119	1.09976	0.999891	0.726442	1.8262	0.763803	-1.07783	1.76182	1.15118	1.65433	-1.66632	0.530903	2.10525	-2.37537	0.164903	53	30	20	1	14	32	0	8
ENSMUSG00000077220	Gm23436	2.83807	0.745626	-0.41903	0.983724	0.31589	0.999891	0.000884362	0.316775	0.735805	-2.10226	1.78727	1.10658	0.459166	-2.37537	-2.37537	0.56277	-0.664714	-2.37537	54	29	8	0	0	10	4	0
ENSMUSG00000065735	Gm24489	0.211858	0.982615	-0.154253	0.991318	-0.0351791	0.999891	0.93219	0.89701	1.05126	0.839405	0.604467	1.01302	0.975085	1.58798	1.11125	1.08358	-0.234707	1.62941	22	27	12	23	22	15	6	25
ENSMUSG00000064968	Snord47	-0.637909	0.850702	0.259585	0.972693	0.487513	0.999891	1.87438	2.36189	2.10231	2.74022	2.12328	2.15446	1.95849	2.20055	1.69312	2.7534	2.61044	2.92972	69	63	25	36	34	51	54	64
ENSMUSG00000065228	Gm25789	0.849841	0.917902	-1.45477	0.887116	-0.493035	0.999891	-0.0692264	-0.562261	0.892513	0.0426714	-0.442472	0.0057883	-1.03436	1.75415	0.340232	0.28715	0.0961284	0.436356	9	12	2	26	12	8	8	10
ENSMUSG00000026709	Dars2	0.633411	0.680178	-0.445518	0.833453	0.17677	0.999891	3.72165	3.89842	4.34393	3.71052	4.73148	3.98893	4.0002	3.83395	3.43771	3.82705	3.70119	3.75894	437	232	107	115	119	109	117	115
ENSMUSG00000026708	Cenpl	-1.04119	0.575576	1.14348	0.514134	0.565871	0.999891	3.09537	3.66124	2.51776	3.55894	2.61046	3.35984	3.10679	2.51033	2.84172	4.08899	3.81783	3.29638	98	149	57	45	78	131	127	83
ENSMUSG00000026705	Klhl20	0.379971	0.705305	-0.237303	0.871875	0.408906	0.999891	4.65604	5.06495	5.30225	4.92228	5.22606	4.7385	4.92989	5.38911	4.58929	5.20153	4.93733	4.92432	617	392	205	341	267	285	278	260
ENSMUSG00000026701	Prdx6	-0.216561	0.8604	0.641929	0.468022	0.738566	0.703012	4.7599	5.49847	4.85654	5.0731	5.02949	4.92342	5.28184	4.67326	4.59464	5.69557	4.96795	5.18582	538	446	262	207	268	402	284	312
ENSMUSG00000040297	Suco	-0.729981	0.506518	0.433896	0.739185	0.21784	0.999891	5.15405	5.37189	4.938	5.66798	4.20307	5.13251	5.46672	5.45094	5.18997	5.28469	5.72146	5.62293	302	516	298	356	406	302	480	423
ENSMUSG00000026698	Pigc	0.14854	0.950036	0.231606	0.95178	-0.0280064	0.999891	4.07502	4.04702	3.81541	3.66687	4.11537	3.36931	3.56866	3.46988	4.57312	4.42716	3.63914	3.73399	284	150	79	89	264	166	112	113
ENSMUSG00000026694	Mettl13	-0.526874	0.726538	-0.639844	0.687732	-0.583748	0.999891	4.07757	3.49382	4.13366	4.66054	3.67872	4.2925	3.62158	4.51245	3.85823	3.40547	5.01269	4.22064	209	287	82	185	160	81	293	159
ENSMUSG00000026696	Vamp4	0.269029	0.737673	0.178027	0.880787	0.115985	0.999891	6.19706	6.31305	6.13502	5.86599	6.39367	6.27049	6.31621	5.81925	6.12647	6.31643	6.02059	5.70224	1390	1139	538	460	779	619	591	447
ENSMUSG00000040225	Prrc2c	-0.19831	0.583928	-0.0766655	0.903453	-0.21617	0.947935	9.21637	9.0002	9.07686	9.27517	9.15041	9.16145	9.079	8.9997	9.27025	8.91815	9.26994	9.28123	9413	8467	3659	4183	6902	3765	5635	5360
ENSMUSG00000040124	Gorab	-0.568348	0.862266	-0.755567	0.850269	-0.352941	0.999891	2.26875	1.91581	2.67138	3.23973	2.01974	2.87954	2.25491	3.18946	1.38267	1.65388	3.67669	2.69135	64	106	31	73	27	23	115	54
ENSMUSG00000026585	Kifap3	-0.677936	0.565004	0.0918675	0.974774	-1.02633	0.493089	5.40099	4.37465	4.28279	4.96072	4.20779	5.28539	4.82098	4.3831	5.52025	3.77386	4.71474	5.18582	303	574	190	169	511	105	238	312
ENSMUSG00000026584	Scyl3	0.537023	0.560052	-0.370902	0.733051	0.0424985	0.999891	5.36402	5.40652	5.77742	5.2404	5.81706	5.53719	5.61762	5.74551	5.17933	5.17613	4.92178	5.51357	931	684	331	437	403	280	275	392
ENSMUSG00000041406	BC055324	-0.0102251	1	0.889592	0.906224	0.194997	0.999891	2.74606	2.94106	2.05147	2.06169	-2.37537	2.95695	2.42333	3.10993	2.58642	3.37007	-1.28009	3.05587	0	112	35	69	65	79	2	70
ENSMUSG00000041396	Mettl18	-3.61047	0.571078	2.5027	0.735195	1.40155	0.999891	-0.39486	1.00669	-1.49601	2.11445	-2.37537	0.495354	1.17713	-0.10983	-1.11705	1.08358	2.38701	1.92225	0	18	14	6	3	15	46	31
ENSMUSG00000040918	Slc19a2	0.754026	0.780037	-0.493546	0.904687	-0.228795	0.999891	2.85834	2.62955	3.12309	2.36907	2.53735	3.47835	2.64399	3.59199	1.87999	2.69737	2.12253	2.6652	93	162	41	97	39	49	38	53
ENSMUSG00000026578	Ccdc181	-0.472627	0.712714	0.146729	0.963455	-0.102396	0.999891	4.38795	4.28556	4.13883	4.61145	4.05379	4.64413	4.10302	4.2503	4.10313	4.4696	4.66578	4.57689	272	367	115	154	190	171	230	204
ENSMUSG00000026577	Blzf1	-0.654336	0.670215	0.393663	0.861486	-0.665273	0.999891	4.72526	4.05999	3.66633	4.32066	3.96737	4.04319	4.44391	3.3189	5.20404	3.58604	4.41484	4.24733	256	241	146	80	410	92	193	162
ENSMUSG00000026575	Nme7	0.335015	0.897573	-0.404923	0.903088	0.858638	0.999891	2.57945	3.43808	3.84301	3.50799	3.14122	2.87954	3.2481	4.34886	2.30242	3.64648	4.02613	2.76709	143	106	63	165	53	96	147	57
ENSMUSG00000040848	Sft2d2	0.0126358	0.997004	0.0514811	0.980896	-0.173079	0.999891	5.91512	5.74204	5.69056	5.67792	5.66921	5.83589	5.62195	5.7223	5.99911	5.86092	5.92761	5.38726	840	842	332	430	713	451	554	359
ENSMUSG00000040843	Tiprl	0.141305	0.962028	-0.355128	0.915477	-0.164659	0.999891	4.47928	4.31463	4.66975	4.52845	5.14963	4.58033	4.43408	3.95269	4.39447	4.21407	2.58433	5.34257	585	351	145	125	233	143	53	348
ENSMUSG00000026571	Dcaf6	-0.0580676	0.967274	-0.396821	0.712703	-0.639667	0.82693	5.36424	4.72457	5.12139	5.17946	4.89842	5.27283	4.71134	5.3333	5.4629	4.75682	5.1074	5.26197	491	569	176	328	491	209	313	329
ENSMUSG00000026568	Mpc2	0.125097	0.933512	-0.194095	0.924119	-0.399072	0.999891	5.31953	4.92046	5.11456	4.98946	5.5121	5.07	4.95759	4.56558	5.54534	4.90023	4.84139	5.13908	753	494	209	192	520	231	260	302
ENSMUSG00000026567	Adcy10	0.630251	0.960375	-0.963933	0.965451	5.94961	0.991832	-6.37537	-0.42576	0.538172	-0.0920788	1.59892	-2.37537	0.740066	-2.37537	-2.37537	-2.37537	-2.37537	1.03524	47	0	10	0	0	0	0	16
ENSMUSG00000040713	Creg1	0.146081	0.754604	1.06338	0.000475433	1.07502	0.00045179	8.46341	9.53843	8.47505	8.32897	8.36211	8.30002	9.4866	8.58243	8.61212	9.58904	8.40909	8.24572	5449	4659	4854	3132	4373	5995	3102	2614
ENSMUSG00000026565	Pou2f1	-0.518152	0.4885	0.0130987	0.994715	-0.245456	0.999891	5.97643	5.73097	5.71787	6.23603	5.74259	6.03197	5.86807	5.7021	5.92672	5.59181	6.21817	6.26053	884	965	394	424	678	374	678	659
ENSMUSG00000026563	Tada1	-1.37199	0.420867	0.587887	0.772752	-0.293408	0.999891	4.34472	4.05132	3.46343	4.83542	2.31044	4.10684	4.07799	4.15445	4.57312	4.05595	4.68433	4.98901	79	252	113	144	264	128	233	272
ENSMUSG00000040596	Pogk	0.77686	0.500603	0.259647	0.880787	0.0914046	0.999891	4.80581	4.89722	4.63757	3.86071	4.6506	4.93941	4.71945	4.64532	4.67765	5.06981	3.95659	3.79557	413	451	177	203	284	260	140	118
ENSMUSG00000102548	RP24-192L21.1	2.68828	0.780006	-3.29798	0.785645	-4.20126	0.999891	0.611685	-3.58958	-0.291597	-2.97988	0.817062	1.60039	-1.55436	-2.37537	-1.42818	-2.37537	-2.37537	-1.23508	26	42	1	0	2	0	0	2
ENSMUSG00000097823	Gm16701	1.58803	0.656205	-2.00032	0.55561	0.846665	0.999891	0.217512	1.06418	3.0645	1.47647	3.74516	0.0998042	1.35432	1.85516	0.69929	0.993387	1.37974	1.73377	219	13	16	28	16	14	22	27
ENSMUSG00000060568	Fam78b	-0.45716	0.731135	-0.151468	0.963455	-0.310412	0.999891	4.76415	4.45374	4.60521	5.06237	4.89257	4.26232	4.58381	4.25955	5.15419	4.33835	5.3971	4.64538	489	281	161	155	396	156	383	214
ENSMUSG00000026558	Uck2	-0.359574	0.73751	-0.931612	0.210122	-0.988429	0.351559	5.64264	4.65421	5.58582	5.94539	5.66921	5.41449	5.11349	5.50634	5.8505	4.02214	6.02059	5.87479	840	628	233	370	643	125	591	504
ENSMUSG00000052428	Tmco1	-0.248628	0.777657	-0.183605	0.887116	-0.0914967	0.999891	6.37022	6.27873	6.46233	6.71096	5.9427	6.26923	6.42688	6.85693	6.47142	6.12262	6.7113	6.71559	1016	1138	581	946	990	541	955	904
ENSMUSG00000088246	Gm25911	0.522929	0.42031	-0.0828356	0.951784	0.102743	0.999891	7.87595	7.97869	8.06153	7.5386	8.11288	8.01754	7.87089	8.00952	7.72044	8.08046	7.17426	7.83209	4584	3830	1583	2105	2356	2106	1317	1962
ENSMUSG00000026687	Aldh9a1	0.00643006	0.99972	0.182306	0.814721	0.235372	0.999891	6.84273	7.07811	6.8958	6.88937	6.73182	6.90519	6.96969	7.05042	6.78163	7.18189	6.87101	6.91188	1758	1770	847	1082	1228	1129	1067	1036
ENSMUSG00000026688	Mgst3	0.290703	0.752875	-0.257095	0.836066	-0.0781856	0.999891	5.39354	5.31535	5.57245	5.28174	5.71799	5.32486	5.37211	5.41829	5.47165	5.27036	5.41943	5.14382	869	590	279	348	494	299	389	303
ENSMUSG00000052534	Pbx1	-0.305954	0.741416	-0.0526871	0.981634	0.124611	0.999891	5.48929	5.6139	5.66658	5.97254	5.64157	5.64052	5.33033	5.7021	5.33128	5.85772	5.70943	6.2026	824	735	271	424	448	450	476	633
ENSMUSG00000026683	Nuf2	0.587756	0.750154	-0.674185	0.749264	-0.825003	0.999891	4.37168	3.54668	4.22086	3.63311	4.37656	3.7416	3.80051	4.07291	4.83059	3.29654	2.66128	4.23849	341	195	93	136	316	75	56	161
ENSMUSG00000026675	Hsd17b7	-0.339325	0.865828	1.38619	0.245781	0.653673	0.999891	4.23264	4.88631	3.50012	3.83944	3.88726	4.48772	4.5749	3.00392	3.95292	5.15549	4.39995	2.97301	242	329	160	64	171	276	191	66
ENSMUSG00000026670	Uap1	-0.491897	0.545013	-0.0160084	0.99427	-0.300889	0.999891	6.05313	5.75224	5.76825	6.26014	5.83852	5.64247	5.92532	5.7021	6.38143	5.56857	6.33434	6.1889	945	736	410	424	930	368	735	627
ENSMUSG00000026667	Uhmk1	-0.24848	0.641697	0.213702	0.7387	0.119085	0.999891	7.68753	7.80661	7.59291	7.84139	7.36586	7.73394	7.59694	7.79504	7.64187	7.99079	7.80135	7.88263	2730	3146	1309	1814	2231	1979	2035	2032
ENSMUSG00000102418	Sh2d1b1	-0.325057	0.563182	-0.247985	0.688833	-0.272733	0.999891	7.40609	7.13336	7.38135	7.7064	7.53031	7.34386	7.10436	7.21507	7.46913	7.1652	7.93002	7.44414	3060	2400	930	1213	1979	1116	2225	1499
ENSMUSG00000102752	Gm7694	0.229074	0.986118	1.26984	0.918569	-0.728658	0.999891	1.10854	0.379879	-0.889956	-1.11903	-2.37537	0.0057883	0.295129	0.371483	1.87999	0.794086	-0.433748	-0.886664	0	12	7	9	39	12	5	3
ENSMUSG00000038473	Nos1ap	-8.05558	0.439103	6.94284	0.387452	1.224	0.999891	-0.656538	0.567466	-6.37537	1.68021	-2.37537	-1.11042	1.65433	-2.37537	0.234531	-2.37537	1.03886	2.23833	0	4	20	0	11	0	17	39
ENSMUSG00000026663	Atf6	0.200213	0.749633	0.000817286	1	0.0377492	0.999891	6.6441	6.68185	6.68103	6.48082	6.79434	6.68968	6.62562	6.56049	6.60202	6.74045	6.45271	6.51419	1836	1524	667	770	1084	831	798	786
ENSMUSG00000096547	Gm25235	2.37511	0.855676	3.25624	0.789664	-1.5437	0.999891	0.799685	-0.744011	-4.00026	-6.37537	-2.37537	0.963866	0.459166	-1.66632	0.919922	-2.37537	-2.37537	-2.37537	0	26	8	1	19	0	0	0
ENSMUSG00000026659	Dusp12	0.46181	0.852253	-1.32027	0.486265	-1.00098	0.999891	3.32708	2.3261	3.64637	3.18456	4.12038	2.74051	2.60948	2.98175	3.78524	2.10525	3.46406	2.90758	285	96	40	63	152	32	99	63
ENSMUSG00000070524	Fcrlb	0.959906	0.897573	-0.1057	0.99427	1.94036	0.999891	-0.186896	1.75346	1.85916	0.899252	2.04105	0.860219	0.459166	1.80554	-1.8254	2.51489	-2.37537	1.96576	65	24	8	27	1	43	0	32
ENSMUSG00000026656	Fcgr2b	-0.170619	0.788121	0.149869	0.862566	0.227474	0.999891	7.01152	7.23899	7.08912	7.25974	7.01301	7.14183	6.99832	7.16675	6.87142	7.44694	7.32377	7.19616	2137	2086	864	1173	1307	1357	1461	1262
ENSMUSG00000059089	Fcgr4	0.261291	0.838405	0.886183	0.262081	0.425236	0.999891	5.91573	6.34097	5.45479	5.1935	5.21438	5.78018	6.22226	5.67818	6.04869	6.45594	4.42958	5.70224	612	810	504	417	738	682	195	447
ENSMUSG00000065905	Gm26110	0.836423	0.841385	-0.307184	0.973005	0.0557229	0.999891	1.75937	1.81509	2.12227	1.28585	2.04105	2.08719	1.90257	2.31137	1.52397	1.87206	1.3177	1.45719	65	60	24	39	30	27	21	22
ENSMUSG00000059498	Fcgr3	0.149755	0.763449	0.112919	0.874345	0.0482674	0.999891	8.08987	8.13814	8.02522	7.87547	8.13628	8.09235	7.99723	7.90516	8.0893	8.26766	7.91896	7.83283	4659	4034	1728	1958	3043	2398	2208	1963
ENSMUSG00000026649	1700009P17Rik	-3.30146	0.575425	1.64581	0.846179	-1.14345	0.999891	1.14359	0.000146092	-1.64566	1.65579	-0.849898	1.06056	-1.03436	-1.19303	1.43132	0.897175	1.96955	1.45719	6	28	2	2	28	13	34	22
ENSMUSG00000058076	Sdhc	0.0522201	0.969111	0.218845	0.871875	0.323892	0.999891	5.5319	5.85579	5.63695	5.58473	5.37406	5.47056	5.62627	5.87445	5.60222	6.06012	5.78874	5.35898	684	653	333	478	541	518	503	352
ENSMUSG00000005674	Tomm40l	-0.861143	0.541815	0.487217	0.79006	-0.345238	0.999891	4.28033	3.9351	3.44788	4.30902	3.17053	4.22108	3.67262	3.73139	4.36346	4.1838	4.23354	4.40579	146	273	85	107	228	140	170	181
ENSMUSG00000058715	Fcer1g	-0.223324	0.70298	0.466834	0.262821	0.138818	0.999891	8.99813	9.13695	8.67012	8.89344	8.44239	8.78992	8.98453	8.86992	9.18148	9.2753	9.09173	8.66452	5761	6544	3427	3823	6490	4823	4980	3495
ENSMUSG00000013593	Ndufs2	-0.0226464	0.982703	-0.0414652	0.975785	0.0114669	0.999891	6.89708	6.90855	6.95002	6.97266	6.78806	6.95242	6.851	7.10271	6.84361	6.96766	7.02332	6.92434	1828	1829	780	1122	1282	973	1186	1045
ENSMUSG00000052423	B4galt3	-0.00256683	1	-0.109646	0.973258	-0.610745	0.999891	4.58953	3.97878	4.08843	4.091	3.73211	4.68262	4.11537	4.40825	4.51223	3.86569	3.87279	4.30775	217	377	116	172	253	112	132	169
ENSMUSG00000062729	Ppox	-0.021375	0.9969	0.0973182	0.975785	0.593763	0.999891	3.78634	4.3801	4.28278	4.30416	4.38908	4.10117	4.38392	4.19356	3.42575	4.40109	4.09247	4.51233	344	251	140	148	118	163	154	195
ENSMUSG00000053483	Usp21	-0.0473261	0.986118	-0.129503	0.973005	0.208833	0.999891	3.90433	4.11316	4.24267	4.28999	3.47456	4.11249	4.18734	4.77345	3.69845	4.06705	4.30722	4.29927	181	253	122	222	143	129	179	168
ENSMUSG00000062963	Ufc1	-0.399353	0.742125	0.634041	0.553152	0.294658	0.999891	4.49561	4.79027	4.15623	4.55558	4.09003	4.34143	4.8285	4.2503	4.65735	4.77046	4.41484	4.70437	279	297	191	154	280	211	193	223
ENSMUSG00000103983	RP23-395H6.2	0.940907	0.811375	-1.84162	0.587725	-0.909668	0.999891	1.6817	0.772036	2.61366	1.67275	2.90593	2.08719	0.606442	2.34649	1.33232	1.16847	1.37974	2.04903	121	60	9	40	26	16	22	34
ENSMUSG00000013973	Dedd	-1.13725	0.420867	0.688925	0.605361	-0.118276	0.999891	4.14204	4.02377	3.33484	4.4721	3.52081	4.05497	4.09056	3.16998	4.25276	3.98751	4.64698	4.29927	187	243	114	72	211	122	227	168
ENSMUSG00000013997	Nit1	0.0126831	1	0.214293	0.937366	0.199213	0.999891	4.00466	4.20387	3.98958	3.97689	3.8695	4.12931	4.29984	4.1345	3.90204	4.1319	4.12905	3.84301	239	256	132	142	165	135	158	122
ENSMUSG00000006412	Pfdn2	0.544078	0.680178	-0.437559	0.7962	0.133309	0.999891	4.10339	4.2367	4.67426	4.13018	4.40971	4.31717	4.267	4.92056	3.88468	4.2339	3.85106	4.3899	349	292	129	246	163	145	130	179
ENSMUSG00000006411	Pvrl4	-0.47488	0.88733	0.861084	0.805684	0.386503	0.999891	3.26022	3.64673	2.78564	3.26052	3.60193	3.53834	2.16271	0.834303	2.97897	4.38344	2.99436	3.53172	198	169	29	13	86	161	71	98
ENSMUSG00000048865	Arhgap30	-0.0141127	0.984711	-0.125655	0.797777	0.0104707	0.999891	9.07387	9.08434	9.21	9.22411	9.12022	9.1119	9.10091	9.29598	9.03569	9.0686	9.17691	9.27069	9218	8181	3715	5137	5866	4179	5283	5321
ENSMUSG00000026641	Usf1	-0.269088	0.726538	0.0475711	0.980157	-0.0556105	0.999891	6.09214	6.03653	5.98896	6.25805	6.18214	6.04975	5.97361	5.76836	6.14117	6.10388	6.09414	6.41173	1200	977	424	444	787	534	622	732
ENSMUSG00000103711	Tstd1	0.999548	0.897573	-1.47216	0.873895	-2.20987	0.999891	1.88594	-0.323931	1.14823	0.14868	-1.01603	2.08719	-1.55436	2.12164	1.80812	0.683059	-1.72619	1.19001	5	60	1	34	37	11	1	18
ENSMUSG00000038235	F11r	0.173758	0.780006	-0.542607	0.175784	-0.689755	0.114754	7.3585	6.66874	7.21135	7.03759	7.36691	7.18335	6.73772	7.03704	7.51852	6.60234	7.09441	6.98243	2732	2147	721	1072	2048	755	1246	1088
ENSMUSG00000094668	Gm24871	0.27864	0.820617	-0.0566562	0.984345	0.21422	0.999891	5.39342	5.60764	5.6643	5.38566	5.79685	5.31509	5.20302	5.52563	5.48035	5.92941	4.80794	5.80763	918	586	248	375	497	473	254	481
ENSMUSG00000060244	Alyref2	0.565585	0.90536	-0.223693	0.98105	2.03138	0.98421	0.157299	2.18868	2.41237	1.84678	2.08275	1.01302	2.2989	2.76521	-0.861261	2.18891	1.3177	2.34103	67	27	32	54	4	34	21	42
ENSMUSG00000004709	Cd244	-0.579477	0.560052	0.528748	0.579774	0.0432553	0.999891	5.39464	5.43789	4.90915	5.48862	4.51628	5.31754	5.36177	5.24298	5.48035	5.52094	5.75403	5.1766	376	587	277	308	497	356	491	310
ENSMUSG00000004707	Ly9	-0.0110612	0.998267	1.2418	0.0100135	0.925591	0.138504	5.79225	6.71784	5.47604	5.4871	5.39076	5.43492	6.7176	5.57088	6.08905	6.72301	5.57004	5.41106	692	637	711	387	759	821	432	365
ENSMUSG00000038179	Slamf7	-0.751952	0.88827	5.55309	0.0283178	0.904626	0.999891	3.55197	4.4566	-1.09649	-0.344539	-0.0331697	1.83718	3.22549	-2.37537	4.34453	5.12395	0.787459	-2.37537	13	50	62	0	225	270	14	0
ENSMUSG00000015355	Cd48	0.206736	0.812885	0.482426	0.478197	0.507206	0.82693	5.71556	6.22277	5.74034	5.5336	5.87607	5.74787	6.20214	5.59664	5.69231	6.24981	5.41202	5.65651	970	792	497	394	576	591	387	433
ENSMUSG00000038147	Cd84	-0.100796	0.820617	0.329735	0.240072	0.324391	0.517449	8.86159	9.18598	8.85625	8.95704	8.80751	8.88706	9.09624	8.90494	8.83672	9.27111	9.01867	8.8937	7421	7000	3703	3917	5110	4809	4734	4097
ENSMUSG00000073492	Gm10521	-0.0232638	0.992501	-0.110281	0.967642	0.0876109	0.999891	4.60288	4.69049	4.80077	4.82404	4.64713	4.54734	4.67842	4.96078	4.67765	4.72214	4.77945	4.8852	412	343	172	253	284	204	249	253
ENSMUSG00000015314	Slamf6	0.790482	0.578965	-0.931054	0.485046	-0.444431	0.999891	4.36909	3.92466	4.85571	4.06523	5.32495	4.67882	4.28897	4.16433	4.00207	3.49036	4.26675	3.86615	661	376	131	145	177	86	174	124
ENSMUSG00000003458	Ncstn	-0.00626781	0.999106	0.196706	0.750823	0.0829676	0.999891	7.28073	7.3637	7.16699	7.17326	7.19337	7.21718	7.22183	7.14323	7.34526	7.49498	7.22689	7.12117	2422	2198	1009	1154	1816	1403	1366	1198
ENSMUSG00000026553	Copa	0.0921144	0.869305	0.09942	0.887116	-0.021111	0.999891	8.72292	8.70181	8.60239	8.51028	8.45336	8.69662	8.67082	8.74015	8.75007	8.73328	8.35172	8.65459	5805	6134	2757	3494	4812	3312	2981	3471
ENSMUSG00000003464	Pex19	-0.00859978	1	0.243464	0.929101	-0.0142926	0.999891	5.12551	5.11121	4.86775	4.87635	3.83941	4.92664	5.42764	5.49073	5.31517	4.72914	4.53557	5.16731	234	447	290	366	443	205	210	308
ENSMUSG00000026554	Dcaf8	-0.0338102	0.969828	-0.0989926	0.930582	-0.0352253	0.999891	6.65354	6.61832	6.71731	6.75112	6.82845	6.67065	6.69103	6.59924	6.64132	6.54793	6.73819	6.76876	1880	1504	698	791	1114	727	973	938
ENSMUSG00000013698	Pea15a	0.0833531	0.926729	0.387048	0.539848	0.333543	0.999891	6.24606	6.57961	6.19256	6.1092	5.96517	6.21643	6.53197	6.40049	6.28213	6.63066	6.07082	6.15406	1032	1097	625	689	868	770	612	612
ENSMUSG00000038034	Igsf8	0.105735	0.906875	-0.0698717	0.969887	0.0769138	0.999891	6.84557	6.92248	6.99235	6.88662	6.74973	6.9882	6.98828	7.20792	6.69087	6.85852	7.14218	6.58042	1780	1875	858	1207	1153	902	1288	823
ENSMUSG00000038026	Kcnj9	-7.07496	0.543773	5.95014	0.579774	5.95014	0.987696	-6.37537	-0.425229	-6.37537	0.699592	-2.37537	-2.37537	0.740066	-2.37537	-2.37537	-2.37537	1.37974	0.0072605	0	0	10	0	0	0	22	7
ENSMUSG00000044708	Kcnj10	-5.70076	0.525645	4.22847	0.619588	-0.316719	0.999891	0.519866	0.203147	-4.02532	1.67544	-2.37537	-2.37537	0.975085	-1.66632	1.61102	-0.501285	-1.28009	2.6652	0	0	12	1	32	4	2	53
ENSMUSG00000050229	Pigm	-0.407821	0.645021	0.00804632	0.999168	0.0968679	0.999891	5.12078	5.21765	5.2096	5.61742	5.18596	5.30279	5.11349	5.24763	4.92705	5.32685	5.73339	5.50254	600	581	233	309	338	311	484	389
ENSMUSG00000026548	Slamf9	0.010967	0.998762	-0.0111032	0.998754	-0.155176	0.999891	5.76802	5.61284	5.62394	5.61298	5.91987	5.71111	5.52344	5.25227	5.8325	5.70625	5.71245	5.51723	1000	772	310	310	635	405	477	393
ENSMUSG00000037995	Igsf9	0.108452	0.945319	-1.09959	0.165918	-0.958118	0.526325	5.07435	4.11623	5.21582	5.10737	5.3949	5.36091	4.1518	5.02181	4.73207	4.11061	5.44867	4.67845	694	605	119	264	295	133	397	219
ENSMUSG00000026547	Tagln2	0.30365	0.485692	-0.735565	0.00406368	-0.391918	0.380892	8.88686	8.49494	9.23051	8.92686	9.40574	8.914	8.46905	9.0304	8.86023	8.5217	8.96498	8.88876	11236	7132	2397	4273	5194	2860	4561	4083
ENSMUSG00000026546	Cfap45	2.68568	0.724562	-0.426296	0.980578	0.470151	0.999891	0.523441	0.993592	1.41989	-1.26579	-2.37537	0.68929	0.975085	2.47902	0.69929	1.24864	-2.37537	0.0072605	0	21	12	44	16	17	0	7
ENSMUSG00000085184	4933439K11Rik	0.31582	0.982879	0.183951	0.99301	-0.251103	0.999891	0.0862611	-0.164842	-0.348793	-0.664613	-2.37537	0.805462	0.975085	0.834303	-0.455329	-2.37537	-0.234707	-0.371545	0	23	12	13	6	0	6	5
ENSMUSG00000053318	Slamf8	4.43318	0.565004	5.95699	0.0157318	0.599556	0.999891	3.41524	4.01479	-1.94219	-6.37537	-2.37537	2.46826	3.05643	-0.314071	4.01808	4.6052	-2.37537	-2.37537	0	79	55	5	179	188	0	0
ENSMUSG00000026544	Dusp23	-0.0330456	1	0.821946	0.90357	-0.491515	0.999891	2.33979	1.84828	1.02633	1.05938	0.660624	2.37732	2.34158	1.52805	2.40343	1.32458	-0.664714	1.96576	23	74	33	22	57	18	4	32
ENSMUSG00000037860	Aim2	0.0996318	0.918021	-0.174587	0.880787	-0.147647	0.999891	6.10818	5.96054	6.13512	6.03549	6.34416	6.14517	5.8934	5.89238	6.07763	6.03208	6.17071	5.89462	1343	1044	401	484	753	508	656	511
ENSMUSG00000037849	Gm4955	7.19606	0.40295	2.37219	0.610838	1.40657	0.999891	1.78632	3.19288	0.820689	-6.37537	-1.98236	0.627497	2.06421	1.90313	2.52049	3.85293	-2.37537	-2.37537	1	20	27	29	62	111	0	0
ENSMUSG00000073491	Pydc4	0	1	8.50047	0.260422	0.397875	0.999891	1.72723	2.1251	-6.37537	-6.37537	-2.37537	-2.37537	0.862356	-2.37537	2.76787	2.85933	-2.37537	-2.37537	0	0	11	0	74	55	0	0
ENSMUSG00000043263	Pyhin1	-1.03738	0.856763	6.34398	0.0139571	0.525604	0.999891	4.48112	5.00672	-1.33725	-0.299872	-2.37537	2.5538	3.55058	0.228177	5.29559	5.72389	-2.37537	0.861847	0	84	78	8	437	410	0	14
ENSMUSG00000066677	Pydc3	1.55615	0.781306	3.79235	0.323475	1.59879	0.999891	2.00499	3.60377	-0.18858	-1.74473	0.865653	0.424448	2.01232	-2.37537	2.82361	4.36557	-2.37537	-0.371545	27	17	26	0	77	159	0	5
ENSMUSG00000073490	AI607873	0.0820495	0.918486	0.187389	0.832573	0.0212803	0.999891	7.58691	7.60819	7.4208	7.33875	7.51373	7.4267	7.33045	7.32261	7.73445	7.84206	7.08978	7.55424	3025	2542	1088	1307	2379	1785	1242	1618
ENSMUSG00000073489	Ifi204	-0.221434	0.901077	2.13587	0.00898548	0.157382	0.999891	6.72429	6.88167	4.7458	4.96723	4.91294	5.83418	6.15206	4.56558	7.27702	7.36501	4.51499	5.32598	496	841	480	192	1732	1282	207	344
ENSMUSG00000090272	Mndal	0.429742	0.726538	1.36436	0.0628489	0.0818132	0.999891	6.43445	6.51626	5.1519	4.72215	4.92159	5.8596	5.90412	5.37216	6.85145	6.94678	5.02729	4.3576	499	856	404	337	1289	959	296	175
ENSMUSG00000026536	Mnda	0.989145	0.583141	3.2718	0.00300294	0.361583	0.999891	5.24629	5.60787	2.33607	1.34692	2.73338	4.2053	4.86553	1.85516	5.8572	6.10119	1.55128	1.32978	107	270	196	28	646	533	25	20
ENSMUSG00000039997	Ifi203	1.07755	0.35874	1.06287	0.161866	-0.0293836	0.999891	6.5307	6.50131	5.43845	4.36089	5.52917	5.78903	6.00714	5.3507	7.02495	6.87124	4.29922	4.44475	762	815	434	332	1454	910	178	186
ENSMUSG00000054203	Ifi205	-5.11896	0.208764	8.00366	0.00258213	0.868542	0.999891	2.83511	3.70365	-4.30001	0.818948	-1.98236	2.06405	2.92227	-2.37537	3.38928	4.2339	0.787459	1.1147	1	59	50	0	115	145	14	17
ENSMUSG00000026526	Fh1	0.0115124	0.99972	0.129269	0.963562	0.0647057	0.999891	4.88774	4.95245	4.82318	4.81167	4.38075	4.81672	5.07607	5.18594	4.97297	4.8368	4.99793	4.61837	342	414	227	296	349	221	290	210
ENSMUSG00000026525	Opn3	-3.12921	0.560052	3.62134	0.45358	0.72045	0.999891	1.37795	2.0984	-1.52294	1.60627	-2.37537	1.10658	1.8444	-0.10983	1.7708	2.4142	1.84314	1.51691	0	29	23	6	36	40	31	23
ENSMUSG00000078185	Chml	-0.866975	0.570837	0.0776594	0.984634	-0.162938	0.999891	3.53906	3.37612	3.29846	4.16543	3.47456	3.64355	3.53228	3.15024	3.473	3.25832	4.13805	4.22064	181	182	77	71	122	73	159	159
ENSMUSG00000039748	Exo1	0.687443	0.809536	0.872278	0.781869	0.923037	0.999891	2.56056	3.4836	2.61132	1.92388	1.44753	2.74051	3.45663	3.3189	2.4514	3.55485	1.88652	2.08893	42	96	73	80	59	90	32	35
ENSMUSG00000078184	B020018G12Rik	-0.747127	0.754632	0.337892	0.942493	-0.0487446	0.999891	2.8214	2.77265	2.43476	3.18189	2.78482	2.52019	2.64399	2.08051	3.13399	2.95802	2.91278	3.45746	111	82	41	33	96	59	67	93
ENSMUSG00000104157	RP24-152K14.1	0	1	6.03256	0.634352	0.130004	0.999891	-0.472819	-0.342815	-6.37537	-6.37537	-2.37537	-2.37537	-2.37537	-2.37537	0.69929	0.794086	-2.37537	-2.37537	0	0	0	0	16	12	0	0
ENSMUSG00000057335	Cep170	-0.206113	0.690357	0.00561076	0.999168	0.164837	0.999891	7.69576	7.8606	7.85499	8.0611	7.86768	7.90972	7.79997	7.84425	7.44563	7.92064	8.02042	8.10262	3867	3554	1507	1877	1947	1885	2369	2367
ENSMUSG00000065573	Mir350	0.128032	0.996771	-6.93026	0.525387	-2.7936	0.999891	-3.58177	-6.37537	0.554892	0.42686	0.604467	-1.60849	-2.37537	0.834303	-2.37537	-2.37537	-2.37537	1.51691	22	2	0	13	0	0	0	23
ENSMUSG00000026504	Sdccag8	0.0099194	0.998762	-0.351377	0.682335	-0.519399	0.842168	6.22252	5.70312	6.0545	6.04458	6.28062	6.42491	5.73833	5.78765	5.99305	5.67758	5.89346	6.1889	1285	1268	360	450	710	397	541	627
ENSMUSG00000019699	Akt3	-0.260965	0.949203	0.886701	0.823981	0.724172	0.999891	2.44359	3.16776	2.28106	2.54203	2.68004	1.60039	2.50069	1.85516	3.04299	3.6612	3.29729	1.1147	103	42	37	28	90	97	88	17
ENSMUSG00000063659	Zbtb18	0.740986	0.581256	-0.533066	0.749316	-0.822526	0.927162	4.72113	3.8986	4.43167	3.69068	4.15988	4.93622	3.90381	4.68702	4.48944	3.92789	3.16261	4.10864	293	450	100	209	249	117	80	147
ENSMUSG00000015961	Adss	-0.0573498	0.956488	-0.11406	0.937156	-0.321703	0.999891	6.25114	5.92943	6.04349	6.10084	5.95117	6.18861	6.07194	6.1402	6.31815	5.78229	6.19248	6.01082	1022	1076	454	575	890	427	666	554
ENSMUSG00000091476	Gm16432	2.15759	0.738703	1.27637	0.887975	1.51363	0.999891	0.437855	1.95148	0.675115	-1.48247	1.16647	1.10658	1.65433	0.371483	-0.138893	2.30595	-2.37537	-0.169745	34	29	20	9	8	37	0	6
ENSMUSG00000026502	Desi2	0.188974	0.894057	-0.196161	0.920766	-0.188343	0.999891	5.07005	4.8817	5.07786	4.88889	5.15453	5.31264	4.71945	5.0109	4.79385	5.04196	4.48001	5.22216	587	585	177	262	308	255	202	320
ENSMUSG00000026500	Cox20	-0.0630345	0.989345	-0.430628	0.926546	-0.388301	0.999891	2.64309	2.25479	2.68542	2.74845	2.99599	2.8117	2.06421	2.38078	2.5428	2.51489	3.14485	2.3076	129	101	27	41	63	43	79	41
ENSMUSG00000100725	Gm28062	0.831649	0.852253	-3.1572	0.330752	-2.58227	0.855863	2.51465	-0.0676165	3.08958	2.25794	2.72023	2.23954	1.07964	3.43767	2.82361	-2.37537	0.591668	3.07587	106	67	13	87	77	0	12	71
ENSMUSG00000039630	Hnrnpu	0.12443	0.899775	-0.0397104	0.984345	-0.163864	0.999891	6.48125	6.31739	6.3571	6.23267	6.28955	6.19528	6.31085	6.42944	6.72664	6.33031	5.95843	6.46955	1293	1081	536	703	1182	625	566	762
ENSMUSG00000026495	Efcab2	0.000344435	1	1.54049	0.784594	0.675344	0.999891	1.50138	2.17672	0.636234	0.63589	0.421552	1.6938	1.72051	1.10432	1.47839	2.60901	-0.0598268	1.32978	19	45	21	16	29	46	7	20
ENSMUSG00000055067	Smyd3	-0.284591	0.870794	0.495581	0.775224	0.360239	0.999891	4.40871	4.76894	4.27336	4.55795	3.91061	4.2925	4.86553	4.59509	4.54023	4.6866	3.78382	5.07596	246	287	196	196	258	199	124	289
ENSMUSG00000026492	Tfb2m	-0.970332	0.565004	0.30214	0.924119	0.0562482	0.999891	3.53874	3.59499	3.29285	4.26318	2.66639	3.61199	3.29229	3.78358	3.50745	3.87835	4.60214	3.85463	102	178	65	111	125	113	220	123
ENSMUSG00000038949	Cnst	0.424929	0.747716	-0.344231	0.852834	0.0619113	0.999891	4.74616	4.80808	5.15231	4.72738	5.54044	5.12414	4.99817	4.62401	4.25276	4.61279	4.95272	4.48268	768	513	215	200	211	189	281	191
ENSMUSG00000038936	Sccpdh	0.604027	0.949924	1.47849	0.888187	1.37632	0.999891	0.300988	1.67731	0.19882	-0.405208	-2.37537	1.06056	2.53787	1.33169	-0.455329	-0.0538645	-0.939836	0.436356	0	28	38	19	6	6	3	10
ENSMUSG00000026491	Ahctf1	-0.0366291	0.957236	-0.623895	0.0298719	-0.474722	0.287526	7.50759	7.03287	7.65677	7.6934	7.72723	7.58544	7.05392	7.58407	7.42776	7.0157	7.68945	7.69984	3508	2838	898	1567	1923	1006	1883	1790
ENSMUSG00000026490	Cdc42bpa	0.21888	0.846661	-0.0175442	0.994354	0.529626	0.971061	5.06719	5.59681	5.61436	5.39548	5.51971	5.39144	5.69783	5.7156	4.66245	5.50062	5.54657	5.23999	757	618	350	428	281	351	425	324
ENSMUSG00000026489	Adck3	-0.23814	0.918021	-0.316473	0.924119	-0.72443	0.999891	3.91143	3.187	3.50347	3.74161	3.50556	3.43391	3.56866	3.5474	4.29938	2.7534	3.18015	4.17502	185	157	79	94	218	51	81	154
ENSMUSG00000010609	Psen2	-0.393453	0.493767	0.237342	0.701771	0.342262	0.899099	6.61646	6.95872	6.72138	7.11483	6.67842	6.58486	6.88926	6.76904	6.65291	7.02853	7.24262	6.97845	1694	1417	801	890	1123	1015	1381	1085
ENSMUSG00000038855	Itpkb	0.241643	0.634985	-0.374392	0.373158	-0.217396	0.999891	7.80696	7.58957	7.96396	7.72231	7.97884	7.83351	7.6814	7.95081	7.78212	7.49498	7.94292	7.46419	4177	3371	1388	2021	2459	1403	2245	1520
ENSMUSG00000102608	RP23-453G13.2	0.32293	0.97534	0.235689	0.988422	-1.33815	0.999891	1.50805	0.1699	-0.0657887	-0.388719	0.285306	1.01302	0.606442	0.0690498	2.01381	0.126695	-2.37537	0.766653	17	27	9	7	43	7	0	13
ENSMUSG00000026496	Parp1	0.312656	0.700821	-0.0506047	0.979958	0.111075	0.999891	6.07275	6.18383	6.23443	5.92178	6.25691	6.30297	6.20503	6.21812	5.80507	6.16971	6.16411	5.63982	1264	1165	498	607	623	559	653	428
ENSMUSG00000058729	Lin9	0.487025	0.808534	0.21697	0.960682	0.00987748	0.999891	3.57879	3.58867	3.3717	2.88467	3.08076	3.52993	3.83078	3.66337	3.66832	3.35203	2.97439	2.86225	137	168	95	102	140	78	70	61
ENSMUSG00000026499	Acbd3	0.318117	0.573418	0.231515	0.726085	0.39462	0.782681	7.09789	7.49251	7.26099	6.94288	7.39564	7.22698	7.46683	7.11295	6.95907	7.52043	6.73077	7.13196	2787	2213	1196	1130	1389	1428	968	1207
ENSMUSG00000060743	H3f3a	-0.0249704	0.984711	0.156138	0.885046	0.106174	0.999891	6.17867	6.28484	6.1287	6.15367	6.21767	6.18191	6.35579	6.03915	6.18261	6.21781	6.26412	6.04165	1230	1071	553	536	810	578	700	566
ENSMUSG00000038806	Sde2	-0.589716	0.610725	0.741905	0.492761	-0.00483304	0.999891	5.10021	5.09537	4.35347	4.94319	4.16475	4.62054	5.11964	4.5506	5.47455	5.08627	5.30818	4.47517	294	361	234	190	495	263	360	190
ENSMUSG00000026520	Pycr2	-0.093675	0.96245	-0.40128	0.832573	-0.207655	0.999891	4.35128	4.14362	4.5449	4.63858	4.95285	4.24185	4.16374	3.98648	4.4779	4.15289	4.97801	4.22064	510	277	120	128	247	137	286	159
ENSMUSG00000026519	Tmem63a	0.336951	0.690125	-0.774757	0.179832	-0.376332	0.999891	5.73004	5.3537	6.12846	5.79151	6.21767	5.92206	5.3197	6.03915	5.51744	5.39889	6.00345	5.55333	1230	894	269	536	510	327	584	403
ENSMUSG00000038776	Ephx1	0.567706	0.786971	0.569915	0.831625	0.883123	0.999891	3.10185	3.98497	3.41505	2.84735	2.74642	2.71102	3.72191	3.91808	3.46133	4.2339	3.07157	2.6652	108	94	88	122	121	145	75	53
ENSMUSG00000026516	Nvl	0.438657	0.635641	-0.54062	0.53781	-0.35984	0.999891	5.77256	5.41273	5.95334	5.51469	6.23973	5.72777	5.44731	5.59664	5.82569	5.39008	5.85576	5.08091	1249	781	294	394	632	325	527	290
ENSMUSG00000062169	Cnih4	-0.529242	0.621101	0.503703	0.662739	-0.0896103	0.999891	4.93102	4.84141	4.33771	4.86695	4.38492	4.60859	4.68672	4.3138	5.21103	4.99624	5.00286	4.73612	343	358	173	161	412	247	291	228
ENSMUSG00000038733	Wdr26	0.202312	0.654345	-0.11436	0.865621	0.0172224	0.999891	8.3061	8.32332	8.43768	8.23537	8.26242	8.33336	8.28995	8.59708	8.27986	8.3574	8.13334	8.33242	5085	4768	2117	3164	3473	2552	2562	2776
ENSMUSG00000054135	A430110L20Rik	-3.9187	0.624672	4.0332	0.620215	1.5479	0.999891	-0.594573	0.953329	-3.07987	0.83883	-2.37537	0.562938	0.110018	-1.19303	-2.37537	1.65388	1.55128	0.0072605	0	19	6	2	0	23	25	7
ENSMUSG00000004880	Lbr	-1.23767	0.457494	0.692848	0.697521	-0.0573322	0.999891	3.70416	3.64683	2.95398	4.19166	3.17053	3.74887	3.27036	2.76521	3.69845	3.97578	4.48001	3.86615	146	196	64	54	143	121	202	124
ENSMUSG00000026511	Srp9	0.0533914	0.975515	-0.853378	0.294627	-0.203279	0.999891	4.46237	4.25909	5.11247	5.05908	5.20969	4.41186	4.46337	5.02181	4.53467	4.05595	5.19627	4.92432	610	312	148	264	257	128	333	260
ENSMUSG00000038633	Degs1	0.273443	0.683935	-0.0716109	0.966791	0.185522	0.999891	6.40052	6.58605	6.65766	6.38421	6.83685	6.33474	6.72367	6.45381	6.46997	6.44109	6.34215	6.43126	1891	1191	714	715	989	675	739	742
ENSMUSG00000047539	Fbxo28	0.131444	0.918132	-0.113676	0.963774	-0.153376	0.999891	5.35199	5.19861	5.31229	5.18084	5.52161	5.06418	5.08865	5.07514	5.60488	5.31294	5.37443	4.9731	758	492	229	274	542	308	377	269
ENSMUSG00000026510	Trp53bp2	-0.643725	0.588552	0.409663	0.807867	0.0626646	0.999891	4.73259	4.79526	4.38559	5.02932	4.8719	4.84415	5.00483	3.64937	4.63155	4.57442	5.00286	5.07098	482	422	216	101	275	184	291	288
ENSMUSG00000026509	Capn2	0.00277509	1	-0.410712	0.158666	-0.338296	0.579013	8.68628	8.34799	8.7587	8.75592	8.79148	8.66549	8.34867	8.72604	8.70811	8.3489	8.91676	8.57605	7339	6003	2205	3460	4674	2537	4411	3287
ENSMUSG00000079164	Tlr5	0.161428	0.911606	-0.774072	0.409918	-0.579675	0.991581	5.26842	4.68874	5.46282	5.30139	5.68283	5.5663	5.03114	5.20998	4.90569	4.27276	5.09358	5.49513	848	698	220	301	333	149	310	387
ENSMUSG00000104367	CAAA01116243.1	-0.813179	0.94099	1.34299	0.930164	-0.252423	0.999891	0.858007	0.605584	-0.737404	0.0757753	-2.37537	1.91684	0.740066	0.501832	-2.37537	0.794086	-2.37537	1.19001	0	53	10	10	0	12	0	18
ENSMUSG00000030768	Disp1	-0.151584	0.937441	0.443789	0.816117	-0.306798	0.999891	4.4481	4.14131	3.69752	3.8491	3.87545	4.24699	4.21055	3.53223	4.64708	4.09984	4.13805	3.53172	240	278	124	93	278	132	159	98
ENSMUSG00000046836	Brox	-0.267064	0.731618	0.265399	0.775227	0.318271	0.999891	5.81501	6.13328	5.86788	6.13494	5.69633	5.93327	6.14605	6.03378	5.69481	6.12793	6.25794	6.00822	856	901	478	534	577	543	697	553
ENSMUSG00000042901	Aida	-0.016876	0.996742	0.249483	0.87526	0.0558004	0.999891	5.2417	5.2975	5.04802	5.06489	5.14226	4.94258	5.10732	4.96078	5.50328	5.47585	5.32798	4.76103	582	452	232	253	505	345	365	232
ENSMUSG00000056050	Mia3	-0.126457	0.851452	-0.169655	0.831375	-0.205433	0.999891	6.91675	6.71132	6.88097	7.00743	6.99333	6.91976	6.80979	6.76093	6.91805	6.61184	6.95746	7.05976	2108	1788	758	885	1350	760	1133	1148
ENSMUSG00000072258	Taf1a	-0.626792	0.786971	0.613746	0.842201	-0.310802	0.999891	3.48053	3.16973	2.55599	3.18278	2.68004	3.86722	3.72191	2.51033	3.01134	2.37901	2.8702	3.48762	103	213	88	45	88	39	65	95
ENSMUSG00000039384	Dusp10	-0.825811	0.888007	1.40661	0.829463	0.655397	0.999891	1.31363	1.96902	0.562411	1.38822	1.00232	2.10996	2.57412	0.371483	-0.00339134	1.16847	2.12253	0.307004	30	61	39	9	9	16	38	9
ENSMUSG00000039377	Hlx	0.831401	0.4885	-0.061639	0.984345	0.735581	0.856457	4.02411	4.75969	4.82133	3.98993	4.91294	4.08402	4.8285	4.74082	3.99399	4.70803	3.85106	4.14695	496	248	191	217	176	202	130	151
ENSMUSG00000073481	Marc2	0.579993	0.50539	-0.0725805	0.973005	0.00233356	0.999891	5.74242	5.74475	5.81733	5.23734	6.03322	5.93327	5.60891	5.56716	5.53145	5.87677	5.13913	5.34257	1082	901	329	386	515	456	320	348
ENSMUSG00000039318	Rab3gap2	-0.141196	0.86063	0.376968	0.525595	0.460889	0.747917	6.16369	6.62458	6.24761	6.38881	6.39056	6.17518	6.56387	6.09185	6.15933	6.6875	6.32057	6.46007	1387	1066	639	556	797	801	728	757
ENSMUSG00000026618	Iars2	0.0485189	0.96245	0.0238268	0.99009	0.0417285	0.999891	6.31078	6.3525	6.32868	6.28016	6.20238	6.31159	6.22226	6.45381	6.31653	6.47689	6.45811	6.08422	1217	1172	504	715	889	692	801	583
ENSMUSG00000026617	Bpnt1	-0.480149	0.723133	-0.405971	0.823887	-0.334342	0.999891	4.49575	4.16141	4.56738	5.04753	4.59764	4.43909	4.43408	4.55811	4.57312	3.86569	5.52271	4.3576	398	318	145	191	264	112	418	175
ENSMUSG00000026615	Eprs	0.140357	0.800281	-0.0562418	0.965267	-0.00636373	0.999891	7.45525	7.44889	7.50513	7.36478	7.57984	7.539	7.49782	7.42783	7.36887	7.40163	7.25509	7.46987	3167	2748	1222	1406	1846	1315	1393	1526
ENSMUSG00000039246	Lyplal1	2.94779	0.483175	-0.257134	0.977867	1.59791	0.999891	1.24089	2.8388	3.09593	0.148138	3.29106	1.89077	2.38303	2.93636	0.438715	3.23882	-2.37537	1.26159	159	52	34	61	13	72	0	19
ENSMUSG00000039239	Tgfb2	0.718924	0.593786	-1.16219	0.283722	-0.371257	0.999891	4.05535	3.68409	4.84629	4.12736	5.05066	3.90026	3.91798	4.62401	4.22543	3.457	4.58249	3.50247	546	218	101	200	207	84	217	96
ENSMUSG00000001305	Rrp15	0.103609	0.956488	0.0694993	0.984345	0.472871	0.999891	3.97373	4.4466	4.3771	4.27349	4.30349	4.14593	3.98682	4.47326	3.81305	4.81063	4.28307	4.29074	324	259	106	180	155	217	176	167
ENSMUSG00000039210	Gpatch2	-0.0259469	0.986994	0.082325	0.972693	0.116457	0.999891	5.36079	5.47725	5.39492	5.42087	5.36775	5.10443	5.34614	5.43471	5.59156	5.6071	5.48792	5.36306	681	506	274	352	537	378	408	353
ENSMUSG00000026610	Esrrg	1.49867	0.811906	0.042451	0.999168	-0.620295	0.999891	1.80625	1.18595	1.1435	-0.355162	1.83685	1.56786	1.78378	0.228177	2.13627	0.56277	0.787459	-2.37537	56	41	22	8	47	10	14	0
ENSMUSG00000026608	Kctd3	0.434941	0.727026	0.238437	0.90419	0.153196	0.999891	4.61063	4.76383	4.52539	4.09045	4.47772	4.27749	4.54781	4.59509	4.90138	4.96692	4.08318	4.12792	366	284	157	196	332	242	153	149
ENSMUSG00000026605	Cenpf	0.564652	0.440391	-1.65996	0.000734608	-1.00661	0.0505019	5.95035	4.94374	6.6037	6.03905	6.46439	5.96329	4.8285	6.73797	5.94569	5.06428	6.00592	6.07927	1460	920	191	871	687	259	585	581
ENSMUSG00000026603	Smyd2	1.44696	0.825825	-1.17228	0.898988	1.11545	0.999891	-0.204631	0.910823	2.0831	0.636143	2.75933	0.912973	1.17713	1.01981	-2.37537	0.897175	-0.0598268	1.32978	109	25	14	15	0	13	7	20
ENSMUSG00000010175	Prox1	-1.28496	0.550649	1.21942	0.552009	0.428386	0.999891	3.17481	3.6032	2.38378	3.66874	1.70953	2.08719	3.58652	2.93636	3.83129	3.6612	3.99674	3.29638	51	60	80	61	157	97	144	83
ENSMUSG00000093064	Gm23153	0.00738641	1	0.0502891	0.994906	-0.471383	0.999891	2.64284	2.17146	2.12117	2.11378	1.9981	2.48577	2.01232	2.34649	2.85961	2.4142	1.70458	2.5268	63	80	26	40	79	40	28	48
ENSMUSG00000089872	Rps6kc1	-0.00672435	1	0.350507	0.698236	0.296991	0.999891	5.66193	5.95892	5.60842	5.61514	5.57737	5.36328	6.03666	5.65033	5.92034	5.8862	5.6973	5.539	788	606	443	409	675	459	472	399
ENSMUSG00000026634	Angel2	0.119528	0.914872	-0.403207	0.633624	-0.193482	0.999891	5.54888	5.3554	5.75861	5.63908	5.97628	5.43943	5.27084	5.50634	5.66205	5.44641	5.68814	5.59895	1040	639	260	370	564	338	469	416
ENSMUSG00000066595	Mfsd7b	0.127233	0.943432	0.269836	0.895292	-0.211625	0.999891	4.92804	4.71642	4.44658	4.31935	3.91061	4.61657	4.75146	4.86713	5.20054	4.70092	4.15589	4.49015	246	360	181	237	409	201	161	192
ENSMUSG00000026632	Tatdn3	-0.94832	0.708413	0.284556	0.963562	-0.0152127	0.999891	2.58978	2.57456	2.29001	3.23833	2.66639	3.13404	2.74283	1.90313	1.84451	2.4821	3.18015	3.34662	102	127	44	29	38	42	81	86
ENSMUSG00000062510	Nsl1	-1.01814	0.754632	1.61108	0.581787	0.824527	0.999891	2.26572	3.09025	1.47917	2.49732	1.08672	2.71102	2.89387	1.94956	1.7708	3.31527	0.787459	3.31333	32	94	49	30	36	76	14	84
ENSMUSG00000026630	Batf3	0.796248	0.740914	-0.61661	0.856235	-0.0650647	0.999891	2.75866	2.69359	3.3102	2.51395	3.45087	3.18855	3.13132	3.20868	2.24913	2.18891	2.4749	2.63856	178	132	58	74	51	34	49	52
ENSMUSG00000091017	Fam71a	6.62306	0.508906	0.0793345	0.999018	0.226775	0.999891	0.100252	0.327027	0.247692	-6.37537	-0.700935	0.748545	0.606442	1.10432	-0.288453	0.431532	-2.37537	-2.37537	7	22	9	16	7	9	0	0
ENSMUSG00000026628	Atf3	0.755065	0.440391	0.354813	0.754763	0.454789	0.999891	5.2097	5.66449	5.30968	4.55461	5.35078	5.07869	5.37724	5.27979	5.34404	5.91105	4.58249	4.54855	673	497	280	316	452	467	217	200
ENSMUSG00000073478	D730003I15Rik	-0.897122	0.863185	1.22088	0.84349	1.05248	0.999891	1.0738	2.12628	0.905399	1.80252	1.34844	1.46562	2.57412	0.621374	0.850061	1.65388	2.66128	0.0072605	39	38	39	11	18	23	56	7
ENSMUSG00000103174	RP24-443M8.2	0.912116	0.543773	0.718109	0.625449	0.35835	0.999891	4.12923	4.48758	3.76948	2.85736	4.16959	4.25212	4.52021	3.24636	4.02602	4.47794	2.71039	3.05587	295	279	154	76	180	172	58	70
ENSMUSG00000037499	Nenf	0.472621	0.748573	0.164655	0.963455	0.0725675	0.999891	4.1523	4.22487	4.06021	3.58759	4.00582	4.37002	4.06531	4.14451	3.92771	4.39229	3.80658	3.37917	263	303	112	143	168	162	126	88
ENSMUSG00000026627	Tmem206	0.343656	0.8402	0.973433	0.425028	0.41786	0.999891	4.44315	4.86101	3.88757	3.54392	3.8695	4.88102	4.51089	3.94124	3.84033	5.15549	3.34472	3.75894	239	433	153	124	158	276	91	115
ENSMUSG00000026626	Ppp2r5a	-0.145807	0.800281	-0.0792505	0.938908	-0.188265	0.999891	7.46038	7.27212	7.35137	7.49717	7.30439	7.40557	7.22895	7.40093	7.51641	7.31701	7.66241	7.31342	2616	2505	1014	1380	2045	1240	1848	1369
ENSMUSG00000037474	Dtl	-0.702928	0.618967	0.755519	0.584816	0.588197	0.999891	3.71133	4.29952	3.544	4.24693	3.16083	3.93893	4.18734	3.89454	3.48457	4.42716	4.13805	4.37384	145	224	122	120	123	166	159	177
ENSMUSG00000037461	Ints7	0.0191802	0.995065	-0.461863	0.67555	-0.129864	0.999891	4.80035	4.67049	5.13235	5.11317	4.80496	4.72749	4.58381	5.41829	4.88836	4.77046	5.02729	5.20864	460	389	161	348	329	211	296	317
ENSMUSG00000026623	Lpgat1	-0.299122	0.794854	0.417875	0.722113	0.487537	0.999891	5.41931	5.90684	5.48897	5.78809	5.03481	5.68859	5.80847	5.85323	5.09879	6.00637	6.10336	5.39524	540	760	378	471	381	499	626	361
ENSMUSG00000026622	Nek2	-1.18682	0.543773	0.943301	0.634223	0.571137	0.999891	3.02775	3.59888	2.65558	3.8424	2.70696	3.57972	3.51373	2.68515	2.22173	3.71863	3.28112	4.27353	105	174	76	51	50	101	87	165
ENSMUSG00000037434	Slc30a1	-0.246826	0.856104	1.39805	0.0443755	0.890435	0.570585	5.11418	6.00462	4.60656	4.85339	4.05379	4.96774	5.65194	5.03802	5.26236	6.29299	4.97801	4.73612	272	460	339	267	427	609	286	228
ENSMUSG00000026637	Traf5	-0.248603	0.838822	0.533747	0.581787	0.334517	0.999891	4.83875	5.17326	4.63952	4.88812	4.52008	5.0377	5.17968	4.77345	4.62634	5.18125	4.75625	5.02545	377	483	244	222	274	281	245	279
ENSMUSG00000037395	Rcor3	0.317941	0.767044	-0.443642	0.67527	-0.138757	0.999891	5.24501	5.10625	5.5499	5.23195	5.67092	5.28789	5.28731	5.42652	5.21451	4.91873	4.80228	5.57457	841	575	263	350	413	234	253	409
ENSMUSG00000037375	Hhat	7.77471	0.420867	0.474962	0.973258	0.980251	0.999891	0.894052	1.8743	1.39934	-6.37537	2.42835	0.562938	2.01232	-2.37537	1.38267	1.87206	-2.37537	-2.37537	86	19	26	0	27	27	0	0
ENSMUSG00000016200	Syt14	4.3065	0.703221	1.98481	0.87526	-0.757008	0.999891	0.672947	-0.0840608	-2.06887	-6.37537	-2.37537	0.805462	-0.652937	-0.552071	0.850061	0.683059	-2.37537	-2.37537	0	23	3	4	18	11	0	0
ENSMUSG00000016181	Diexf	0.248445	0.897779	-0.564909	0.755526	-0.106257	0.999891	4.1635	4.05724	4.62215	4.3737	4.94439	4.59251	4.25588	4.22221	3.58476	3.86569	4.79091	3.81948	507	354	128	151	132	112	251	120
ENSMUSG00000079144	A130010J15Rik	-0.830923	0.864394	0.616478	0.937366	-0.660801	0.999891	2.5787	1.9179	1.30142	2.13234	-0.849898	2.98186	1.43537	2.27537	2.13627	2.37901	0.365071	2.97301	6	114	17	38	47	39	10	66
ENSMUSG00000037318	Traf3ip3	-0.242856	0.925047	0.223576	0.965267	1.38851	0.773242	2.47139	3.8599	3.63632	3.87918	2.41209	2.10996	3.67262	4.33144	2.84172	4.05595	4.09247	3.66967	85	61	85	163	78	128	154	108
ENSMUSG00000016194	Hsd11b1	-0.947657	0.909922	1.56413	0.874345	1.12736	0.999891	-0.310672	0.816691	-0.747436	0.200222	-0.0331697	-0.319771	0.459166	-0.837243	0.234531	1.32458	-0.0598268	0.766653	13	9	8	3	11	18	7	13
ENSMUSG00000009633	G0s2	0.348262	0.950247	-1.34383	0.801197	-0.40645	0.999891	1.89984	1.49339	2.83722	2.48896	3.82719	1.19445	1.95849	-1.66632	2.4748	1.08358	2.80386	2.2024	232	31	25	1	60	15	62	38
ENSMUSG00000026640	Plxna2	-0.477946	0.916897	-0.947926	0.859777	-0.926496	0.999891	2.32301	1.39651	2.34444	2.82238	3.02837	2.86622	2.38303	1.18416	1.61102	-1.15328	3.10868	2.55556	132	105	34	17	32	2	77	49
ENSMUSG00000096929	A330023F24Rik	-0.0488703	0.984711	0.951028	0.407999	0.732723	0.981029	4.53491	5.26763	4.3166	4.36547	4.25871	4.97706	5.17379	4.39991	3.9192	5.36782	3.72529	4.8274	314	463	243	171	167	320	119	243
ENSMUSG00000016493	Cd46	-6.45163	0.565004	6.89913	0.50505	3.60635	0.999891	-3.08259	0.523761	-6.37537	0.0762578	-2.37537	-1.33807	1.26844	-2.37537	-2.37537	-0.260299	-2.37537	1.19001	0	3	15	0	0	5	0	18
ENSMUSG00000016481	Cr1l	-0.590413	0.545013	0.122912	0.960997	0.0343896	0.999891	5.36101	5.39539	5.27248	5.8629	5.0559	5.09019	5.05057	5.47891	5.60222	5.68119	6.11252	5.57105	548	501	223	363	541	398	630	408
ENSMUSG00000050530	Fam171a1	-0.217072	0.922044	-0.231994	0.952958	-0.474575	0.999891	3.84204	3.36747	3.59946	3.81653	4.10022	3.93893	3.39717	2.86548	3.77585	3.38788	3.39064	4.17502	281	224	70	58	151	80	94	154
ENSMUSG00000026643	Nmt2	-0.143353	0.891321	-0.0556483	0.977982	-0.227306	0.999891	5.697	5.46969	5.52534	5.66869	5.7097	5.70177	5.43258	5.3201	5.70226	5.5169	5.6973	5.64986	864	767	291	325	580	355	472	431
ENSMUSG00000049950	Rpp38	-0.42427	0.956488	-1.67728	0.83594	-2.23966	0.999891	1.25815	-0.981512	0.695763	1.12003	0.660624	1.3932	-0.102389	1.01981	1.33232	-1.15328	0.692882	1.62941	23	36	5	15	26	2	13	25
ENSMUSG00000026648	Dclre1c	0.556471	0.63029	0.226919	0.906224	0.304632	0.999891	5.06097	5.3656	5.13868	4.58221	5.19312	4.97085	5.33033	5.09593	5.16142	5.41201	3.78382	5.11029	603	461	271	278	398	330	124	296
ENSMUSG00000026646	Suv39h2	-1.48372	0.796009	-0.160537	0.990788	4.11743	0.81745	-3.38654	0.730886	0.891423	2.37514	0.134838	-2.37537	0.862356	1.58798	-1.42818	0.897175	2.93361	1.62941	15	0	11	23	2	13	68	25
ENSMUSG00000051396	Hspa14	0.0505866	0.969111	-0.0320571	0.988567	-0.246121	0.999891	5.71966	5.47354	5.5056	5.45501	5.41545	5.58267	5.65617	5.60392	5.85497	5.27993	5.29616	5.60928	704	706	340	396	645	301	357	419
ENSMUSG00000039496	Cdnf	0.433717	0.962373	-1.75031	0.849012	3.00302	0.999891	-3.07305	-0.0700215	1.68029	1.24658	2.31044	-1.33807	-0.351559	0.834303	-2.37537	0.56277	2.26082	-1.69538	79	3	4	13	0	10	42	1
ENSMUSG00000026655	Fam107b	0.29318	0.599915	-0.615826	0.110187	-0.590057	0.287526	6.89092	6.30087	6.91669	6.62351	6.81614	6.80407	6.36616	7.01674	6.97762	6.24004	6.57376	6.67684	1864	1650	557	1057	1407	587	868	880
ENSMUSG00000026657	Frmd4a	-0.142426	0.745626	-0.234763	0.541563	-0.205689	0.999891	8.42121	8.21552	8.45029	8.59271	8.43913	8.4185	8.31158	8.46297	8.42545	8.11495	8.51179	8.6707	5748	5058	2149	2883	3842	2157	3331	3510
ENSMUSG00000039449	Prpf18	-0.160039	0.855809	-0.0445951	0.981166	0.0551953	0.999891	6.03019	6.08539	6.12998	6.29002	6.227	6.00185	6.09083	6.03108	6.06612	6.08763	6.51623	6.02888	1238	945	460	533	747	528	834	561
ENSMUSG00000026662	Sephs1	-0.617713	0.543773	0.518192	0.596434	0.0836326	0.999891	5.24635	5.32998	4.81179	5.4295	4.59764	5.38211	5.38236	5.02181	5.11004	5.28944	5.75987	5.01513	398	614	281	264	384	303	493	277
ENSMUSG00000026664	Phyh	0.151601	0.926873	0.418926	0.799985	0.754143	0.907875	4.45916	5.21331	4.79438	4.64278	5.24685	4.58033	4.89449	4.1345	4.35087	5.48416	4.85783	4.41366	626	351	200	142	226	347	263	182
ENSMUSG00000026669	Mcm10	-0.723685	0.570837	0.950566	0.366854	0.492353	0.999891	4.16959	4.66195	3.71138	4.43507	3.48238	3.81966	4.56592	3.95269	4.4779	4.77046	4.48708	4.40579	182	206	159	125	247	211	203	181
ENSMUSG00000026672	Optn	0.20567	0.909408	0.996822	0.365981	0.823013	0.898658	5.31532	6.13833	5.14151	4.93584	4.07977	5.38445	5.98711	5.77482	5.25562	6.28112	4.3388	5.37117	277	615	428	446	425	604	183	355
ENSMUSG00000039145	Camk1d	-0.0900217	0.894057	0.474073	0.19399	0.384079	0.698305	7.05755	7.44163	6.96756	7.05758	6.88627	7.12725	7.42527	7.05042	6.98782	7.46068	7.14441	6.96912	1957	2065	1162	1082	1417	1370	1290	1078
ENSMUSG00000039128	Cdc123	-0.172349	0.896325	0.0504795	0.984634	0.0109734	0.999891	5.06905	5.08002	5.02954	5.20189	4.69833	5.11854	5.17968	5.3201	5.03331	4.99043	5.03695	5.36306	427	511	244	325	364	246	298	353
ENSMUSG00000025817	Nudt5	0.389206	0.752875	-0.297249	0.862784	-0.178329	0.999891	4.73635	4.55802	4.85526	4.46606	4.95846	4.60057	4.25588	4.76049	4.87962	4.82378	4.17351	4.72983	512	356	128	220	327	219	163	227
ENSMUSG00000025816	Sec61a2	-1.75935	0.496128	0.144807	0.983114	-1.46536	0.944352	3.38511	1.91975	1.77494	3.53428	2.34512	3.55504	2.60948	1.01981	3.24703	0.897175	3.90479	3.09559	81	171	40	15	104	13	135	72
ENSMUSG00000043241	Upf2	0.368506	0.575425	-0.308655	0.664411	-0.0144732	0.999891	6.2695	6.25503	6.56368	6.19518	6.71866	6.32868	6.164	6.39211	6.21424	6.34634	6.06375	6.32251	1742	1186	484	685	828	632	609	688
ENSMUSG00000045319	Proser2	0	1	6.47578	0.566533	0.697254	0.999891	-0.596841	0.100414	-6.37537	-6.37537	-2.37537	0.562938	-0.652937	-2.37537	-2.37537	0.897175	-2.37537	-2.37537	0	19	3	0	0	13	0	0
ENSMUSG00000039063	Echdc3	0.513312	0.912087	-0.109432	0.990788	0.372661	0.999891	1.62016	1.99283	2.10226	1.58895	2.08275	0.963866	1.51211	2.23844	2.1938	2.44855	1.49633	1.83109	67	26	18	37	49	41	24	29
ENSMUSG00000039046	Usp6nl	0.0530229	0.956488	-0.0937322	0.951784	0.00833535	0.999891	6.48166	6.49	6.58373	6.53071	6.52047	6.62987	6.44167	6.65108	6.32138	6.54197	6.74852	6.28005	1518	1462	587	820	892	724	980	668
ENSMUSG00000086109	Gm13391	-1.38552	0.874124	2.80853	0.73246	1.09337	0.999891	0.816852	1.91022	-0.898313	0.48721	-2.37537	1.56786	2.16271	0.371483	-0.138893	1.76709	-2.37537	1.57426	0	41	29	9	8	25	0	24
ENSMUSG00000002107	Celf2	0.0138185	0.989345	-0.176978	0.802132	-0.281878	0.987696	8.26699	7.98511	8.16209	8.14827	8.19272	7.9509	8.0728	8.13221	8.52863	7.8944	8.19879	8.09774	4845	3657	1821	2292	4127	1851	2681	2359
ENSMUSG00000065824	Gm26315	-0.0148686	1	0.00641645	0.999969	0.547678	0.999891	2.86681	3.41449	3.40807	3.42294	3.45881	3.05409	3.29229	3.40472	2.72947	3.57053	3.66428	3.19034	179	120	65	85	72	91	114	77
ENSMUSG00000025782	Taf3	0.00758233	1	-0.307338	0.850489	-0.186188	0.999891	5.19093	5.00475	5.31208	5.3045	5.51019	5.02578	5.23733	5.09076	5.35354	4.74995	4.75625	5.71186	752	479	254	277	455	208	245	450
ENSMUSG00000025781	Atp5c1	0.162755	0.78669	-0.0547898	0.970357	0.0384008	0.999891	6.92162	6.96002	7.01481	6.85205	7.07438	6.96262	6.8602	6.95549	6.88349	7.05664	6.77328	6.93122	2230	1842	785	1013	1318	1035	997	1050
ENSMUSG00000077733	Gm23608	-0.644864	0.947983	0.581796	0.973005	2.77793	0.999891	-1.65672	1.12122	0.539419	1.18428	-2.37537	-2.37537	0.862356	1.64552	-0.288453	1.53103	2.08578	-0.606235	0	0	11	24	7	21	37	4
ENSMUSG00000037262	Kin	0.329077	0.828229	-0.626153	0.624415	0.0592273	0.999891	3.87256	3.93178	4.55794	4.22886	4.57225	3.88714	4.03962	4.56558	3.89339	3.85293	4.45141	3.99774	391	216	110	192	164	111	198	136
ENSMUSG00000102196	RP23-291L24.5	-6.96533	0.50539	5.34909	0.557806	-0.84434	0.999891	-0.181938	-1.02628	-6.37537	0.589958	-2.37537	0.562938	-0.652937	-2.37537	-0.644065	-0.501285	1.43921	-0.606235	0	19	3	0	5	4	23	4
ENSMUSG00000026773	Pfkfb3	-0.253441	0.786971	0.119179	0.952291	0.3964	0.999891	5.19102	5.58742	5.46824	5.72168	5.34864	5.09875	5.70193	5.59299	5.2923	5.47585	5.52614	5.90304	672	504	351	393	436	345	419	514
ENSMUSG00000037197	Rbm17	-0.405068	0.617903	0.234732	0.846995	0.140822	0.999891	5.79664	5.93746	5.70273	6.10779	5.42966	6.04385	5.9358	5.94776	5.50613	5.94753	6.20324	6.01342	711	973	413	503	506	479	671	555
ENSMUSG00000023206	Il15ra	0.617684	0.66533	0.295993	0.899141	0.415058	0.999891	3.92243	4.33749	4.0415	3.42381	4.25415	3.92616	4.11537	3.82152	3.95292	4.5509	3.37549	3.51717	313	222	116	114	171	181	93	97
ENSMUSG00000058594	Fbxo18	0.0511238	0.956488	-0.244827	0.754763	-0.29177	0.999891	6.665	6.37323	6.61806	6.56694	6.78411	6.65429	6.22796	6.43149	6.68085	6.5098	6.6762	6.45436	1823	1487	506	704	1145	708	932	754
ENSMUSG00000047909	Ankrd16	-0.0822436	0.954301	-0.193726	0.906027	-0.537623	0.981029	5.26592	4.7283	4.92202	5.00427	4.8719	5.12694	4.8285	4.98884	5.40622	4.64277	5.15252	4.85659	482	514	191	258	472	193	323	248
ENSMUSG00000026767	Fam188a	0.483949	0.716139	-0.534805	0.706218	0.00583666	0.999891	4.32263	4.32847	4.86327	4.37932	5.05852	4.46582	4.75146	4.65236	4.19052	3.77386	4.50806	4.26485	549	324	181	204	202	105	206	164
ENSMUSG00000026730	Pter	-0.304725	0.938018	-0.436398	0.941125	0.0657893	0.999891	2.29123	2.35702	2.79342	3.09814	1.34844	1.6322	2.97744	3.56242	2.82361	1.46544	3.49242	2.63856	39	43	52	95	77	20	101	52
ENSMUSG00000026727	Rsu1	0.268143	0.704241	-0.310788	0.658344	-0.341266	0.999891	6.74051	6.39924	6.71003	6.44189	6.94539	6.60704	6.4244	6.42739	6.86811	6.3801	6.31264	6.56636	2039	1439	580	702	1304	647	724	815
ENSMUSG00000026723	Trdmt1	-0.908331	0.635743	1.1058	0.543404	-0.354695	0.999891	3.63093	3.27623	2.17044	3.07877	2.14313	3.76331	2.92227	2.31137	3.52996	3.60139	3.19747	3.01504	70	198	50	39	127	93	82	68
ENSMUSG00000026728	Vim	0.155569	0.588552	-0.677312	0.000734608	-0.548772	0.00757043	11.9522	11.4034	12.0807	11.9252	12.2109	11.9773	11.4329	11.9376	11.9268	11.3736	12.0069	11.8386	78554	59637	18710	32064	43529	20657	37577	31560
ENSMUSG00000063275	Ptpla	2.67667	0.761178	-0.510159	0.978631	0.533899	0.999891	-0.82303	-0.289131	0.221028	-2.45564	0.355037	-0.094784	0.862356	0.501832	-0.861261	-2.37537	-1.72619	-1.23508	18	11	11	10	4	0	1	2
ENSMUSG00000026718	Stam	-0.835718	0.508906	0.913507	0.38942	0.425895	0.999891	4.48932	4.91522	4.00171	4.83743	3.65127	4.76743	4.97125	4.32264	4.16916	4.87519	5.19196	4.3899	205	400	211	162	199	227	332	179
ENSMUSG00000026712	Mrc1	-0.0496805	0.903056	-0.570659	0.00294662	-0.43836	0.0436782	10.7831	10.3447	10.9154	10.9651	11.0173	10.8385	10.3607	10.8057	10.7257	10.3289	10.9572	10.9731	34341	27081	8898	14631	18932	10013	18151	17321
ENSMUSG00000077897	Mir511	0.0045129	1	-0.721286	0.944499	-0.177518	0.999891	1.27404	1.09652	1.81781	1.81329	2.83449	1.60039	1.17713	-2.37537	1.11125	1.24864	1.75226	2.00799	115	42	14	0	22	17	29	33
ENSMUSG00000036949	Slc39a12	-0.61198	0.825563	-0.589716	0.873758	-1.56792	0.844097	3.65184	2.08391	2.67363	3.28561	2.99599	3.26156	2.8649	2.34649	3.99399	0.683059	3.03348	3.54612	129	139	48	40	176	11	73	99
ENSMUSG00000026707	Nsun6	0.0745186	0.990508	-0.298783	0.972428	-0.0711827	0.999891	2.83839	2.76721	3.06599	2.99147	0.766778	3.59594	3.33516	3.96404	1.33232	1.9699	2.63609	3.33007	25	176	67	126	26	29	55	85
ENSMUSG00000017418	Arl5b	0.290109	0.881964	-0.80236	0.574937	-0.58829	0.999891	3.97346	3.38517	4.18753	3.89742	4.35119	4.14593	3.78513	4.03034	3.81305	2.90952	3.86196	3.96595	335	259	92	132	155	57	131	133
ENSMUSG00000026748	Plxdc2	-0.0761362	0.944096	-0.262727	0.794981	-0.259119	0.999891	5.80703	5.54791	5.81064	5.88678	5.73934	5.72224	5.47633	5.88941	5.89672	5.62598	5.99109	5.78352	882	778	300	483	664	383	579	473
ENSMUSG00000054057	A930004D18Rik	1.30118	0.879997	-1.45893	0.889598	-1.86841	0.999891	1.27214	-0.596266	0.862669	-0.438515	1.90818	1.46562	0.459166	-2.37537	1.28014	-1.63862	0.236857	-0.606235	59	38	8	0	25	1	9	4
ENSMUSG00000054074	Skida1	-0.727096	0.945324	1.13806	0.941769	0.407969	0.999891	0.0789472	0.486916	-0.651146	0.0759508	0.485136	-1.60849	0.862356	-2.37537	1.11125	0.431532	-2.37537	1.19001	20	2	11	0	22	9	0	18
ENSMUSG00000026743	Mllt10	-0.457199	0.616637	-0.327004	0.79006	-0.906077	0.351304	6.45912	5.55304	5.88005	6.33725	5.56271	6.41122	5.96339	6.15513	6.51157	5.00204	6.1148	6.53601	780	1256	421	581	1018	248	631	798
ENSMUSG00000064964	Gm25147	2.18043	0.77988	-1.40118	0.903551	-2.30227	0.999891	1.55787	-0.744406	0.656771	-1.52366	1.70953	0.963866	-2.37537	-2.37537	2.10661	0.431532	-0.664714	-1.23508	51	26	0	0	46	9	4	2
ENSMUSG00000026740	Dnajc1	-0.163174	0.846208	-0.127889	0.918569	0.0207194	0.999891	6.11768	6.1384	6.26629	6.42947	6.22932	6.06586	6.28648	6.30996	6.17549	5.98312	6.60818	6.23186	1240	988	527	647	806	491	889	646
ENSMUSG00000051154	Commd3	0.233053	0.794421	-0.523016	0.466526	-0.501135	0.882218	5.95489	5.45375	5.97677	5.74372	5.837	5.88623	5.67715	6.11496	6.02906	5.20656	5.81424	5.67956	944	872	345	565	728	286	512	440
ENSMUSG00000026739	Bmi1	-0.116614	0.913606	0.103904	0.958341	-0.0346837	0.999891	5.92611	5.89143	5.78752	5.90414	5.96238	5.78903	5.6688	5.59299	6.06033	6.09035	6.02059	5.78655	1030	815	343	393	744	529	591	474
ENSMUSG00000026737	Pip4k2a	0.0763379	0.929	-0.00984846	0.996482	-0.107503	0.999891	6.68351	6.576	6.58585	6.50952	6.3334	6.72422	6.55256	6.81051	6.64648	6.60424	6.51968	6.50501	1333	1561	634	916	1118	756	836	781
ENSMUSG00000023094	Msrb2	-0.725853	0.877501	-1.57191	0.71373	-2.75914	0.748528	2.60289	-0.15625	1.41566	2.14151	0.604467	2.31987	-0.102389	2.08051	2.91198	0.28715	2.68605	1.45719	22	71	5	33	82	8	57	22
ENSMUSG00000043415	Otud1	-0.0761712	0.990126	0.841661	0.856351	0.487098	0.999891	2.09661	2.58371	1.74205	1.81822	1.51	2.50308	2.64399	2.08051	1.69312	2.60901	1.55128	2.16556	44	81	41	33	34	46	25	37
ENSMUSG00000036617	Etl4	6.49816	0.58702	-3.71198	0.774444	-3.63609	0.999891	0.0469049	-3.58919	0.12279	-6.37537	1.20474	-2.37537	-1.55436	-2.37537	1.16977	-2.37537	-2.37537	-2.37537	35	0	1	0	23	0	0	0
ENSMUSG00000036591	Arhgap21	0.0731275	0.953583	-0.379543	0.685204	-0.147193	0.999891	5.93569	5.78849	6.16804	6.09491	6.42643	5.60489	5.95655	5.85323	6.21424	5.61089	6.22664	5.95794	1422	717	419	471	828	379	682	534
ENSMUSG00000048550	Thnsl1	-0.150342	0.977024	-0.515256	0.936823	-0.968216	0.999891	2.55392	1.58571	2.10096	2.2513	2.84665	2.28026	1.90257	0.731763	2.85961	1.39673	2.12253	2.46749	116	69	24	12	79	19	38	46
ENSMUSG00000026786	Apbb1ip	0.096913	0.846661	-0.000401158	1	0.0538859	0.999891	8.51542	8.5693	8.5697	8.47279	8.70567	8.51204	8.59732	8.41931	8.52022	8.54222	8.48028	8.46672	6915	5397	2620	2797	4103	2901	3259	3047
ENSMUSG00000026784	Pdss1	-1.48203	0.545013	1.85147	0.364006	1.23819	0.999891	2.20817	3.44636	1.59489	3.07692	1.08672	2.66563	3.53228	2.12164	1.69312	3.40547	3.53394	2.49745	32	91	77	34	34	81	104	47
ENSMUSG00000058835	Abi1	0.0546246	0.933597	-0.175513	0.77066	0.0723981	0.999891	7.14696	7.21935	7.39487	7.34024	7.38578	7.11182	7.23745	7.40718	7.18514	7.20468	7.32869	7.35492	2768	2043	1020	1386	1625	1147	1466	1409
ENSMUSG00000026781	Acbd5	-0.19047	0.861347	-0.145125	0.935338	-0.0682354	0.999891	7.05151	6.98327	7.1284	7.31887	6.78806	6.9774	6.97648	7.41237	7.12632	6.99406	7.7914	6.61499	1828	1861	851	1391	1560	991	2021	843
ENSMUSG00000026779	Mastl	-0.213221	0.933597	-0.0297288	0.996292	0.409248	0.999891	3.03025	3.4395	3.46922	3.68245	3.08076	2.37732	3.10679	3.82152	3.52996	3.74651	3.54751	3.84301	137	74	57	114	127	103	105	122
ENSMUSG00000026775	Yme1l1	-0.26016	0.65778	0.144561	0.87314	0.149965	0.999891	6.63771	6.78768	6.64312	6.90328	6.56805	6.47949	6.73171	6.72134	6.78631	6.84569	6.90041	6.91049	1569	1317	718	861	1232	894	1089	1035
ENSMUSG00000026771	Spopl	-0.217211	0.814835	-0.0879019	0.966791	-0.153799	0.999891	5.68396	5.53016	5.61806	5.83527	5.66578	5.63268	5.48111	5.57829	5.74379	5.58796	5.61265	6.03656	838	731	301	389	597	373	445	564
ENSMUSG00000026986	Hnmt	-0.757923	0.942515	-1.77655	0.890863	-2.93998	0.999891	0.201733	-2.73824	-0.961693	-0.20377	-1.98236	0.805462	-1.55436	0.228177	-0.138893	-1.63862	-0.664714	0.555058	1	23	1	8	8	1	4	11
ENSMUSG00000044103	Il1f9	1.3061	0.901535	1.2026	0.938459	4.3239	0.999891	-3.07998	1.24391	0.0413097	-1.26479	-2.37537	-1.33807	1.51211	1.18416	-2.37537	1.16847	-2.37537	0.0072605	0	3	18	17	0	16	0	7
ENSMUSG00000026981	Il1rn	0.0568637	0.929169	-0.166902	0.783644	-0.0229968	0.999891	7.58418	7.56118	7.72808	7.67122	7.66253	7.52105	7.4523	7.79425	7.64767	7.66439	7.59455	7.74659	3354	2714	1184	1813	2240	1578	1763	1849
ENSMUSG00000026979	Psd4	-0.209204	0.741416	-0.195025	0.809752	-0.223846	0.999891	6.572	6.34815	6.54318	6.75238	6.59352	6.50978	6.24493	6.49548	6.63744	6.44959	6.74852	6.76106	1597	1345	512	736	1111	679	980	933
ENSMUSG00000036893	Ehmt1	-0.121078	0.901943	-0.182093	0.875469	0.21228	0.999891	6.00676	6.21904	6.40114	6.52222	6.55792	6.20457	6.37646	6.22758	5.78415	6.05177	6.70223	6.32251	1558	1088	561	611	614	515	949	688
ENSMUSG00000026972	Arrdc1	-0.5656	0.57985	-0.332713	0.822896	-0.177163	0.999891	4.89741	4.72025	5.05296	5.61856	5.11739	5.16278	4.81342	4.99991	4.58929	4.64277	5.95334	5.19499	572	527	189	260	267	193	564	314
ENSMUSG00000026974	Zmynd19	0.146059	0.950247	0.0984886	0.981634	-0.0102017	0.999891	3.94294	3.93273	3.83425	3.68819	4.17442	4.44806	4.05253	3.42129	3.20567	3.84005	3.57429	3.83129	296	320	111	86	101	110	107	121
ENSMUSG00000026975	Dph7	-0.788541	0.841385	0.816453	0.872704	-0.0615639	0.999891	2.59114	2.52958	1.71312	2.50166	-0.223354	3.30168	2.53787	2.6292	1.33232	2.60901	2.38701	2.69135	11	143	38	49	26	46	46	54
ENSMUSG00000036850	Mrpl41	1.48828	0.322677	-0.167285	0.963371	-0.418596	0.999891	4.43891	4.02032	4.1876	2.69933	4.01123	4.48772	4.21055	4.37462	4.41276	3.84005	2.71039	2.76709	264	329	124	168	236	110	58	57
ENSMUSG00000036833	Pnpla7	-0.163795	0.688528	0.255462	0.468022	0.168006	0.999891	8.59116	8.75916	8.5037	8.6675	8.43763	8.56965	8.81173	8.56901	8.61377	8.70603	8.60158	8.73183	5742	5617	3040	3103	4378	3250	3545	3662
ENSMUSG00000006476	Nsmf	-0.549703	0.614807	0.139319	0.960682	0.0244101	0.999891	4.84725	4.87166	4.73234	5.28204	4.69161	5.27283	4.7672	4.79268	4.25951	4.98459	5.40831	5.15796	425	569	183	225	212	245	386	306
ENSMUSG00000059555	Tor4a	0.388346	0.565004	-0.516383	0.349799	-0.198062	0.999891	6.3129	6.11484	6.63122	6.24288	6.38848	6.2768	6.23364	6.84776	6.35487	5.99479	6.24966	6.24295	1385	1144	508	940	913	495	693	651
ENSMUSG00000013465	Nelfb	0.0520426	0.969043	-0.0427268	0.984634	-0.273973	0.999891	5.77066	5.49669	5.53942	5.48738	5.61339	5.87961	5.46672	5.47097	5.66205	5.53699	5.12108	5.78958	808	868	298	361	564	360	316	475
ENSMUSG00000036752	Tubb4b	0.584882	0.228192	-0.00387665	0.999168	0.405583	0.540097	7.05571	7.46129	7.46517	6.88028	7.42024	7.02011	7.45958	7.51242	7.09458	7.46593	6.86696	6.89791	2835	1917	1190	1491	1526	1375	1064	1026
ENSMUSG00000006471	Ndor1	-0.732643	0.528708	0.294826	0.865621	0.118916	0.999891	4.58521	4.70413	4.4093	5.14195	4.58318	4.50501	4.473	4.23164	4.68269	4.91873	5.4844	4.71077	394	333	149	152	285	234	407	224
ENSMUSG00000078201	Tmem203	0.0965454	0.990508	1.77858	0.678515	0.264661	0.999891	2.04429	2.30895	0.530368	0.433822	0.865653	2.3002	2.60948	0.501832	1.87999	2.06153	1.03886	0.0072605	27	70	40	10	39	31	17	7
ENSMUSG00000048707	Tprn	-0.0851321	0.966893	-0.839673	0.500155	-0.694543	0.999891	4.38528	3.69074	4.53041	4.61555	4.83882	4.38876	3.80051	4.15445	4.40669	3.61658	5.05132	4.01855	471	307	93	144	235	94	301	138
ENSMUSG00000026966	Ssna1	-0.242356	0.861487	0.140243	0.960682	0.0262123	0.999891	4.64861	4.67482	4.53458	4.77693	4.64016	4.57215	4.39409	4.44112	4.74175	4.92484	4.95272	4.59778	410	349	141	176	297	235	281	207
ENSMUSG00000026965	Anapc2	0.0514656	0.944008	0.104351	0.903347	0.113369	0.999891	7.15607	7.26944	7.16509	7.11362	7.10822	7.24702	7.19444	7.22454	7.06212	7.34349	7.10133	7.12957	2283	2244	990	1221	1492	1263	1252	1205
ENSMUSG00000026959	Grin1	0	1	7.19927	0.519594	7.19927	0.913398	-6.37537	0.823902	-6.37537	-6.37537	-2.37537	-2.37537	0.606442	-2.37537	-2.37537	1.24864	-2.37537	-2.37537	0	0	9	0	0	17	0	0
ENSMUSG00000036646	Man1b1	0.0967966	0.930439	-0.121532	0.943566	0.137086	0.999891	5.58937	5.72646	5.84799	5.75119	6.03853	5.54973	5.71417	5.63266	5.63894	5.74823	5.53639	5.94712	1086	690	354	404	555	417	422	530
ENSMUSG00000026958	Dpp7	-0.0434702	0.971361	0.54808	0.387368	0.262679	0.999891	6.19064	6.45332	5.90524	5.94871	5.60983	6.05416	6.29736	6.165	6.323	6.59852	6.00099	5.90304	806	980	531	585	893	753	583	514
ENSMUSG00000026956	Uap1l1	0.21292	0.830148	0.300726	0.77469	0.346007	0.999891	6.11411	6.46012	6.15939	5.94647	6.51096	6.25525	6.39684	5.68848	5.96441	6.52598	6.11936	5.75899	1508	1127	569	420	696	716	633	465
ENSMUSG00000026955	Sapcd2	7.1811	0.505422	-1.7415	0.882894	-1.69055	0.999891	0.754783	-0.935768	0.805733	-6.37537	1.34844	1.78153	0.295129	0.371483	-1.8254	-2.37537	-2.37537	-2.37537	39	48	7	9	1	0	0	0
ENSMUSG00000036587	Fut7	0.650689	0.635641	-0.0131251	0.999168	-0.275603	0.999891	4.37483	4.09923	4.11236	3.46167	4.12038	4.33661	4.22202	4.1345	4.43679	3.99915	3.07157	3.80758	285	296	125	142	240	123	75	119
ENSMUSG00000026944	Abca2	0.03738	0.962373	-0.238703	0.653421	-0.172813	0.999891	7.49224	7.31942	7.55813	7.52075	7.53125	7.65242	7.4413	7.58774	7.31398	7.19079	7.52161	7.52272	3062	2973	1175	1571	1777	1136	1676	1583
ENSMUSG00000047617	BC029214	-0.917014	0.724562	-1.58249	0.499948	-0.781851	0.999891	2.11508	1.33323	2.91572	3.83274	2.04105	1.83718	1.72051	3.51689	2.4514	1.08358	4.39995	2.95153	65	50	21	92	59	15	191	65
ENSMUSG00000015095	Fbxw5	-0.465757	0.59496	0.388642	0.701771	0.0604997	0.999891	5.1849	5.2454	4.85676	5.32252	4.79871	5.14083	5.24859	4.93216	5.24204	5.25589	5.17456	5.46891	458	519	256	248	421	296	328	380
ENSMUSG00000026942	Traf2	-0.0880291	0.961761	0.282749	0.877081	0.0568401	0.999891	4.59039	4.64723	4.36448	4.45251	4.50482	4.69397	4.56592	4.23164	4.50088	4.74305	4.1017	4.75485	373	380	159	152	251	207	155	231
ENSMUSG00000015092	Edf1	0.379439	0.637975	0.198725	0.87526	0.538575	0.833648	6.23544	6.77401	6.57529	6.19585	6.79434	6.28432	6.77128	6.31662	6.19147	6.78145	5.67891	6.58217	1836	1150	738	650	815	855	466	824
ENSMUSG00000015087	Rabl6	-0.370959	0.616301	0.063568	0.973258	-0.0505183	0.999891	6.28827	6.23776	6.17419	6.54515	6.00232	6.37054	6.09707	6.33859	6.20727	6.37118	6.82576	6.2026	1059	1221	462	660	824	643	1034	633
ENSMUSG00000026939	Tmem141	0.18572	0.956488	0.513488	0.890021	0.231996	0.999891	3.18396	3.41596	2.90247	2.71675	3.27316	3.64355	2.53787	2.47902	2.58642	3.98751	1.88652	3.29638	157	182	38	44	65	122	32	83
ENSMUSG00000049086	Bmyc	-1.71772	0.851471	2.91819	0.767052	1.36897	0.999891	-0.335761	1.03321	-1.88497	-0.167255	-0.565923	-0.740882	-0.351559	-2.37537	0.438715	1.87206	0.959826	-2.37537	8	6	4	0	13	27	16	0
ENSMUSG00000026933	Camsap1	0.0636233	0.966893	-0.0937609	0.972693	-0.0432111	0.999891	5.1614	5.11819	5.21195	5.14833	5.02682	5.32972	4.79818	5.39331	4.98524	5.39008	4.95782	5.33014	537	592	187	342	352	325	282	345
ENSMUSG00000036352	Ubac1	-0.42591	0.752713	0.376284	0.836111	-0.522424	0.999891	4.79411	4.27168	3.8954	4.32131	3.59474	4.99246	4.19899	4.18388	4.58392	4.36557	4.52875	4.10864	197	468	123	147	266	159	209	147
ENSMUSG00000026932	Nacc2	0.3476	0.88733	-0.193966	0.970151	-0.408936	0.999891	3.88199	3.47305	3.66702	3.31942	4.24958	3.96415	3.41727	2.71233	3.83129	3.57053	3.85106	2.55556	312	228	71	52	157	91	130	49
ENSMUSG00000087679	C330006A16Rik	1.19583	0.42031	-0.866086	0.478197	-0.113983	0.999891	4.16474	4.05076	4.91685	3.72101	4.93588	3.77048	3.97331	4.91472	4.50088	4.15289	3.24824	4.10864	504	199	105	245	251	137	85	147
ENSMUSG00000036327	Qsox2	-0.0505987	0.981519	-0.276365	0.887116	-0.479186	0.999891	4.5889	4.10971	4.38608	4.43667	4.58681	4.74942	4.29984	4.17414	4.43082	3.92789	4.56257	4.32456	395	395	132	146	239	117	214	171
ENSMUSG00000026930	Gpsm1	-0.693565	0.854313	0.245652	0.974341	-0.0659706	0.999891	2.52823	2.46225	2.2166	2.91017	0.604467	2.21873	3.15545	3.04726	2.85961	1.32458	3.50639	2.00799	22	66	59	66	79	18	102	33
ENSMUSG00000075467	Dnlz	0.00343982	1	0.500411	0.805562	0.530258	0.999891	3.79747	4.32773	3.82732	3.82388	3.49787	3.79176	3.81573	4.1345	3.84033	4.72214	3.58749	4.05928	184	202	94	142	158	204	108	142
ENSMUSG00000026928	Card9	0.134412	0.831966	-0.237002	0.678493	-0.132465	0.999891	7.03071	6.89825	7.13525	7.00084	7.17119	7.06159	6.83428	7.10143	7.00299	6.96321	7.11622	6.87954	2385	1973	771	1121	1432	970	1265	1013
ENSMUSG00000036281	Snapc4	-0.60397	0.602961	0.374661	0.827203	0.052737	0.999891	4.54621	4.59894	4.22428	4.82825	4.53518	4.73117	4.75935	3.84627	4.35718	4.44429	5.03213	4.61154	381	390	182	116	227	168	297	209
ENSMUSG00000026927	Sdccag3	-0.0720904	0.956488	-0.227777	0.871414	-0.12459	0.999891	5.63571	5.51112	5.73889	5.81098	6.01314	5.79782	5.43258	5.40169	5.4629	5.59565	5.51582	6.06434	1067	820	291	344	491	375	416	575
ENSMUSG00000026926	Pmpca	0.50285	0.565004	-0.168774	0.907196	0.333856	0.999891	5.54102	5.87488	6.04365	5.5408	5.64157	5.72224	5.76992	6.37094	5.34404	5.98019	5.48087	5.60928	824	778	368	675	452	490	406	419
ENSMUSG00000026925	Inpp5e	-0.0711098	0.973135	-0.0702483	0.984345	0.478817	0.999891	3.90336	4.38217	4.45242	4.52353	4.53893	4.25723	4.67842	4.3831	3.473	4.04477	4.65954	4.39787	382	280	172	169	122	127	229	180
ENSMUSG00000026924	Sec16a	0.0543026	0.944229	0.0226359	0.987607	-0.191295	0.999891	7.57018	7.37888	7.35625	7.30195	7.32517	7.49101	7.39139	7.39045	7.64832	7.3695	7.03179	7.5327	2654	2658	1135	1370	2241	1286	1193	1594
ENSMUSG00000026923	Notch1	0.213629	0.697928	-0.112654	0.898435	-0.0470749	0.999891	7.28678	7.2397	7.35236	7.13873	7.35473	7.4719	7.2751	7.35316	7.07653	7.20719	7.14441	7.13672	2709	2623	1047	1335	1507	1149	1290	1211
ENSMUSG00000026922	Agpat2	0.60463	0.786112	-1.02955	0.607671	-0.611025	0.999891	3.3871	2.77608	3.80563	3.201	4.29907	3.71214	3.29229	3.08934	3.02725	2.10525	2.8702	3.51717	323	191	65	68	89	32	65	97
ENSMUSG00000097052	Snhg7	-0.104051	0.985471	-0.291884	0.972479	-1.17316	0.999891	2.87663	1.70348	1.99536	2.09941	2.69356	2.99415	2.25491	0.834303	2.82361	1.08358	2.26082	2.04903	104	115	31	13	77	15	42	34
ENSMUSG00000036160	Surf6	0.0943085	0.955191	-0.381325	0.801197	-0.50696	0.999891	5.02585	4.51889	4.90021	4.8059	5.16428	5.36091	4.42419	4.58777	4.60529	4.62786	4.79091	4.83915	591	605	144	195	270	191	251	245
ENSMUSG00000015776	Med22	0.534448	0.577023	-0.596639	0.50951	0.135578	0.999891	5.20067	5.33624	5.93288	5.39843	5.88641	5.34899	5.17379	5.98724	5.04899	5.49241	5.80861	4.83915	977	600	243	517	368	349	510	245
ENSMUSG00000062647	Rpl7a	0.475459	0.712529	-0.730983	0.519594	-0.619879	0.999891	4.87161	4.25173	4.98272	4.50726	5.09209	4.479	3.90381	4.87918	5.19703	4.5509	4.16473	4.80362	562	327	100	239	408	181	162	239
ENSMUSG00000065258	Gm23969	-2.49443	0.705923	-0.277834	0.986728	-1.20859	0.999891	-0.048685	-1.25728	-0.979445	1.51499	-0.12513	0.271239	-1.03436	-1.19303	0.120469	-0.501285	2.00934	1.03524	12	15	2	2	10	4	35	16
ENSMUSG00000015790	Surf1	-0.507233	0.721305	0.112141	0.973258	0.00579824	0.999891	4.17394	4.17974	4.06759	4.57483	3.73211	4.28751	4.32132	4.37462	4.08043	4.05595	4.93733	4.11831	217	286	134	168	187	128	278	148
ENSMUSG00000014873	Surf2	-0.034415	0.987987	-0.153681	0.96151	-0.566794	0.999891	4.79417	4.22737	4.38105	4.41547	4.49713	4.99246	4.56592	4.27786	4.58392	3.82705	4.19954	4.62517	371	468	159	157	266	109	166	211
ENSMUSG00000014867	Surf4	0.00667221	0.998541	0.239111	0.648469	0.122704	0.999891	7.25337	7.37608	7.13697	7.13029	7.13572	7.15694	7.33705	7.14198	7.34764	7.41689	7.01845	7.23779	2327	2108	1093	1153	1819	1329	1182	1299
ENSMUSG00000052406	Rexo4	0.143031	0.891048	-0.224799	0.852467	-0.256243	0.999891	5.66204	5.4058	5.6306	5.48757	5.69633	5.56835	5.47633	5.57088	5.76054	5.3452	5.55332	5.43061	856	699	300	387	604	315	427	370
ENSMUSG00000015488	Cacfd1	-0.245935	0.931526	0.7004	0.80255	0.521961	0.999891	3.06803	3.58999	2.88959	3.13553	2.08275	3.12289	3.62158	3.46988	3.07397	3.60139	2.41691	3.65645	67	126	82	89	92	93	47	107
ENSMUSG00000036067	Slc2a6	0.774868	0.543773	1.88472	0.012137	0.850985	0.757745	4.60875	5.45974	3.57501	2.80015	3.2087	4.67882	5.50947	3.91808	4.55677	5.42068	2.63609	3.01504	150	376	307	122	261	332	55	68
ENSMUSG00000009614	Sardh	-2.8136	0.670326	2.97927	0.663764	-0.573935	0.999891	1.30341	0.729473	-2.2498	0.563798	-0.849898	1.94244	1.51211	-2.37537	0.530903	-0.260299	0.692882	0.766653	6	54	18	0	14	5	13	13
ENSMUSG00000009621	Vav2	-0.278556	0.559906	0.103587	0.895513	-0.105336	0.999891	7.90683	7.8015	7.69791	7.97646	7.76775	8.00012	7.95748	7.62577	7.80884	7.63019	8.00328	7.9512	3608	3784	1681	1613	2505	1541	2341	2131
ENSMUSG00000026918	Brd3	-0.279739	0.730475	0.551211	0.389656	0.149249	0.999891	6.03956	6.18881	5.6376	5.91734	5.42155	6.09183	6.07511	5.84097	5.99305	6.30006	5.74522	6.07927	707	1006	455	467	710	612	488	581
ENSMUSG00000026917	Wdr5	-0.55946	0.588552	-0.113965	0.968392	-0.731605	0.82693	5.20957	4.47797	4.59193	5.1514	4.53142	5.20834	4.86553	4.67326	5.2249	3.98751	5.11197	5.20411	380	544	196	207	416	122	314	316
ENSMUSG00000080538	Gm25541	0.721924	0.635641	-0.340279	0.888187	-0.245215	0.999891	3.95532	3.71011	4.05039	3.32846	4.07977	4.08402	3.3768	4.05178	3.84931	4.01069	2.99436	3.64311	277	248	69	134	159	124	71	106
ENSMUSG00000015846	Rxra	-0.028339	0.972292	-0.371682	0.365532	-0.27101	0.987696	8.07768	7.80667	8.17836	8.20669	8.17926	8.22507	7.99556	8.17924	7.91476	7.59325	8.11578	8.29399	4800	4423	1726	2368	2696	1502	2531	2703
ENSMUSG00000026833	Olfm1	-0.239932	0.76048	-0.302948	0.716783	-0.531423	0.734914	6.26757	5.73615	6.0391	6.27903	6.15429	6.35036	5.75815	5.91888	6.18616	5.72389	6.49186	6.03656	1177	1204	365	493	812	410	820	564
ENSMUSG00000035772	Mrps2	-0.900056	0.60817	0.379766	0.903088	-0.433737	0.999891	4.38561	3.95187	3.57211	4.47216	2.34512	4.24185	3.97331	4.27786	4.54023	3.96396	3.67669	4.99951	81	277	105	157	258	120	115	274
ENSMUSG00000026829	Gbgt1	-0.450717	0.663743	0.172215	0.932777	0.0385619	0.999891	5.89647	5.93503	5.76281	6.21353	6.00639	5.50748	5.76209	5.47097	6.2125	6.09578	6.63068	5.63309	1062	670	366	361	827	531	903	426
ENSMUSG00000063611	Gm10134	0.265968	0.916057	-0.70224	0.772203	-0.0327221	0.999891	3.32745	3.29473	3.99697	3.731	4.49327	3.25136	3.80051	3.26484	3.44957	2.60901	4.22511	3.0356	370	138	93	77	120	46	169	69
ENSMUSG00000026821	Ralgds	0.207341	0.732826	-0.0387198	0.978929	-0.275859	0.999891	7.17081	6.89496	6.93368	6.72633	7.00219	7.23088	6.95774	6.86452	7.11147	6.83437	6.51968	6.91188	2121	2219	840	951	1544	887	836	1036
ENSMUSG00000026816	Gtf3c5	0.655305	0.690125	-0.823729	0.590944	-0.081074	0.999891	4.09506	4.01399	4.83772	4.18241	4.83272	4.32206	3.70567	4.86107	3.85823	4.29181	4.84139	2.99418	469	293	87	236	160	151	260	67
ENSMUSG00000026812	Tsc1	0.031648	0.985374	-0.128006	0.951802	0.343082	0.999891	5.41016	5.75324	5.88125	5.8496	6.19289	5.64052	5.54186	5.48286	5.14692	5.94453	5.7916	5.91419	1209	735	314	364	394	478	504	518
ENSMUSG00000026809	1700026L06Rik	1.76066	0.781306	0.63684	0.963774	-0.241253	0.999891	2.01031	1.76905	1.13221	-0.628443	2.16271	2.46826	2.01232	-2.37537	1.52397	1.65388	-2.37537	0.555058	71	79	26	0	30	23	0	11
ENSMUSG00000026807	Ak8	-0.194612	0.886289	-0.268623	0.865621	-0.0915028	0.999891	4.78436	4.69286	4.96148	5.15609	4.6644	4.91698	4.77501	5.22893	4.65735	4.62786	5.34752	4.95162	417	444	184	305	280	191	370	265
ENSMUSG00000035666	Gtf3c4	0.0239322	0.989345	0.104574	0.965521	0.0270553	0.999891	5.24254	5.26959	5.16502	5.14109	5.26054	5.42361	5.36177	5.07514	5.04899	5.18635	5.05608	5.23555	632	632	277	274	368	282	302	323
ENSMUSG00000026806	Ddx31	0.131655	0.934822	-0.328755	0.850489	-0.399213	0.999891	5.35612	4.95691	5.28566	5.154	5.74259	4.91375	4.95759	4.60962	5.70721	4.97283	5.01269	5.29646	884	443	209	198	582	243	293	337
ENSMUSG00000079502	1700101E01Rik	-3.09836	0.728832	3.86181	0.678493	1.80303	0.999891	-1.00959	0.793439	-3.06837	0.0299964	-2.37537	-2.37537	0.975085	-1.19303	0.234531	0.897175	0.482814	0.0072605	0	0	12	2	11	13	11	7
ENSMUSG00000026803	Ttf1	-0.540451	0.601979	0.0565742	0.984634	-0.354379	0.999891	5.35942	5.00504	4.94847	5.48892	5.18596	5.39608	5.28184	4.67326	5.33448	4.6866	5.85029	5.0203	600	620	262	207	449	199	525	278
ENSMUSG00000043535	Setx	0.0875493	0.918246	-0.0677938	0.969549	-0.0261768	0.999891	6.90475	6.87858	6.94637	6.85882	7.24995	6.8197	6.93527	6.55675	6.98985	6.82459	6.89245	6.8289	2519	1668	827	768	1419	881	1083	978
ENSMUSG00000026799	Med27	-0.14984	0.944096	-0.252565	0.932498	-0.00068991	1	3.67335	3.67266	3.92522	4.07506	4.15988	3.98278	3.62158	3.67723	3.32635	3.76025	4.26675	3.88893	293	231	82	103	110	104	174	126
ENSMUSG00000039844	Rapgef1	-0.158063	0.793755	-0.0062724	0.999018	-0.0407728	0.999891	7.21321	7.17243	7.17871	7.33677	7.0384	7.33241	7.22753	7.31266	7.08606	7.11929	7.4457	7.22218	2175	2381	1013	1298	1517	1081	1590	1285
ENSMUSG00000039826	Trub2	0.359987	0.784316	0.235063	0.906027	0.402873	0.999891	4.34705	4.74992	4.51486	4.15487	4.56858	4.37473	4.72752	4.48118	4.34453	4.79069	4.48001	3.77125	390	304	178	181	225	214	202	116
ENSMUSG00000026798	Coq4	0.707437	0.882824	-1.33417	0.780045	-0.511403	0.999891	1.73366	1.22226	2.55643	1.849	3.08076	1.91684	2.16271	1.85516	1.69312	-0.79076	2.12253	1.68253	137	53	29	28	34	3	38	26
ENSMUSG00000059316	Slc27a4	-0.587339	0.640419	0.406145	0.81871	-0.151807	0.999891	4.41072	4.25891	3.85276	4.4401	3.69898	4.65191	4.38392	4.03034	4.14749	4.15289	4.57588	4.31618	212	369	140	132	196	137	216	170
ENSMUSG00000069020	Urm1	0.442711	0.774203	-0.427946	0.830105	-0.229564	0.999891	4.26823	4.03867	4.46662	4.0239	4.31228	4.07247	4.31062	4.63115	4.46627	3.74651	3.49242	4.43704	326	246	133	201	245	103	101	185
ENSMUSG00000039787	Cercam	0.0766876	0.979468	-0.18707	0.967376	0.311622	0.999891	3.20097	3.51259	3.69966	3.62297	3.38573	3.66678	3.76958	3.99757	2.58642	3.25832	3.53394	3.74652	170	185	91	129	65	73	104	114
ENSMUSG00000026790	Odf2	-0.217617	0.761668	-0.0623149	0.972693	-0.226262	0.999891	6.63457	6.40831	6.47062	6.68824	6.73591	6.64846	6.46358	6.1427	6.62573	6.35768	6.69004	6.69149	1763	1481	596	576	1102	637	941	889
ENSMUSG00000019715	Gle1	-0.106056	0.944096	-0.0225092	0.994009	0.193439	0.999891	5.22485	5.41829	5.4408	5.54686	5.61694	5.14083	5.24297	5.24763	5.3184	5.58411	6.00837	4.87952	810	519	255	309	444	372	586	252
ENSMUSG00000057738	Sptan1	0.00790304	0.994409	-0.235388	0.520835	-0.197346	0.999891	9.11223	8.91489	9.15028	9.14237	9.26749	9.15411	8.89289	9.02261	9.06995	8.93755	9.2488	9.02836	10209	8424	3216	4250	6007	3816	5553	4498
ENSMUSG00000039715	Wdr34	-0.556811	0.921286	0.37464	0.973005	-0.426471	0.999891	1.7204	1.29393	0.919286	1.4761	0.817062	1.50051	1.07964	1.25981	2.04541	1.65388	2.22747	0.307004	26	39	13	18	44	23	41	9
ENSMUSG00000054766	Set	-0.0756271	0.949203	0.221799	0.856351	-0.0577935	0.999891	5.89116	5.83337	5.61157	5.68719	5.53293	5.61288	5.6896	5.69871	6.13384	5.97136	5.61909	5.76208	764	721	348	423	783	487	447	466
ENSMUSG00000026785	Pkn3	0.944658	0.754632	-0.151301	0.984345	0.485271	0.999891	2.19702	2.68229	2.8336	1.88894	3.15106	2.89273	2.53787	2.51033	1.05025	2.88464	2.29342	1.51691	144	107	38	45	21	56	43	23
ENSMUSG00000015335	Zdhhc12	0.822414	0.68283	-0.906511	0.656493	-0.412887	0.999891	3.27586	2.86297	3.76948	2.94707	3.44289	3.59594	2.83534	4.07291	2.92902	2.95802	3.42046	2.34103	177	176	47	136	83	59	96	42
ENSMUSG00000039686	Zer1	0.65807	0.620752	-0.14975	0.966791	-0.0960628	0.999891	4.64391	4.54785	4.69759	4.03952	4.66783	4.68641	4.5749	4.7474	4.6211	4.54297	3.16261	4.60468	418	378	160	218	273	180	80	208
ENSMUSG00000039678	Tbc1d13	0.245401	0.730475	0.21273	0.820658	0.348491	0.999891	6.16944	6.51793	6.3052	6.0598	6.29178	6.14379	6.39431	6.32545	6.20202	6.63626	5.88813	6.22068	1295	1043	568	654	821	773	539	641
ENSMUSG00000015337	Endog	-0.0889565	0.984711	-0.427939	0.924119	-1.0392	0.999891	3.25235	2.21314	2.64108	2.73004	2.65261	3.0423	2.64399	2.71233	3.48457	1.76709	3.29729	1.92225	101	119	41	52	123	25	88	31
ENSMUSG00000039660	D2Wsu81e	-0.358322	0.870019	0.24963	0.949449	0.575252	0.999891	3.3078	3.88305	3.63342	3.99175	2.84665	3.49575	4.13976	4.18388	3.14861	3.61658	4.31518	3.61606	116	164	118	147	97	94	180	104
ENSMUSG00000039648	Ccbl1	0.912972	0.846661	-1.63373	0.721763	-1.5615	0.999891	2.31231	0.750808	2.38454	1.47157	3.18017	2.13238	0.110018	0.731763	2.56478	1.39673	-0.234707	2.34103	147	62	6	12	64	19	6	42
ENSMUSG00000007476	Lrrc8a	-0.649756	0.828414	-0.271747	0.967376	-0.546225	0.999891	2.87097	2.32474	2.59649	3.24625	2.44444	3.26156	3.03058	2.81621	2.42761	1.16847	3.73718	2.58376	87	139	54	56	58	16	120	50
ENSMUSG00000075419	Dolk	-0.409568	0.893364	1.67413	0.397128	0.179231	0.999891	3.31735	3.49658	1.82245	2.23202	1.34844	3.35984	3.08183	2.31137	3.32635	3.85293	2.73433	1.62941	39	149	56	39	110	111	59	25
ENSMUSG00000052533	Nup188	-0.112985	0.918132	0.00491821	0.999168	-0.00797064	0.999891	5.54289	5.53492	5.53001	5.64299	5.25371	5.46173	5.56004	5.77804	5.63115	5.52094	5.60941	5.68608	629	649	318	447	552	356	444	442
ENSMUSG00000026860	Sh3glb2	-0.263439	0.8305	0.034542	0.990392	0.180602	0.999891	4.97169	5.15229	5.11775	5.38119	5.32928	5.32242	5.04412	4.87918	4.5235	5.26555	5.27999	5.48769	663	589	222	239	255	298	353	385
ENSMUSG00000026858	Fam73b	-0.170151	0.947548	0.763429	0.701771	0.0311751	0.999891	3.68442	3.71559	2.95216	3.12231	2.73338	3.89371	3.73798	3.20868	3.48457	3.73263	2.61044	3.54612	107	217	89	74	123	102	54	99
ENSMUSG00000026856	Dolpp1	-0.300249	0.859765	0.354256	0.862619	0.28078	0.999891	4.0058	4.28658	3.93233	4.23258	3.73211	3.94528	4.28897	4.14451	4.0956	4.31061	3.80658	4.58388	217	225	131	143	189	153	126	205
ENSMUSG00000026853	Crat	-0.0206032	0.986169	0.291901	0.673635	0.0877594	0.999891	6.51185	6.59961	6.30771	6.32831	6.47128	6.46521	6.54345	6.12511	6.56297	6.65844	6.22029	6.43514	1467	1304	630	569	1055	785	679	744
ENSMUSG00000039515	Ppp2r4	0.03518	0.975876	0.0852313	0.962527	0.00777308	0.999891	6.37779	6.38556	6.30033	6.26515	6.13584	6.5767	6.30816	6.45783	6.15209	6.46436	6.19679	6.33708	1162	1409	535	717	793	686	668	695
ENSMUSG00000026857	Ntmt1	0.32599	0.879997	-0.322839	0.906027	0.109025	0.999891	3.39807	3.5071	3.82994	3.50395	4.15011	3.58786	3.56866	3.45386	3.23337	3.49036	3.49242	3.56038	291	175	79	88	103	86	101	100
ENSMUSG00000039483	Asb6	0.0836561	0.969111	-0.1695	0.963455	0.33823	0.999891	3.81696	4.15519	4.32469	4.24104	4.40971	4.24699	4.41423	4.25955	3.24703	3.87835	4.34658	4.15637	349	278	143	155	104	113	184	152
ENSMUSG00000050737	Ptges	-1.21771	0.4885	1.30755	0.330662	0.197426	0.999891	3.63732	3.83475	2.5272	3.74491	2.68004	3.45185	4.0002	2.44701	3.84033	3.6902	4.0164	3.45746	103	159	107	43	158	99	146	93
ENSMUSG00000026848	Tor1b	-0.117941	0.916057	-0.210728	0.872704	-0.330135	0.999891	5.8228	5.49267	5.7034	5.82134	5.59189	5.5847	5.72226	5.81925	6.03694	5.23636	5.75403	5.89462	796	707	356	460	732	292	491	511
ENSMUSG00000026849	Tor1a	0.213833	0.846385	0.417886	0.660864	0.422761	0.999891	5.39178	5.81455	5.39666	5.18283	5.07411	5.50103	5.64769	5.67818	5.2857	5.97136	5.06554	5.30495	555	667	338	417	434	487	304	339
ENSMUSG00000026851	BC005624	-0.0240898	0.990508	0.267428	0.856351	0.0529496	0.999891	5.47314	5.52609	5.25866	5.28275	4.85696	5.2004	5.48111	5.59299	5.7146	5.58024	5.45588	5.10056	477	541	301	393	585	371	399	294
ENSMUSG00000026854	Usp20	0.659487	0.680178	-0.399774	0.862566	0.183067	0.999891	3.7021	3.88517	4.28494	3.62546	4.74128	3.66678	3.8895	3.63524	3.77585	3.91566	3.90479	3.33007	440	185	99	100	151	116	135	85
ENSMUSG00000075415	Fnbp1	-0.0842664	0.8864	-0.183872	0.725016	-0.222874	0.999891	8.44006	8.21719	8.40106	8.48533	8.4546	8.26367	8.32228	8.34635	8.5992	8.10624	8.45214	8.51923	5810	4543	2165	2659	4334	2144	3196	3160
ENSMUSG00000000194	Gpr107	0.0984197	0.924524	0.099327	0.960682	0.10706	0.999891	5.99977	6.10683	6.0075	5.90908	6.13831	6.22035	6.25333	5.86842	5.74619	5.95353	5.74227	6.06684	1164	1100	515	476	598	481	487	576
ENSMUSG00000088891	Gm22516	-6.09292	0.565004	4.64949	0.682026	-2.47015	0.999891	0.744269	-1.72588	-6.37537	-0.282454	-2.37537	1.06056	-0.351559	-2.37537	0.69929	-2.37537	-2.37537	0.861847	0	28	4	0	16	0	0	14
ENSMUSG00000055632	Hmcn2	4.88862	0.671347	2.46085	0.831625	-0.402563	0.999891	1.37667	0.974104	-1.48675	-6.37537	-2.37537	-2.37537	-1.03436	-0.10983	2.42761	1.92181	-2.37537	-2.37537	0	0	2	6	58	28	0	0
ENSMUSG00000076441	Ass1	2.61273	0.726553	3.28218	0.592417	1.33808	0.999891	0.701048	2.03913	-1.24305	-3.85578	-1.6738	0.627497	2.57412	-0.10983	1.05025	1.39673	-2.37537	-1.69538	2	20	39	6	21	19	0	1
ENSMUSG00000026843	Fubp3	0.246537	0.834509	-0.186234	0.911055	0.0769638	0.999891	5.35936	5.43633	5.62256	5.37602	5.07927	5.30526	5.40769	6.03378	5.42436	5.47585	5.52957	5.21767	557	582	286	534	478	345	420	319
ENSMUSG00000039356	Exosc2	-0.182373	0.930439	0.223667	0.949277	-0.0164723	0.999891	3.8438	3.82732	3.60366	3.78603	3.55825	3.48707	3.8895	3.69096	4.16197	3.8007	4.07382	3.47262	192	163	99	104	198	107	152	94
ENSMUSG00000026842	Abl1	-0.0602544	0.955449	-0.02244	0.990935	-0.0236457	0.999891	6.21331	6.18967	6.21211	6.27236	6.227	6.39972	6.38923	6.20383	6.00515	5.9684	6.17071	6.37388	1238	1246	566	601	716	486	656	713
ENSMUSG00000001855	Nup214	-0.130655	0.890476	0.113418	0.939046	0.13578	0.999891	6.46651	6.60229	6.48887	6.61953	6.10202	6.55301	6.6786	6.80579	6.37988	6.52798	6.43456	6.78858	1135	1386	692	913	929	717	788	951
ENSMUSG00000050592	Fam78a	0.161702	0.94099	0.160373	0.969549	-0.00728355	0.999891	4.17968	4.17239	4.01202	3.85032	3.95058	3.93893	3.72191	4.10403	4.41276	4.535	3.14485	4.34941	253	224	88	139	236	179	79	174
ENSMUSG00000051373	Ppapdc3	-5.11081	0.593246	7.65226	0.384203	2.31405	0.999891	-1.03716	1.27689	-6.37537	-1.26456	-2.37537	-0.202896	0.740066	-2.37537	-1.11705	1.82053	-2.37537	0.0072605	0	10	10	0	3	26	0	7
ENSMUSG00000039262	Prrc2b	-0.310476	0.505422	0.0188078	0.988263	0.0925101	0.999891	8.36707	8.45958	8.44077	8.75125	8.34641	8.48561	8.58849	8.53183	8.23902	8.3202	8.8753	8.61671	5390	5299	2604	3024	3376	2487	4286	3381
ENSMUSG00000099155	Gm27805	-5.46547	0.588552	6.75509	0.492761	0.583997	0.999891	-0.204282	0.379715	-6.37537	-0.909905	-2.37537	-1.33807	0.295129	-2.37537	0.776644	0.794086	-2.37537	0.307004	0	3	7	0	17	12	0	9
ENSMUSG00000039254	Pomt1	-0.293517	0.883599	0.781787	0.603399	0.0591235	0.999891	4.19083	4.24995	3.46817	3.76168	3.70567	4.11249	4.39409	3.22764	4.29281	4.12129	3.09024	4.24733	213	253	141	75	217	134	76	162
ENSMUSG00000002550	Uck1	-0.307132	0.88565	-0.481751	0.842201	-0.258108	0.999891	3.46094	3.20283	3.68458	3.99171	4.01123	3.34071	3.20252	3.3011	3.61666	3.25832	4.31518	3.61606	264	147	61	79	135	73	180	104
ENSMUSG00000044627	Swi5	-0.201049	0.881964	0.369717	0.778373	0.356614	0.999891	5.049	5.40562	5.0359	5.23695	5.11488	4.93304	4.89449	4.96644	5.17219	5.78901	5.38581	5.08585	571	449	200	254	401	429	380	291
ENSMUSG00000002546	Golga2	-0.100849	0.896518	0.171165	0.841212	0.0323248	0.999891	7.18391	7.21623	7.04507	7.14592	7.10885	7.09836	7.26682	6.98086	7.26868	7.16778	7.38838	6.85806	2284	2024	1041	1031	1722	1118	1528	998
ENSMUSG00000039205	Ciz1	0.310008	0.583928	-0.401185	0.434615	0.173243	0.999891	6.36187	6.53511	6.93629	6.62629	6.86626	6.34077	6.46358	7.00854	6.38915	6.60805	6.71281	6.53961	1930	1196	596	1051	935	758	956	800
ENSMUSG00000039195	1110008P14Rik	1.40406	0.457494	-0.388547	0.894181	0.905849	0.999891	2.89966	3.80551	4.19406	2.79	4.30349	3.06579	4.05253	4.10403	2.78669	3.55485	1.92863	3.37917	324	121	111	139	75	90	33	88
ENSMUSG00000026822	Lcn2	-3.55038	0.684418	0.663453	0.97362	-0.818024	0.999891	-0.594931	-1.41295	-2.07641	1.47397	-2.37537	0.562938	-0.102389	-0.552071	-2.37537	-2.37537	2.26082	0.164903	0	19	5	4	0	0	42	8
ENSMUSG00000026820	Ptges2	0.393563	0.838405	0.0613725	0.988422	0.640236	0.999891	3.5073	4.14754	4.08617	3.6926	4.00582	3.96415	3.95968	4.19356	2.89473	4.33835	4.06441	3.24433	263	228	104	148	81	156	151	80
ENSMUSG00000026819	Slc25a25	0.264819	0.810724	0.0694192	0.977184	0.0571499	0.999891	5.07146	5.12861	5.05919	4.79437	5.08953	4.96462	4.95071	5.04338	5.18644	5.29889	4.87946	4.7235	561	459	208	268	405	305	267	226
ENSMUSG00000039164	Naif1	0.771584	0.668122	-1.10847	0.492761	-0.0235559	0.999891	3.20826	3.1847	4.29317	3.52159	4.30789	2.78364	3.39717	4.3049	3.58476	3.00494	4.05493	2.74228	325	99	70	160	132	61	150	56
ENSMUSG00000039157	Fam102a	0.745986	0.528708	-0.212967	0.919846	0.257265	0.999891	4.52653	4.78379	4.99676	4.25078	5.14718	4.86772	4.98477	4.84274	4.10313	4.57442	4.15589	4.36574	584	429	213	233	190	184	161	176
ENSMUSG00000026810	Dpm2	-0.0967327	0.967082	0.16365	0.967376	0.3798	0.999891	3.63201	4.01181	3.84816	3.94489	4.06943	3.93256	3.78513	3.62097	3.30039	4.2339	4.28307	3.54612	275	223	92	99	108	145	176	99
ENSMUSG00000079442	St6galnac4	0.454274	0.744811	0.621754	0.633029	0.423756	0.999891	4.32176	4.74551	4.12376	3.66948	4.245	4.47023	4.52947	4.0195	4.18344	4.94904	3.98681	3.31333	311	325	155	131	201	239	143	84
ENSMUSG00000026811	St6galnac6	0.502692	0.763827	-0.752898	0.626826	-0.749637	0.999891	4.06817	3.31854	4.07143	3.56874	3.67191	3.77761	3.49495	4.41654	4.33817	3.1787	3.49242	3.68276	208	200	75	173	224	69	101	109
ENSMUSG00000026814	Eng	0.933529	0.894787	0.503888	0.972479	-1.26289	0.999891	2.05468	0.791789	0.2879	-0.645628	0.0532787	1.46562	1.58497	0.834303	2.56478	-0.260299	-0.939836	0.164903	14	38	19	13	64	5	3	8
ENSMUSG00000009566	Fpgs	-0.263234	0.90897	-0.0118305	0.999168	-0.403692	0.999891	3.68392	3.28023	3.29206	3.55529	3.67872	3.84024	3.17917	2.81621	3.55213	3.42285	3.71329	3.42665	209	209	60	56	129	82	118	91
ENSMUSG00000009555	Cdk9	-0.0480399	0.967274	-0.183501	0.885306	-0.143471	0.999891	6.1462	6.00272	6.18623	6.23427	5.96935	5.93646	5.80466	6.38579	6.33743	6.18252	6.42356	6.02375	1035	903	377	682	902	564	782	559
ENSMUSG00000059013	Sh2d3c	-0.0923346	0.950036	-0.401533	0.745777	-0.485889	0.999891	5.37833	4.89244	5.29398	5.38631	5.17636	5.29287	5.27084	5.41829	5.47165	4.40983	5.58329	5.17196	596	577	260	348	494	164	436	309
ENSMUSG00000009563	Tor2a	0.0930702	0.962373	-0.137678	0.966916	0.0401406	0.999891	4.47221	4.51235	4.65003	4.55696	4.20307	4.72011	4.45367	5.01637	4.19757	4.58989	4.84689	4.22064	302	387	147	263	203	186	261	159
ENSMUSG00000053746	Ptrh1	0.0851339	0.991962	0.727825	0.906224	1.08829	0.999891	1.48444	2.57273	1.8449	1.75977	1.73591	2.37732	3.10679	2.08051	-0.455329	1.87206	0.787459	2.4369	52	74	57	33	6	27	14	45
ENSMUSG00000026797	Stxbp1	0.211118	0.933476	1.26648	0.426786	0.944662	0.999665	3.31495	4.25961	2.99312	2.78201	2.9175	2.90581	3.78513	3.13022	3.67844	4.63533	2.38701	3.15318	122	108	92	70	141	192	46	75
ENSMUSG00000026796	Fam129b	0.47973	0.283189	-0.496444	0.074368	-0.241452	0.981029	8.03148	7.79003	8.28647	7.80675	8.22828	7.99745	7.88177	8.34473	8.06686	7.69512	7.85078	7.76364	4966	3777	1595	2656	2996	1612	2106	1871
ENSMUSG00000026792	Lrsam1	-0.104446	0.937878	0.206335	0.896126	0.188157	0.999891	5.05347	5.24162	5.03529	5.13973	5.05852	4.99552	5.48588	5.02723	5.12491	4.96692	5.01757	5.26633	549	469	302	265	388	242	294	330
ENSMUSG00000038900	Rpl12	-0.326576	0.883599	-0.363346	0.902349	0.0795012	0.999891	3.2388	3.3183	3.68164	4.00822	4.05902	2.9316	3.62158	3.20868	3.54109	3.00494	4.29117	3.69574	273	110	82	74	128	61	177	110
ENSMUSG00000026791	Slc2a8	-0.99966	0.626126	0.744372	0.780045	0.624851	0.999891	2.9733	3.59815	2.85377	3.85343	2.23846	3.53834	3.03058	3.35384	2.13627	4.0335	4.17351	3.48762	75	169	54	82	47	126	163	95
ENSMUSG00000038860	Garnl3	2.51194	0.780956	-1.00846	0.956288	-1.23793	0.999891	0.303294	-0.934639	0.0738243	-2.43811	0.817062	1.23645	0.295129	-0.552071	-1.11705	-2.37537	-2.37537	-0.886664	26	32	7	4	3	0	0	3
ENSMUSG00000038831	Ralgps1	-0.428966	0.9185	1.30397	0.736462	0.929486	0.999891	2.03051	2.96	1.65603	2.085	1.9981	2.90581	3.33516	1.40015	-0.00339134	2.54695	2.08578	2.2024	63	108	67	20	9	44	37	38
ENSMUSG00000068966	Zbtb34	-0.225541	0.864394	0.115082	0.96721	-0.301343	0.999891	4.98027	4.67892	4.56384	4.78938	4.60482	5.0077	4.78277	4.54305	4.96885	4.58989	5.03695	4.51233	400	473	185	189	348	186	298	195
ENSMUSG00000026788	Zbtb43	0.731537	0.543773	-0.278009	0.88592	-0.0226421	0.999891	4.55587	4.53322	4.81123	4.0797	4.77982	4.60859	4.77501	4.86107	4.5235	4.27276	4.42958	3.65645	452	358	184	236	255	149	195	107
ENSMUSG00000038740	Mvb12b	0.793676	0.382734	-0.305084	0.777062	0.227547	0.999891	5.24922	5.47676	5.78185	4.98817	5.75393	5.40531	5.51414	5.81925	5.08745	5.45065	4.89016	5.09567	891	624	308	460	378	339	269	293
ENSMUSG00000038718	Pbx3	0.109507	0.964502	0.32465	0.906125	0.109699	0.999891	4.33257	4.44227	4.11762	4.00812	3.59474	4.91051	4.66167	4.53546	3.38928	4.21407	3.50639	4.40579	197	442	170	188	115	143	102	181
ENSMUSG00000038696	Mapkap1	-0.191869	0.853916	-0.0965334	0.965521	-0.113267	0.999891	5.68283	5.56956	5.66609	5.85796	5.88051	5.90425	5.69783	5.41829	5.43035	5.44215	5.80296	5.91973	973	883	350	348	480	337	508	520
ENSMUSG00000026867	Gapvd1	-0.097263	0.874475	0.0536198	0.965521	0.0058057	0.999891	7.77012	7.77593	7.72231	7.81957	7.84551	7.67836	7.76805	7.58774	7.85916	7.78607	7.91831	7.71586	3808	3027	1474	1571	2594	1717	2207	1810
ENSMUSG00000026864	Hspa5	0.354373	0.420867	0.140072	0.805412	0.138368	0.999891	9.86483	10.0032	9.86313	9.50875	10.0851	9.86695	10.0327	9.59991	9.86326	9.97366	9.43357	9.58094	17995	13809	7088	6342	10412	7827	6312	6598
ENSMUSG00000070953	Rabepk	0.475819	0.924666	0.319405	0.973005	-0.638574	0.999891	3.28174	2.64316	2.32376	1.84794	1.90818	2.91876	3.3768	2.73901	3.61666	1.32458	-2.37537	2.8851	59	109	69	53	135	18	0	62
ENSMUSG00000035949	Fbxw2	0.837388	0.431431	-0.354744	0.788559	0.295059	0.999891	5.08203	5.37709	5.73184	4.89445	5.57006	5.48805	5.40769	5.88941	4.52909	5.35881	4.83587	4.96776	784	661	286	483	256	318	259	268
ENSMUSG00000026869	Psmd5	0.315515	0.782944	-0.0948157	0.973005	0.43893	0.999891	4.57897	5.0179	5.11271	4.7972	5.05328	4.73117	4.73555	5.18594	4.43082	5.26555	4.98302	4.60468	547	390	179	296	239	298	287	208
ENSMUSG00000026873	Phf19	-0.247955	0.975876	-0.748138	0.943291	-1.19277	0.999891	1.97519	0.782418	1.53056	1.77851	1.04514	2.15446	1.51211	2.03817	1.91463	-0.0538645	-2.37537	2.81545	31	63	18	32	40	6	0	59
ENSMUSG00000057110	Cntrl	-0.459621	0.307913	-0.228989	0.575548	-0.122314	0.999891	7.93663	7.81431	8.0433	8.50293	8.00788	7.93624	7.921	8.08034	7.93915	7.70225	8.46962	8.53692	4262	3620	1639	2211	2742	1620	3235	3199
ENSMUSG00000026878	Rab14	-0.285974	0.512503	-0.0990197	0.887116	-0.109588	0.999891	8.1252	8.01561	8.11463	8.4006	8.09834	8.07074	7.92977	8.13284	8.17974	8.09815	8.51222	8.28114	4538	3974	1649	2293	3240	2132	3332	2679
ENSMUSG00000026879	Gsn	0.219109	0.684418	0.292904	0.548829	0.298428	0.958298	7.44156	7.73999	7.44708	7.22797	7.45291	7.38179	7.7424	7.44413	7.50224	7.74001	6.98766	7.4374	2900	2464	1448	1422	2025	1663	1157	1492
ENSMUSG00000026880	Stom	0.312124	0.50539	-0.182944	0.737098	0.10762	0.999891	7.46585	7.57347	7.75641	7.44429	7.72887	7.41988	7.60572	7.78628	7.51358	7.54346	7.53018	7.35594	3512	2530	1317	1803	2041	1451	1686	1410
ENSMUSG00000035778	Ggta1	0.0737778	0.89995	-0.126122	0.846995	-0.16892	0.999891	8.02915	7.86023	7.98635	7.91257	7.93005	8.03586	7.84609	8.04336	8.02438	7.87637	7.78711	8.03018	4038	3879	1556	2155	2909	1828	2015	2251
ENSMUSG00000026885	Ttll11	0.279138	0.985934	-0.41796	0.984634	0.0723383	0.999891	-0.83665	-0.764311	-0.346351	-0.625489	0.766778	0.349876	0.295129	-2.37537	-2.37537	-1.63862	-2.37537	0.555058	25	16	7	0	0	1	0	11
ENSMUSG00000026895	Ndufa8	0.372778	0.713313	-0.446944	0.660864	0.315755	0.999891	4.81347	5.12923	5.57617	5.20339	5.60626	4.93622	5.10113	5.55595	4.69768	5.171	5.51927	4.81556	804	450	231	383	288	279	417	241
ENSMUSG00000026889	Rbm18	-0.185366	0.90897	0.116496	0.972479	-0.480825	0.999891	4.63856	4.15774	4.04124	4.22661	3.96737	4.58846	4.22202	4.14451	4.70759	4.12129	4.06441	4.39787	256	353	125	143	290	134	151	180
ENSMUSG00000026887	Mrrf	-2.08508	0.346875	1.61244	0.315654	0.0818521	0.999891	3.19152	3.27337	1.66093	3.74601	1.62738	3.67444	3.05643	1.85516	2.5428	3.50675	3.78382	3.74652	48	186	55	28	63	87	124	114
ENSMUSG00000047250	Ptgs1	-0.556751	0.781306	0.198945	0.967128	0.31555	0.999891	3.10505	3.4206	3.22166	3.77841	3.12135	2.86622	3.39717	3.371	3.36443	3.49036	4.27494	3.07587	141	105	70	83	113	86	175	71
ENSMUSG00000009030	Pdcl	0.333325	0.724562	-0.101052	0.965521	0.558723	0.886306	5.30121	5.85993	5.96098	5.62766	6.22234	5.48805	5.96681	5.64329	5.09879	5.7551	5.35139	5.86907	1234	661	422	407	381	419	371	502
ENSMUSG00000075376	Rc3h2	-0.143575	0.848087	-0.132083	0.898988	-0.066023	0.999891	6.62943	6.5634	6.69549	6.83906	6.50138	6.55508	6.57061	6.87508	6.70578	6.56172	6.97012	6.69957	1498	1388	642	958	1165	734	1143	894
ENSMUSG00000066798	Zbtb6	0.448808	0.767044	-0.50456	0.773215	-0.515302	0.999891	4.65835	4.14305	4.64761	4.1988	4.59404	4.65965	3.75387	4.72088	4.67765	4.4696	3.43514	4.71715	397	371	90	214	284	171	97	225
ENSMUSG00000050714	Zbtb26	-0.584806	0.844877	-0.443444	0.924731	0.281452	0.999891	2.24527	2.52672	2.97016	3.55497	2.69356	2.8117	2.74283	3.26484	1.47839	2.37901	4.26675	2.2024	104	101	44	77	29	39	174	38
ENSMUSG00000035437	Rabgap1	-0.076027	0.944175	0.186586	0.87526	0.183679	0.999891	5.92439	6.10807	5.92148	5.99751	5.91266	6.19395	6.14906	5.93915	5.59956	6.07394	6.01572	5.98726	995	1080	479	500	540	523	589	545
ENSMUSG00000026915	Strbp	-1.14509	0.653878	1.04838	0.716783	0.568108	0.999891	2.49098	3.05909	2.0107	3.15579	1.59892	3.13404	2.46253	2.44701	1.47839	3.52296	3.19747	3.17188	47	127	36	43	29	88	82	76
ENSMUSG00000053164	Gpr21	-0.949362	0.837205	0.635425	0.934321	-0.196921	0.999891	1.85339	1.65647	1.02105	1.97041	1.56988	1.86423	0.975085	0.501832	1.9815	2.22899	2.4462	1.45719	46	51	12	10	42	35	48	22
ENSMUSG00000035392	Dennd1a	-0.159802	0.864255	0.268398	0.779202	0.33833	0.999891	6.07366	6.41199	6.14359	6.30339	6.36649	5.88127	6.32687	5.88045	6.25197	6.49755	6.46529	6.12796	1364	869	542	480	850	702	805	601
ENSMUSG00000026749	Nek6	0.185562	0.809536	0.0533027	0.974341	-0.0974522	0.999891	6.72877	6.63132	6.57802	6.39246	6.70119	6.72974	6.81358	6.44573	6.73272	6.43038	6.60006	6.15641	1721	1567	760	711	1187	670	884	613
ENSMUSG00000026750	Psmb7	0.482644	0.575425	0.0136356	0.996482	0.225819	0.999891	5.33737	5.56319	5.54956	5.06691	5.61161	5.50962	5.36177	5.49465	5.15419	5.74823	5.01269	5.13432	807	671	277	367	396	417	293	301
ENSMUSG00000063972	Nr6a1	-0.660461	0.827386	0.221311	0.973005	0.331856	0.999891	2.58791	2.91976	2.69845	3.35891	1.12715	2.76941	3.13132	3.50139	2.4748	2.7534	3.88354	2.61142	33	98	58	91	60	51	133	51
ENSMUSG00000062997	Rpl35	-0.249724	0.795056	0.188564	0.890863	0.353031	0.999891	5.35256	5.70559	5.51703	5.76675	5.29864	5.40991	5.56905	5.7223	5.30541	5.83842	5.96855	5.5426	649	626	320	430	440	444	570	400
ENSMUSG00000026755	Arpc5l	0.176168	0.903357	0.712127	0.469784	0.344189	0.999891	4.80017	5.14436	4.43223	4.25606	4.49327	4.69773	4.85084	4.39153	4.91427	5.39889	4.11999	4.40579	370	381	194	170	335	327	157	181
ENSMUSG00000026754	Golga1	-0.230198	0.869885	0.157627	0.951572	0.598438	0.987696	5.09515	5.69358	5.53596	5.76615	5.84308	5.12134	5.13792	5.14663	5.08365	6.09849	6.11936	5.30918	948	512	237	288	377	532	633	340
ENSMUSG00000035236	Scai	-0.0911423	0.978148	-0.718229	0.777978	0.0749818	0.999891	2.98113	3.05612	3.77434	3.86549	4.23578	3.50437	3.39717	3.13022	2.24913	2.69737	3.28112	4.30775	309	165	70	70	51	49	87	169
ENSMUSG00000026753	Ppp6c	-0.0947778	0.925132	-0.111953	0.9486	-0.280528	0.999891	6.17638	5.89585	6.0078	6.10258	5.7047	6.09183	5.77771	6.27164	6.26378	6.01212	6.17509	6.034	861	1006	370	630	857	501	658	563
ENSMUSG00000026866	Kynu	0.281475	0.680339	0.561247	0.253448	0.629364	0.351559	6.32621	6.95558	6.39433	6.11286	6.37595	6.2138	6.86203	6.41917	6.43759	7.04687	5.88011	6.32041	1373	1095	786	698	967	1028	536	687
ENSMUSG00000049744	Arhgap15	-0.460396	0.780037	0.483962	0.815273	0.0335062	0.999891	4.79426	4.82776	4.3438	4.8042	4.98894	4.53897	4.7905	3.13022	5.02937	4.88149	5.13013	4.40579	523	341	186	70	363	228	318	181
ENSMUSG00000036890	Gtdc1	0.325328	0.903078	0.287997	0.951572	0.151355	0.999891	3.35555	3.50691	3.21891	2.89358	2.75933	3.91973	3.80051	3.62097	2.49782	3.19902	3.05265	2.79147	109	221	93	99	61	70	74	58
ENSMUSG00000026872	Zeb2	0.112726	0.776412	-0.0384049	0.967376	0.110922	0.999891	9.42768	9.53861	9.57701	9.46428	9.65676	9.48971	9.60848	9.49278	9.3635	9.46606	9.42624	9.50209	13372	10631	5282	5888	7363	5505	6280	6247
ENSMUSG00000098320	Gm27276	0.27504	0.984711	1.79293	0.88592	4.15291	0.999891	-2.7108	1.44211	-0.350814	-0.625854	-2.37537	-1.11042	0.295129	0.834303	-2.37537	2.18891	-2.37537	0.555058	0	4	7	13	0	34	0	11
ENSMUSG00000052155	Acvr2a	0.84884	0.680178	-0.136015	0.977867	-0.118069	0.999891	3.57539	3.45732	3.59334	2.7445	2.96288	4.10117	3.43708	4.07291	2.80527	3.52296	2.41691	3.07587	126	251	72	136	76	88	47	71
ENSMUSG00000026761	Orc4	-0.78338	0.505422	0.129679	0.966791	0.0260313	0.999891	5.04575	5.07178	4.9421	5.72548	4.63316	5.43041	5.13792	5.21949	4.53467	5.01928	6.12163	5.19042	408	635	237	303	257	251	634	313
ENSMUSG00000036792	Mbd5	-0.313033	0.76406	-0.27773	0.846168	-0.289824	0.999891	5.40802	5.1182	5.39593	5.70896	5.58827	4.99552	5.0949	5.18109	5.74138	5.15549	5.52614	5.88048	794	469	230	295	596	276	419	506
ENSMUSG00000069495	Epc2	0.154654	0.914872	-0.268821	0.875461	0.0525579	0.999891	5.5885	5.64106	5.90988	5.75523	5.77475	5.59886	5.55552	6.04451	5.58888	5.73088	4.84689	6.31622	904	714	317	538	536	412	261	685
ENSMUSG00000026764	Kif5c	2.55908	0.575425	1.24295	0.836819	-0.429515	0.999891	2.74369	2.31418	1.07122	-1.48785	1.83685	2.23954	1.17713	-0.10983	3.17742	3.00494	-2.37537	-0.169745	56	67	14	6	99	61	0	6
ENSMUSG00000026765	Lypd6b	-1.25909	0.851452	2.0674	0.770567	2.08505	0.999891	0.171136	2.25619	0.188789	1.44788	-2.37537	-0.446956	1.17713	1.33169	0.919922	2.93397	1.3177	1.73377	0	8	14	19	19	58	21	27
ENSMUSG00000026766	Mmadhc	-0.312755	0.828414	0.302246	0.871875	0.318344	0.999891	4.25731	4.57565	4.27341	4.58616	4.3297	4.48337	4.37367	4.241	4.01808	4.77046	4.81356	4.34117	330	328	139	153	179	211	255	173
ENSMUSG00000017144	Rnd3	-0.228772	0.743152	-0.550752	0.270029	-0.450403	0.812707	6.19861	5.7482	6.29896	6.52773	6.3527	6.12015	5.81227	6.24862	6.28047	5.69199	6.55204	6.50869	1351	1026	379	620	867	401	855	783
ENSMUSG00000036249	Rbm43	0.430954	0.698733	0.308196	0.842201	0.496319	0.999891	4.71698	5.2133	4.9051	4.47415	4.73148	4.54734	4.99149	5.08036	4.88836	5.41635	4.30722	4.64538	437	343	214	275	329	331	179	214
ENSMUSG00000026946	Nmi	0.127306	0.934822	0.955766	0.257907	0.118336	0.999891	5.78185	5.90019	4.94442	4.81712	4.52765	5.32972	5.43751	5.29335	6.13567	6.25467	4.70265	4.94076	379	592	292	319	784	593	236	263
ENSMUSG00000036202	Rif1	-0.275111	0.754237	-0.1966	0.877612	-0.164981	0.999891	6.04601	5.88103	6.07763	6.35274	5.66749	5.90751	5.79317	6.41089	6.18084	5.97136	6.19463	6.50131	839	885	374	694	809	487	667	779
ENSMUSG00000026950	Neb	1.32522	0.885183	1.73819	0.866541	0.770306	0.999891	1.21492	1.98522	0.247036	-1.07819	1.31383	2.26004	1.35432	-2.37537	-2.37537	2.51489	-2.37537	0.164903	38	68	16	0	0	43	0	8
ENSMUSG00000036093	Arl5a	-0.169916	0.849462	0.588033	0.294627	0.220879	0.999891	6.25514	6.47602	5.88799	6.05791	5.74096	5.99728	6.36358	6.03378	6.48157	6.58507	6.05427	6.06934	883	942	556	534	997	746	605	577
ENSMUSG00000055371	Stam2	0.226533	0.882824	-0.383202	0.812024	-0.519195	0.999891	5.57738	5.05818	5.44138	5.21485	5.31623	5.46836	5.59133	5.57088	5.68982	4.24372	4.86869	5.50622	657	652	325	387	575	146	265	390
ENSMUSG00000061136	Prpf40a	-0.0124889	0.991829	0.074436	0.952883	-0.0396416	0.999891	7.90307	7.86343	7.789	7.80148	7.50513	7.87399	7.69072	8.03194	7.93388	8.01892	7.81334	7.79186	3007	3467	1397	2138	2732	2018	2052	1908
ENSMUSG00000026960	Arl6ip6	0.742761	0.635641	-1.06336	0.452056	0.564292	0.999891	3.07484	3.63913	4.70249	3.95973	4.55753	3.61994	3.90381	4.85499	2.27602	3.37007	4.16473	3.75894	387	179	100	235	52	79	162	115
ENSMUSG00000097837	Gm26794	0	1	6.63947	0.551851	0.491065	0.999891	-0.226966	0.264099	-6.37537	-6.37537	-2.37537	-2.37537	-0.652937	-2.37537	0.919922	1.08358	-2.37537	-2.37537	0	0	3	0	19	15	0	0
ENSMUSG00000026826	Nr4a2	-4.57767	0.635641	6.99801	0.44422	0.471691	0.999891	0.150944	0.622635	-6.37537	-1.7977	-2.37537	0.188066	0.975085	-2.37537	0.530903	0.56277	-0.433748	-2.37537	0	14	12	0	14	10	5	0
ENSMUSG00000026827	Gpd2	0.30076	0.690125	-0.0388537	0.984345	-0.130164	0.999891	6.34533	6.21516	6.25402	5.95326	6.26372	6.15205	6.13699	6.25094	6.52284	6.29535	5.72744	6.15641	1270	1049	475	621	1026	610	482	613
ENSMUSG00000026832	Cytip	-0.724473	0.104078	-0.878947	0.00402771	-0.936069	0.00644385	8.54213	7.60606	8.48501	9.20948	8.72534	8.64614	7.63283	8.19439	8.43107	7.58169	9.24906	9.16966	7010	5923	1342	2393	3857	1490	5554	4961
ENSMUSG00000026834	Acvr1c	0.741741	0.921286	-1.84868	0.828583	-1.43069	0.999891	1.48153	0.0508463	1.89952	1.15778	2.9175	1.3932	1.17713	-2.37537	1.73248	-2.37537	0.692882	1.68253	122	36	14	0	35	0	13	26
ENSMUSG00000026836	Acvr1	-1.49389	0.273351	1.06709	0.296191	-0.126848	0.999891	4.63205	4.5052	3.43811	4.932	2.74642	4.72749	4.53867	3.96404	4.55128	4.49447	4.88482	4.99427	108	389	156	126	260	174	268	273
ENSMUSG00000026839	Upp2	0.835093	0.807241	-1.6054	0.584188	0.377998	0.999891	1.3096	1.6876	3.293	2.45791	3.87545	1.6938	2.06421	2.38078	1.05025	1.39673	3.19747	1.1147	240	45	27	41	21	19	82	17
ENSMUSG00000026991	Pkp4	-0.330978	0.787639	0.499519	0.677803	0.191894	0.999891	4.86286	5.05475	4.55523	4.88621	4.50098	5.16005	5.13185	4.63115	4.50657	4.99043	5.19627	4.51233	372	526	236	201	252	246	333	195
ENSMUSG00000035168	Tanc1	0.704908	0.75843	-0.781676	0.772203	-0.257591	0.999891	3.68588	3.42829	4.20996	3.50506	4.56123	4.09547	4.07799	3.77071	3.16309	2.34294	2.22747	4.20256	388	250	113	110	98	38	41	157
ENSMUSG00000026988	Wdsub1	0.309663	0.895498	0.282185	0.937366	-0.553871	0.999891	4.17234	3.61847	3.33628	3.02662	3.69226	4.43459	3.58652	2.91312	3.88468	3.6902	3.54751	2.3076	211	317	80	60	163	99	105	41
ENSMUSG00000026987	Baz2b	-0.300995	0.570837	-0.00568525	0.999168	0.0363616	0.999891	7.97401	8.01037	8.01606	8.31705	8.21955	8.05689	8.21086	7.77745	7.88777	7.78103	8.29097	8.34431	4936	3936	2004	1792	2646	1711	2858	2799
ENSMUSG00000026977	March7	0.496701	0.440391	-0.186474	0.831625	-0.0298494	0.999891	6.67281	6.64296	6.82943	6.33273	6.86998	6.54258	6.76541	6.79152	6.79795	6.51589	6.20966	6.45245	1935	1376	735	904	1242	711	674	753
ENSMUSG00000060703	Cd302	-0.104848	0.90897	-0.178254	0.863104	-0.143163	0.999891	7.50657	7.36341	7.54166	7.64651	7.10379	7.43518	7.22611	7.88514	7.5778	7.49087	7.86373	7.39327	2276	2557	1012	1931	2134	1399	2125	1447
ENSMUSG00000026980	Ly75	0.116142	0.752875	0.000851636	1	0.0479625	0.999891	9.4928	9.54077	9.53991	9.42377	9.51366	9.5059	9.61094	9.56655	9.48029	9.46789	9.40636	9.44174	12109	10751	5291	6197	7984	5512	6194	5991
ENSMUSG00000026970	Rbms1	0.248964	0.575425	-0.250734	0.55567	-0.124182	0.999891	7.60122	7.47704	7.72777	7.47881	7.70987	7.65436	7.52585	7.7482	7.54847	7.42985	7.51817	7.44126	3466	2977	1246	1756	2091	1341	1672	1496
ENSMUSG00000064289	Tank	0.606575	0.483175	0.304383	0.769959	0.439035	0.988248	5.77251	6.21155	5.90716	5.30059	5.92704	5.65608	5.95997	5.89535	5.8902	6.43038	5.03213	5.539	1005	743	420	485	661	670	297	399
ENSMUSG00000026914	Psmd14	-0.602129	0.456149	0.392025	0.610838	0.106363	0.999891	5.90021	6.00657	5.61454	6.21667	5.73444	5.87796	6.06877	5.49073	5.93096	5.95053	6.48129	5.90024	879	867	453	366	680	480	814	513
ENSMUSG00000035033	Tbr1	-2.1745	0.809773	3.35516	0.718322	1.00256	0.999891	0.474305	1.47686	-1.8783	0.296203	-0.565923	-2.37537	2.42333	-2.37537	1.56815	-0.79076	-2.37537	1.39489	8	0	35	0	31	3	0	21
ENSMUSG00000000392	Fap	-3.87995	0.680178	3.51993	0.746734	1.46932	0.999891	-1.02171	0.447611	-3.07232	0.807631	-2.37537	0.188066	1.17713	-1.19303	-2.37537	-0.260299	-2.37537	1.87739	0	14	14	2	0	5	0	30
ENSMUSG00000026896	Ifih1	0.065593	0.947983	0.40427	0.531028	0.184619	0.999891	6.21154	6.39616	5.99189	5.92629	5.96656	6.15616	6.22226	6.02567	6.27215	6.55583	5.82543	6.02888	1033	1052	504	531	862	731	516	561
ENSMUSG00000026893	Gca	-0.163672	0.923568	0.753369	0.532213	0.312248	0.999891	4.44554	4.75779	4.00442	4.16809	3.55825	4.55566	4.74352	4.3831	4.35087	4.79069	3.84006	4.46004	192	345	180	169	226	214	129	188
ENSMUSG00000026994	Galnt3	0.111473	0.897573	-0.307954	0.648469	-0.0327434	0.999891	6.34593	6.31319	6.62114	6.50967	6.80373	6.24242	6.33745	6.41297	6.44945	6.29535	6.41432	6.60471	1848	1117	546	695	975	610	777	837
ENSMUSG00000034848	Ttc21b	1.3063	0.488952	0.157492	0.973005	0.325159	0.999891	3.70132	4.02648	3.86899	2.56268	4.43408	3.57154	3.62158	2.95923	3.85823	4.36557	2.78106	2.40565	355	173	82	62	160	159	61	44
ENSMUSG00000064329	Scn1a	-6.11611	0.604249	3.69345	0.820601	-2.20892	0.999891	-0.473005	-2.68192	-6.37537	-0.259259	-2.37537	-2.37537	-1.03436	-2.37537	0.69929	-2.37537	0.876215	-2.37537	0	0	2	0	16	0	15	0
ENSMUSG00000027030	Stk39	0.694429	0.782944	0.389602	0.930237	-0.0301778	0.999891	3.06656	3.03638	2.64678	1.95235	2.52228	3.17781	2.92227	2.84106	3.01134	3.19902	1.60421	2.34103	92	131	50	57	88	70	26	42
ENSMUSG00000027035	Cers6	0.151383	0.855676	0.225678	0.80455	0.271551	0.999891	6.77102	7.04257	6.81689	6.66551	7.08018	6.76873	6.79259	6.49156	6.7781	7.2577	6.74115	6.59088	2239	1610	749	734	1225	1190	975	829
ENSMUSG00000034738	Nostrin	0.37076	0.780037	0.108052	0.973005	0.21969	0.999891	4.47012	4.68981	4.58176	4.211	4.5759	4.29747	4.25588	4.60962	4.64708	5.03632	4.30722	4.13747	392	288	128	198	278	254	179	150
ENSMUSG00000005233	Spc25	0.991396	0.629266	0.196513	0.972479	0.763763	0.999891	3.38005	4.14382	3.9473	2.95591	4.13036	3.47835	3.41727	3.77071	3.32635	4.64277	1.37974	3.73399	287	162	71	110	110	193	22	113
ENSMUSG00000063145	Bbs5	-1.24362	0.828229	1.23463	0.865621	-1.36651	0.999891	2.46301	1.0965	-0.138122	1.10549	-0.565923	2.58664	1.17713	0.621374	2.42761	1.24864	-1.72619	2.12775	8	86	14	11	58	17	1	36
ENSMUSG00000027086	Fastkd1	-0.872165	0.671347	1.42408	0.40855	0.528903	0.999891	3.17349	3.70239	2.27831	3.15047	2.44444	2.72584	3.75387	2.20055	3.56309	3.6902	2.63609	3.5745	87	95	90	36	130	99	55	101
ENSMUSG00000042133	Ppig	-0.319828	0.543773	0.301137	0.536503	-0.0228306	0.999891	7.35169	7.32886	7.02772	7.34755	7.08852	7.36354	7.1501	6.96682	7.34288	7.48984	7.2695	7.42479	2252	2433	960	1021	1813	1398	1407	1479
ENSMUSG00000070883	Ccdc173	-0.66677	0.917579	-0.964259	0.907196	-0.964323	0.999891	1.21454	0.25022	1.21448	1.88125	1.31383	2.1762	0.606442	1.33169	-1.11705	0.28715	0.591668	2.63856	38	64	9	19	3	8	12	52
ENSMUSG00000027088	Phospho2	0.351839	0.807972	-0.525896	0.716212	-0.459625	0.999891	4.86333	4.40371	4.9296	4.57777	4.426	4.63238	4.33194	5.32451	5.07984	4.49447	4.95782	4.0891	353	364	135	326	376	174	282	145
ENSMUSG00000042155	Klhl23	-2.3006	0.787639	1.1278	0.94604	1.32126	0.999891	-1.48628	-0.165022	-1.29282	1.00779	-0.700935	-0.202896	0.975085	-0.837243	-2.37537	-2.37537	1.70458	0.164903	7	10	12	3	0	0	28	8
ENSMUSG00000068882	Ssb	-0.476415	0.420867	0.323658	0.536503	-0.135258	0.999891	7.18349	7.04824	6.72458	7.20099	6.61499	7.13073	6.98155	6.83391	7.23823	7.11529	7.00989	7.37321	1621	2070	854	931	1686	1078	1175	1427
ENSMUSG00000051730	Mettl5	0.256233	0.916897	0.191697	0.969549	-0.172156	0.999891	3.49271	3.32056	3.12886	2.87263	2.94037	3.32133	3.22549	3.35384	3.68848	3.457	2.55774	3.19034	124	145	62	82	142	84	52	77
ENSMUSG00000044308	Ubr3	-0.407883	0.50539	-0.0541388	0.973005	-0.0564478	0.999891	7.12166	7.06521	7.11935	7.52723	7.16574	7.27248	7.21467	7.07418	6.95595	6.9041	7.7235	7.30285	2376	2284	1004	1100	1386	931	1928	1359
ENSMUSG00000042064	Myo3b	-1.76439	0.833526	0.602455	0.973005	-1.47432	0.999891	1.18335	-0.290972	-0.893428	0.870964	-2.37537	1.50051	0.862356	0.371483	1.05025	-2.37537	0.591668	1.32978	0	39	11	9	21	0	12	20
ENSMUSG00000014959	Gorasp2	0.222729	0.77988	-0.0232798	0.99059	0.0459239	0.999891	6.09825	6.14418	6.16746	5.94473	6.14817	6.07746	6.19343	6.19422	6.12647	6.10119	6.1729	5.68282	1172	996	494	597	779	533	657	441
ENSMUSG00000041997	Tlk1	-0.0450356	0.951458	0.00925715	0.994694	-0.239346	0.999891	7.34798	7.10863	7.09937	7.14441	7.02108	7.27248	7.1471	7.17899	7.42326	7.07325	7.08978	7.20072	2149	2284	958	1183	1917	1047	1242	1266
ENSMUSG00000041975	Mettl8	-0.294816	0.909548	-0.152135	0.974738	0.814766	0.999891	2.89267	3.70743	3.85957	4.15438	4.33834	2.50308	2.97744	3.16998	3.26056	4.21407	4.72672	3.24433	332	81	52	72	105	143	240	80
ENSMUSG00000041966	Dcaf17	0.172654	0.887416	-0.46313	0.626826	-0.217487	0.999891	5.16277	4.94528	5.40841	5.23576	5.5235	4.94575	4.75146	5.29335	5.36611	5.12925	5.11653	5.35898	759	453	181	319	459	271	315	352
ENSMUSG00000027012	Dync1i2	-0.135778	0.815548	0.189034	0.765665	0.121334	0.999891	7.48267	7.604	7.41497	7.55074	7.3889	7.3946	7.56915	7.44413	7.569	7.64045	7.36173	7.72063	2774	2486	1284	1422	2121	1552	1500	1816
ENSMUSG00000027010	Slc25a12	0.0823745	0.950089	0.440377	0.626826	0.739172	0.572363	5.23974	5.97891	5.53853	5.45616	5.61871	5.58674	5.8534	5.46299	4.79385	6.10119	5.53298	5.38726	811	708	390	359	308	533	421	359
ENSMUSG00000027018	Hat1	-0.190036	0.881964	0.00866602	0.999168	0.0524025	0.999891	5.79468	5.84708	5.83842	6.02845	6.20001	5.55389	5.44731	5.3507	6.01117	6.16455	6.10795	5.95254	1215	692	294	332	719	557	628	532
ENSMUSG00000041921	Metap1d	-0.67996	0.580496	-0.249738	0.906224	0.0793762	0.999891	3.84233	3.9217	4.17144	4.8514	4.35545	4.11812	3.87504	3.98648	3.54109	3.99915	4.84689	4.87382	336	254	98	128	128	123	261	251
ENSMUSG00000088066	Gm23253	0	1	7.18478	0.529279	1.37521	0.999891	-0.565799	0.809412	-6.37537	-6.37537	-2.37537	-2.37537	-2.37537	-2.37537	0.617551	1.87206	-2.37537	-2.37537	0	0	0	0	15	27	0	0
ENSMUSG00000027111	Itga6	-0.778827	0.420867	-0.246453	0.856351	-0.492125	0.981029	5.27636	4.78424	5.03069	5.80952	4.87487	5.4122	4.72752	5.19078	5.13962	4.85613	5.90669	5.71505	483	627	178	297	392	224	546	451
ENSMUSG00000006494	Pdk1	-0.492849	0.575425	-0.386074	0.697857	-0.409818	0.999891	5.35302	4.9432	5.32927	5.82212	5.09464	5.29536	5.07607	5.54843	5.42135	4.81722	5.97861	5.65651	563	578	227	381	477	218	574	433
ENSMUSG00000004085	Zak	-0.174853	0.869647	0.282732	0.801197	0.536262	0.860112	5.7654	6.30167	6.01893	6.19379	6.35377	5.81178	6.24493	5.57829	5.72683	6.3622	6.42172	5.93075	1352	828	512	389	590	639	781	524
ENSMUSG00000055612	Cdca7	0.831172	0.77995	-0.201484	0.975785	-0.352216	0.999891	3.18597	2.83376	3.03524	2.20407	3.85152	3.69717	2.53787	1.10432	2.4748	3.13718	1.84314	2.58376	236	189	38	16	60	67	31	50
ENSMUSG00000027109	Sp3	0.238971	0.744997	-0.182129	0.859777	-0.098578	0.999891	6.4554	6.35682	6.53895	6.29998	6.42237	6.29057	6.51109	6.65459	6.60996	6.19269	6.13743	6.45245	1418	1155	616	822	1090	568	641	753
ENSMUSG00000092851	Gm25960	-0.640919	0.959856	0.116446	0.998137	-0.635973	0.999891	-0.39032	-1.02629	-1.14274	-0.501821	0.0532787	0.748545	-0.652937	-2.37537	-2.37537	-0.501285	-2.37537	0.664731	14	22	3	0	0	4	0	12
ENSMUSG00000027108	Ola1	-0.119258	0.918486	0.245883	0.856351	0.214477	0.999891	5.67446	5.88894	5.64305	5.76231	5.13979	5.75692	5.94966	6.03378	5.5969	5.83518	5.81424	5.71823	581	797	417	534	539	443	512	452
ENSMUSG00000068859	Sp9	0	1	6.71496	0.51958	-0.390553	0.999891	0.730146	0.339593	-6.37537	-6.37537	-2.37537	-2.37537	-0.652937	-2.37537	1.80812	1.16847	-2.37537	-2.37537	0	0	3	0	37	16	0	0
ENSMUSG00000041777	Cir1	0.210402	0.922915	-0.719346	0.699421	-0.0107151	0.999891	3.29886	3.28814	4.00749	3.79709	4.44611	3.43391	3.31388	3.40472	3.20567	3.31527	4.1017	3.45746	358	157	66	85	101	76	155	93
ENSMUSG00000008226	Scrn3	0.375612	0.828508	-0.0894005	0.981296	0.296024	0.999891	4.1075	4.40352	4.49292	4.11731	4.91583	4.27245	3.78513	3.90636	3.95292	4.84971	4.32309	3.91136	497	283	92	121	171	223	181	128
ENSMUSG00000041762	Gpr155	0.524292	0.545013	-0.843359	0.176934	-0.532245	0.915115	5.99209	5.45984	6.3032	5.77891	6.3334	6.35514	5.40769	6.27848	5.51179	5.52094	5.53298	5.99778	1333	1208	286	633	508	356	421	549
ENSMUSG00000075284	Wipf1	-0.00856201	0.994732	-0.19804	0.67527	-0.153994	0.999891	7.85538	7.70138	7.89942	7.90799	7.83564	7.77816	7.67411	7.96359	7.93124	7.73045	7.92678	7.89111	3782	3244	1381	2039	2727	1652	2220	2044
ENSMUSG00000027104	Atf2	-0.173449	0.884136	0.0103563	0.999168	0.0513853	0.999891	5.4513	5.50268	5.49233	5.66578	5.54976	5.50318	5.59574	5.44284	5.40926	5.41635	5.21341	6.01859	773	668	326	354	473	331	337	557
ENSMUSG00000018770	Atp5g3	-0.0200463	0.989345	-0.107031	0.951802	-0.278285	0.999891	6.21682	5.93853	6.04556	6.06561	6.05434	5.96485	5.76992	6.04451	6.43907	6.09578	5.90669	6.21618	1098	921	368	538	968	531	546	639
ENSMUSG00000009207	Lnp	0.27065	0.881964	0.323632	0.882965	0.292326	0.999891	4.09532	4.38765	4.06402	3.79337	4.13532	3.88714	4.50151	4.0195	4.30592	4.29181	3.34472	4.16573	288	216	152	131	219	151	91	153
ENSMUSG00000027099	Mtx2	0.201484	0.912594	0.0426775	0.990833	0.0836099	0.999891	4.04223	4.12584	4.08316	3.88167	4.25415	4.14041	3.84569	3.91808	3.96949	4.38344	4.0164	3.77125	313	258	96	122	173	161	146	116
ENSMUSG00000059005	Hnrnpa3	-0.675764	0.447546	-0.0745657	0.973005	-0.24926	0.999891	5.85567	5.60641	5.68097	6.35674	5.44972	5.74424	5.8934	5.89535	5.96853	5.26555	6.11708	6.56812	721	790	401	485	698	298	632	816
ENSMUSG00000015839	Nfe2l2	-0.0592693	0.922044	0.466496	0.14252	0.198829	0.999891	7.88007	8.0789	7.61241	7.67167	7.50513	7.83693	8.00804	7.71667	7.92435	8.14799	7.77634	7.56135	3007	3379	1741	1718	2714	2207	2000	1626
ENSMUSG00000089015	Gm24996	5.78469	0.623229	0.532965	0.981014	0.152433	0.999891	-0.210153	-0.0577202	-0.590685	-6.37537	-2.37537	0.912973	-0.102389	0.621374	-2.37537	0.431532	-2.37537	-2.37537	0	25	5	11	0	9	0	0
ENSMUSG00000042410	Agps	-0.0882427	0.887416	-0.202332	0.71373	-0.301098	0.88664	7.72282	7.42172	7.62405	7.71229	7.68512	7.79845	7.52585	7.56183	7.6451	7.31352	7.58635	7.83062	3407	3290	1246	1543	2236	1237	1753	1960
ENSMUSG00000075273	Ttc30b	-0.799286	0.912155	0.402459	0.975785	0.440173	0.999891	0.462792	0.902966	0.500506	1.29979	1.00232	1.19445	1.65433	0.228177	-0.288453	-0.0538645	1.88652	0.664731	30	31	20	8	7	6	32	12
ENSMUSG00000075271	Ttc30a1	-1.18578	0.903357	1.59537	0.900087	0.65645	0.999891	0.0495289	0.705979	-0.889389	0.296386	-2.37537	0.424448	1.26844	0.371483	0.120469	0.28715	-2.37537	1.39489	0	17	15	9	10	8	0	21
ENSMUSG00000042369	Rbm45	0.574049	0.543773	-0.509633	0.571916	-0.224364	0.999891	5.3486	5.12424	5.63387	5.05982	5.82015	5.28288	4.91583	5.42652	5.42436	5.31759	4.79661	5.29646	933	573	203	350	478	309	252	337
ENSMUSG00000002731	Prkra	0.770306	0.703221	-0.52508	0.855819	0.0554121	0.999891	3.26383	3.31925	3.84433	3.07402	4.09513	3.40658	3.86044	3.57728	3.16309	2.54695	2.58433	3.48762	280	154	97	96	98	44	53	95
ENSMUSG00000002732	Fkbp7	8.33978	0.43192	-1.49311	0.887116	0.226046	0.999891	0.24525	0.471296	1.96441	-6.37537	2.98504	-0.094784	-1.03436	-2.37537	0.850061	1.39673	-2.37537	-2.37537	128	11	2	0	18	19	0	0
ENSMUSG00000002733	Plekha3	-0.222246	0.890476	-0.0500475	0.988263	-0.341656	0.999891	4.70299	4.36133	4.41138	4.63363	4.01123	4.81672	4.70318	4.75396	4.59998	3.95204	4.60214	4.68497	264	414	175	219	269	119	220	220
ENSMUSG00000051747	Ttn	2.47885	0.697599	2.45754	0.694567	3.30244	0.971181	-0.439767	2.86267	0.405136	-2.07372	-2.37537	0.349876	2.83534	1.52805	-0.861261	2.95802	-1.28009	-1.23508	0	16	47	22	4	59	2	2
ENSMUSG00000042272	Sestd1	-0.0686225	0.994409	1.13838	0.805684	0.826894	0.999891	2.17823	3.00512	1.86674	1.93536	1.62738	1.91684	2.77433	2.20055	2.49782	3.25832	-0.939836	2.90758	48	53	45	36	61	73	3	63
ENSMUSG00000027014	Cwc22	-0.0650645	0.956488	-0.237577	0.842749	0.00196047	0.999891	5.48977	5.49173	5.7293	5.79437	5.61517	5.55181	5.61762	5.84711	5.43633	5.36782	5.96097	5.61612	809	691	331	469	482	320	567	421
ENSMUSG00000027011	Ube2e3	-0.0315771	0.987342	0.465631	0.699421	0.430836	0.999891	4.72113	5.15197	4.68634	4.71791	4.72491	4.4614	4.7905	4.66632	4.96059	5.45065	4.62793	4.82149	435	323	186	206	346	339	224	242
ENSMUSG00000027009	Itga4	-0.253219	0.61859	0.44334	0.250901	0.0252539	0.999891	8.47701	8.50227	8.05893	8.31214	8.24818	8.30157	8.33355	7.83964	8.63534	8.65408	8.32438	8.30144	5035	4664	2182	1871	4444	3135	2925	2717
ENSMUSG00000075256	Cerkl	-0.759616	0.815018	0.277314	0.972428	-0.0310528	0.999891	2.25061	2.21956	1.94224	2.70186	2.10316	2.28026	2.71063	1.90313	2.32834	1.65388	3.03348	2.3737	68	69	43	29	54	23	73	43
ENSMUSG00000027007	Ssfa2	-0.265417	0.577023	0.221372	0.673857	-0.042754	0.999891	7.68095	7.63819	7.41682	7.68224	7.52795	7.71085	7.7414	7.29703	7.65281	7.53049	7.7914	7.56666	3055	3096	1447	1284	2248	1438	2021	1632
ENSMUSG00000027006	Dnajc10	0.151786	0.885183	-0.277451	0.794903	-0.235274	0.999891	5.86972	5.63445	5.9119	5.76012	5.76037	6.07457	5.69372	6.06047	5.63894	5.58411	5.61265	5.90304	895	994	349	544	555	372	445	514
ENSMUSG00000027002	Nckap1	1.20854	0.586212	-1.36424	0.520182	-0.544096	0.999891	2.76248	2.21839	3.58262	2.37408	3.60193	2.68092	2.71063	3.60655	2.91198	1.65388	1.88652	2.81545	198	92	43	98	82	23	32	59
ENSMUSG00000027001	Dusp19	0.480592	0.928605	0.405926	0.969549	-0.00193021	1	1.95049	1.94856	1.54264	1.06205	0.604467	0.805462	1.58497	2.23844	2.66989	2.34294	1.37974	0.951147	22	23	19	37	69	38	22	15
ENSMUSG00000026999	Nup35	1.4671	0.708953	-0.827949	0.887695	0.859152	0.999891	0.939997	1.79915	2.6271	1.16	2.56704	1.50051	2.38303	2.76521	0.438715	1.08358	1.84314	0.307004	95	39	34	54	13	15	31	9
ENSMUSG00000027091	Zc3h15	0.186641	0.85953	-0.0687287	0.973849	-0.368772	0.999891	6.35811	5.98934	6.05806	5.87142	5.52917	6.42831	6.02689	6.45983	6.2904	5.95949	5.93537	5.81359	762	1271	440	718	873	483	557	483
ENSMUSG00000027087	Itgav	-0.043631	0.962757	-0.0240403	0.988422	0.0858626	0.999891	6.57239	6.65825	6.68229	6.72592	6.717	6.61602	6.61261	6.65108	6.53263	6.70714	6.94725	6.46955	1740	1448	661	820	1033	812	1125	762
ENSMUSG00000059588	Calcrl	0.168587	0.857804	-0.215721	0.84897	-0.301949	0.999891	6.19518	5.89324	6.10896	5.94037	6.18094	5.95073	5.8934	6.03915	6.41205	5.90178	6.13967	5.71823	1199	912	401	536	950	464	642	452
ENSMUSG00000027082	Tfpi	0.0024221	1	0.167251	0.96687	0.327852	0.999891	3.89205	4.2199	4.05265	4.05022	3.3175	3.98278	4.06531	4.57302	3.83129	4.38344	3.70119	4.3576	162	231	112	193	157	161	117	175
ENSMUSG00000087362	Gm13710	-6.93918	0.543773	5.79944	0.581787	0.549723	0.999891	-1.12566	-0.575934	-6.37537	0.563811	-2.37537	0.0998042	0.606442	-2.37537	-2.37537	-2.37537	0.692882	0.766653	0	13	9	0	0	0	13	13
ENSMUSG00000034101	Ctnnd1	-0.203079	0.862266	0.149357	0.937366	0.388596	0.999891	4.94366	5.33226	5.1829	5.38598	5.36564	5.17633	5.4177	4.98327	4.68269	5.25589	5.3971	5.38726	680	532	288	257	285	296	383	359
ENSMUSG00000076437	2700094K13Rik	-0.261636	0.941737	0.382415	0.942493	-0.14243	0.999891	3.41863	3.2762	2.89379	3.15542	3.68551	3.38807	3.90381	1.10432	3.49605	2.26798	2.35648	3.7086	210	152	100	16	124	36	45	111
ENSMUSG00000050043	Tmx2	-0.129285	0.963932	0.887556	0.66491	-0.356159	0.999891	3.77538	3.41922	2.53167	2.66095	2.08275	3.45185	3.51373	2.95923	4.07278	3.37007	2.68605	2.71704	67	159	76	62	186	79	57	55
ENSMUSG00000027080	Med19	-0.22682	0.89995	-0.260672	0.910726	-0.193095	0.999891	4.24507	4.05198	4.31265	4.53947	4.68823	4.21058	4.41423	3.82152	4.30592	3.61658	4.72672	4.34941	424	271	143	114	219	94	240	174
ENSMUSG00000034075	Zdhhc5	0.0942876	0.903357	-0.0545286	0.972977	-0.062537	0.999891	6.86594	6.8034	6.85793	6.76364	6.94115	6.92619	6.61043	6.77228	6.8072	6.97651	6.6762	6.85082	2033	1796	660	892	1250	979	932	993
ENSMUSG00000027079	Clp1	0.461829	0.852339	-0.691513	0.801197	-0.131449	0.999891	3.33066	3.19922	3.89073	3.4289	3.16083	3.54672	3.45663	4.40825	3.13399	2.95802	2.29342	4.0891	145	170	73	172	96	59	43	145
ENSMUSG00000027078	Ube2l6	0.476926	0.713313	0.720554	0.522979	0.586862	0.999891	4.47793	5.0648	4.34424	3.86732	3.97846	4.44358	4.71945	4.66632	4.53467	5.35429	3.92573	3.84301	258	319	177	206	257	317	137	122
ENSMUSG00000027076	Timm10	1.42042	0.483175	-1.57246	0.290573	-0.0838731	0.999891	2.85348	2.7696	4.34206	2.92164	4.62965	2.86622	3.3768	4.00858	2.91198	1.87206	2.84842	3.05587	407	105	69	130	82	27	64	70
ENSMUSG00000027074	Slc43a3	-0.764791	0.702874	-0.888681	0.66491	-0.0275168	0.999891	2.71245	2.68493	3.57361	4.3384	2.78482	2.31987	2.57412	4.12441	3.08921	2.85933	4.74451	3.80758	111	71	39	141	93	55	243	119
ENSMUSG00000027067	Ssrp1	-0.107333	0.881964	-0.314371	0.542912	-0.428385	0.64079	7.34223	6.91385	7.22822	7.33555	7.11953	7.15557	7.02147	7.33469	7.51146	6.80318	7.27461	7.39724	2301	2106	878	1318	2038	868	1412	1451
ENSMUSG00000033955	Tnks1bp1	0.502114	0.70298	-0.510646	0.722142	-0.0378495	0.999891	4.97248	4.93464	5.44528	4.94317	5.24455	5.53928	5.08237	5.63621	4.04178	4.79069	4.87408	5.02545	625	685	228	405	182	214	266	279
ENSMUSG00000025314	Ptprj	0.326239	0.50539	0.428524	0.206287	0.414132	0.476177	7.41949	7.83362	7.4051	7.07886	7.35633	7.47025	7.80092	7.45624	7.36965	7.86767	7.16217	6.99429	2712	2620	1508	1434	1847	1817	1306	1097
ENSMUSG00000051329	Nup160	-0.328159	0.726538	-0.227708	0.866541	-0.506532	0.971151	5.53768	5.03114	5.25885	5.58701	5.01878	5.53298	5.16193	5.48286	5.5536	4.90642	5.71546	5.45752	534	682	241	364	523	232	478	377
ENSMUSG00000008200	Fnbp4	-0.298432	0.691614	-0.0321198	0.986991	-0.0253571	0.999891	6.67927	6.65391	6.68603	6.98446	6.48398	6.82487	6.94568	6.87207	6.52144	6.29771	7.13545	6.82004	1480	1674	833	956	1025	611	1282	972
ENSMUSG00000040812	Agbl2	3.24051	0.693894	-7.88026	0.407395	-2.00816	0.999891	-4.36721	-6.37537	1.50489	-1.73562	1.86102	-1.94156	-2.37537	1.25981	-2.37537	-2.37537	-2.37537	-0.371545	57	1	0	18	0	0	0	5
ENSMUSG00000027282	Mtch2	-0.0978481	0.941335	-0.218605	0.885849	-0.0682821	0.999891	5.50409	5.43581	5.65441	5.75226	6.03056	5.37272	5.53727	5.14164	5.63634	5.34064	5.8908	5.60928	1080	610	313	287	554	314	540	419
ENSMUSG00000005510	Ndufs3	0.110849	0.955449	0.186857	0.951784	0.491146	0.999891	3.77563	4.26677	4.07992	3.96907	4.18403	3.81274	4.19899	3.99757	3.77585	4.35656	4.0358	3.93344	298	205	123	129	151	158	148	130
ENSMUSG00000005505	Kbtbd4	-1.34579	0.440391	0.806324	0.636438	-0.19223	0.999891	3.83265	3.64042	2.83409	4.17988	2.96288	3.77048	3.91798	2.76521	3.92771	3.35203	4.67199	3.47262	126	199	101	54	168	78	231	94
ENSMUSG00000005506	Celf1	0.0159501	0.989992	-0.326612	0.593435	-0.271004	0.999891	6.80976	6.53876	6.86537	6.84942	6.77778	6.8572	6.79451	6.95407	6.76511	6.23759	6.84238	6.86094	1815	1712	750	1012	1214	586	1046	1000
ENSMUSG00000002102	Psmc3	0.476945	0.483175	-0.0546982	0.973005	0.200747	0.999891	6.7016	6.90235	6.95705	6.4801	7.01839	6.8032	6.72971	6.89598	6.59669	7.05943	6.22452	6.70279	2145	1649	717	972	1080	1037	681	896
ENSMUSG00000002105	Slc39a13	-0.0875017	0.952864	0.186097	0.915486	0.0164119	0.999891	5.00507	5.02148	4.83539	4.92289	5.04011	4.96462	4.8582	4.60962	5.06063	5.18125	4.81356	5.04079	542	459	195	198	371	281	255	282
ENSMUSG00000002111	Spi1	0.182959	0.641885	-0.0718261	0.921034	0.0850062	0.999891	8.29357	8.37857	8.4504	8.26744	8.45881	8.34511	8.36428	8.44334	8.24158	8.39422	8.25314	8.28329	5827	4807	2229	2844	3382	2618	2784	2683
ENSMUSG00000002100	Mybpc3	-0.53783	0.880392	0.675212	0.871804	0.113758	0.999891	2.90142	3.01518	2.33997	2.8778	2.974	3.44291	2.95011	1.33169	2.13627	3.13718	1.55128	3.60234	127	158	51	19	47	67	25	103
ENSMUSG00000040687	Madd	-0.293133	0.603973	0.0469167	0.974341	0.0509609	0.999891	6.47361	6.52457	6.47766	6.77079	6.4345	6.43509	6.50641	6.52644	6.51722	6.54793	6.69614	6.84647	1430	1277	614	752	1022	727	945	990
ENSMUSG00000002108	Nr1h3	0.539444	0.543773	-0.275722	0.828583	0.00811413	0.999891	5.63688	5.64499	5.92071	5.38127	6.02389	5.72224	5.59133	5.81613	5.55635	5.70625	4.92698	5.73719	1075	778	325	459	524	405	276	458
ENSMUSG00000002103	Acp2	-0.0844918	0.917902	0.723767	0.0673286	0.534535	0.493089	6.74407	7.27861	6.55484	6.63933	6.40707	6.64846	7.07146	6.69773	6.8391	7.46173	6.51796	6.75642	1403	1481	909	847	1278	1371	835	930
ENSMUSG00000002109	Ddb2	1.55386	0.607082	-0.288414	0.972479	-0.55189	0.999891	2.78861	2.23672	2.52513	0.971272	2.68004	2.98186	2.6777	2.44701	2.64947	1.76709	-0.234707	1.78325	103	114	42	43	68	25	6	28
ENSMUSG00000027257	Pacsin3	3.35991	0.575425	-0.00774727	1	-0.294887	0.999891	1.59962	1.30473	1.31248	-2.04743	2.16271	0.748545	0.459166	-0.314071	2.24913	1.9699	-2.37537	-0.606235	71	22	8	5	51	29	0	4
ENSMUSG00000027255	Arfgap2	0.0894357	0.954117	0.359887	0.7962	0.101808	0.999891	5.34194	5.44374	5.08386	4.99442	5.43369	5.14083	5.27635	4.62401	5.53145	5.60329	4.74451	5.22216	713	519	261	200	515	377	243	320
ENSMUSG00000040591	1110051M20Rik	0.3966	0.801809	-0.129447	0.972693	0.328055	0.999891	3.70304	4.03109	4.16054	3.76394	3.91639	3.75611	4.11537	4.39991	3.68848	3.97578	3.80658	3.75894	247	197	116	171	142	121	126	115
ENSMUSG00000027253	Lrp4	-0.0440962	0.970079	-0.497234	0.467604	-0.298673	0.999891	6.85525	6.55657	7.05381	7.0979	7.31099	7.18335	6.72367	6.73797	6.43162	6.37565	7.14106	7.05724	2628	2147	714	871	963	645	1287	1146
ENSMUSG00000040549	Ckap5	0.0236662	0.979468	-0.185244	0.798788	0.0136026	0.999891	7.17157	7.18517	7.37042	7.34675	7.43189	7.06742	7.23604	7.30821	7.27285	7.13651	7.53701	7.13076	2858	1981	1019	1294	1727	1094	1694	1206
ENSMUSG00000075040	Zfp408	0.285506	0.889365	0.0612536	0.988422	-0.463789	0.999891	4.1693	3.70551	3.64426	3.35875	3.73211	4.18399	3.68924	3.59199	4.18344	3.76025	2.71039	3.84301	217	266	86	97	201	104	58	122
ENSMUSG00000027247	Arhgap1	-0.0372241	0.973806	-0.185129	0.859777	-0.300822	0.999891	6.60733	6.30651	6.49164	6.52886	6.56437	6.39277	6.45145	6.41917	6.80027	6.15418	6.72182	6.31201	1565	1240	591	698	1244	553	962	683
ENSMUSG00000027244	Atg13	0.405375	0.732608	-0.249644	0.888816	0.194749	0.999891	4.58608	4.78083	5.03048	4.6251	5.31404	4.3841	4.67007	4.68702	4.78451	4.90023	4.40741	4.83329	656	306	171	209	306	231	192	244
ENSMUSG00000027243	Harbi1	-3.12711	0.536343	3.15397	0.492761	-0.343276	0.999891	1.89843	1.55516	-1.59882	1.52829	-0.565923	2.01663	1.90257	-1.66632	1.91463	1.32458	0.0961284	2.34103	8	57	24	1	40	18	8	42
ENSMUSG00000040506	Ambra1	-0.0143055	0.993482	0.0937178	0.952883	0.23145	0.999891	5.98567	6.21712	6.1234	6.13771	6.17974	5.87131	6.12788	6.07101	6.10038	6.3071	6.1239	6.15875	1198	863	472	548	765	615	635	614
ENSMUSG00000027239	Mdk	-2.0586	0.838449	2.57102	0.831625	1.63225	0.999891	-1.1253	0.506947	-2.06407	-0.0054723	-0.700935	0.0998042	0.110018	-2.37537	-2.37537	1.08358	-2.37537	1.1147	7	13	6	0	0	15	0	17
ENSMUSG00000040479	Dgkz	0.251504	0.663125	-0.000386955	1	0.0308385	0.999891	7.48954	7.52038	7.52076	7.26926	7.25509	7.50181	7.60682	7.75148	7.48001	7.43199	7.42102	7.10302	2528	2678	1318	1760	1994	1343	1563	1183
ENSMUSG00000027230	Creb3l1	3.44472	0.575576	1.25436	0.885849	0.112538	0.999891	1.5639	1.67644	0.422082	-3.02264	-0.12513	1.10658	1.43537	1.10432	2.04541	2.01644	-1.28009	-2.37537	12	29	17	16	44	30	2	0
ENSMUSG00000058318	Phf21a	-0.695128	0.4885	0.117744	0.963455	-0.173842	0.999891	4.9731	4.79926	4.68151	5.37664	4.86296	4.94891	4.86553	4.48906	5.01348	4.74995	5.30018	5.46133	479	454	196	182	359	208	358	378
ENSMUSG00000027222	Pex16	0.431159	0.721305	-0.303001	0.859777	-0.0946247	0.999891	4.58747	4.49284	4.79584	4.36468	5.0161	4.52633	4.53867	4.5506	4.66754	4.4696	4.15589	4.56985	533	338	156	190	282	171	161	203
ENSMUSG00000044916	1700029I15Rik	-0.767198	0.859063	0.0840963	0.99301	-0.0282804	0.999891	1.671	1.64272	1.55862	2.32582	2.21989	1.56786	1.8444	0.621374	1.91463	1.59376	2.50305	2.23833	74	41	23	11	40	22	50	39
ENSMUSG00000027223	Mapk8ip1	0	1	7.13913	0.397934	-0.336348	0.999891	1.10011	0.763759	-6.37537	-6.37537	-2.37537	1.15118	-1.55436	-2.37537	1.28014	1.76709	-2.37537	-2.37537	0	30	1	0	25	25	0	0
ENSMUSG00000068742	Cry2	-1.53021	0.543773	0.760463	0.833419	-0.104043	0.999891	2.57332	2.46928	1.70882	3.23903	1.90818	2.01663	2.01232	1.64552	3.04299	2.88464	3.44968	3.05587	59	57	26	24	90	56	98	70
ENSMUSG00000049922	Slc35c1	0.180084	0.853916	-0.16091	0.90454	-0.230452	0.999891	5.7763	5.54585	5.70676	5.52668	5.7047	5.78726	5.69783	5.71895	5.77475	5.39008	5.40085	5.65319	861	814	350	429	610	325	384	432
ENSMUSG00000085261	Gm13814	0.157604	0.990508	0.999976	0.941125	0.822459	0.999891	0.298714	1.12117	0.121196	-0.0364072	-2.37537	-0.094784	0.862356	1.25981	0.919922	1.53103	-0.0598268	0.436356	0	11	11	18	19	21	7	10
ENSMUSG00000075028	Prdm11	1.51752	0.58702	-0.436064	0.938667	0.200879	0.999891	2.30508	2.50596	2.94202	1.4245	2.20108	2.08719	2.89387	3.48572	2.58642	2.10525	0.959826	1.92225	73	60	49	90	65	32	16	31
ENSMUSG00000068735	Trp53i11	0.942247	0.483175	-0.70595	0.557806	-0.20577	0.999891	4.72868	4.52291	5.22886	4.28661	5.26507	5.27283	4.42419	5.20521	3.8671	4.63533	4.27494	4.32456	634	569	144	300	161	192	175	171
ENSMUSG00000027215	Cd82	0.23757	0.725616	0.420292	0.462067	0.287405	0.999891	6.62034	6.90774	6.48745	6.24988	6.29289	6.76604	6.81169	6.66853	6.46267	7.00131	6.27437	6.23186	1296	1607	759	830	984	996	705	646
ENSMUSG00000027198	Ext2	0.0518925	0.962373	0.143195	0.90419	0.321543	0.999891	5.85622	6.17776	6.03457	5.98267	5.99551	5.98193	6.25054	6.08147	5.72683	6.10926	6.07317	5.89462	1054	932	514	552	590	536	613	511
ENSMUSG00000040272	Accs	0.409544	0.798536	-0.305085	0.897399	-0.754527	0.98835	4.6188	3.86428	4.16936	3.75982	4.40971	4.63238	3.49495	3.90636	4.62634	4.1838	4.12905	3.31333	349	364	75	121	274	140	158	84
ENSMUSG00000040174	Alkbh3	-0.655465	0.727667	0.210872	0.963562	0.0908062	0.999891	3.60236	3.69317	3.4823	4.13776	2.42835	3.86722	3.72191	4.1345	3.32635	3.70448	4.42223	3.81948	86	213	88	142	110	100	194	120
ENSMUSG00000027195	Hsd17b12	0.309563	0.652928	0.142949	0.903088	0.0377434	0.999891	6.46823	6.50597	6.36302	6.05346	6.46636	6.46079	6.51809	6.25556	6.48157	6.4996	5.78588	6.2865	1462	1300	619	623	997	703	502	671
ENSMUSG00000027194	Ttc17	-0.0260574	0.986118	-0.243761	0.828583	-0.398834	0.999891	6.06744	5.66861	5.91237	5.93842	6.03721	5.89281	5.5188	5.78125	6.23151	5.81228	6.1148	5.74657	1085	876	309	448	838	436	631	461
ENSMUSG00000027193	Api5	0.0159811	0.986952	-0.0485367	0.973005	-0.0482	0.999891	7.31377	7.26557	7.31411	7.29813	7.33491	7.20929	7.06192	7.29591	7.41496	7.44588	7.33653	7.26199	2672	2186	903	1283	1906	1356	1474	1321
ENSMUSG00000075015	Gm10801	-0.96571	0.528708	1.26593	0.277008	1.09645	0.734914	5.04604	6.1425	4.87657	5.84228	4.6644	3.81966	6.01375	5.08557	5.71705	6.26676	6.39192	4.95702	417	206	436	276	586	598	765	266
ENSMUSG00000075014	Gm10800	-1.23648	0.367553	1.29706	0.148285	0.72613	0.971151	9.55872	10.2848	8.98779	10.2243	8.49498	8.53115	10.2633	9.35835	10.1543	10.3064	10.7694	9.33795	5975	5469	8317	5364	12740	9858	15935	5575
ENSMUSG00000027165	B230118H07Rik	0.2891	0.957922	-0.0936823	0.992524	-0.210328	0.999891	2.07571	1.86538	1.95906	1.66996	1.31383	1.91684	2.77433	2.51033	2.32834	-0.260299	1.49633	1.96576	38	53	45	45	54	5	24	32
ENSMUSG00000027164	Traf6	0.225704	0.841054	-0.292775	0.82586	0.0109865	0.999891	5.025	5.03598	5.32876	5.10305	5.27635	4.92342	5.23167	5.39331	5.13596	4.83031	5.13013	5.09077	639	446	253	342	391	220	318	292
ENSMUSG00000032841	Prr5l	0.165812	0.881964	-0.247249	0.841212	-0.318006	0.999891	6.00809	5.69008	5.93733	5.77152	6.21533	5.89772	5.54642	5.59299	6.11906	5.82867	5.58658	5.94441	1228	879	315	393	775	441	437	529
ENSMUSG00000027163	Commd9	0.553497	0.776359	-0.155697	0.973005	-0.116117	0.999891	3.6468	3.53069	3.68638	3.13289	3.41867	3.79176	4.0002	3.95269	3.52996	2.90952	2.99436	3.31333	174	202	107	125	127	57	71	84
ENSMUSG00000048058	Ldlrad3	0.340269	0.781524	0.68954	0.493216	0.537885	0.999891	4.51091	5.04879	4.35925	4.01898	4.41788	4.54316	5.16787	4.32264	4.50088	4.93699	3.93609	4.12792	351	342	242	162	251	237	138	149
ENSMUSG00000027189	Trim44	0.513373	0.483175	-0.0230267	0.990392	0.00501968	0.999891	6.45072	6.45574	6.47877	5.9654	6.44653	6.48386	6.42936	6.51684	6.42262	6.48726	5.66652	6.22068	1442	1321	582	747	957	697	462	641
ENSMUSG00000005087	Cd44	0.0651092	0.880392	-0.617308	0.00251664	-0.537102	0.0150246	10.9982	10.4611	11.0784	11.0133	11.215	11.0034	10.5199	10.9275	10.9933	10.4003	11.05	10.976	39385	30362	9936	15920	22790	10521	19357	17355
ENSMUSG00000010914	Pdhx	0.431975	0.776412	-0.0901656	0.980111	0.276811	0.999891	3.88419	4.161	4.25116	3.81919	4.09003	4.05497	4.01346	4.42478	3.72796	4.31992	3.53394	4.0891	279	243	108	174	146	154	104	145
ENSMUSG00000010911	Apip	0.440066	0.888742	-1.01266	0.723344	-0.00493306	0.999891	2.26488	2.25994	3.27261	2.83254	2.98504	2.35842	2.95011	3.56242	2.27602	1.16847	2.78106	2.95153	128	73	51	95	52	16	61	65
ENSMUSG00000027187	Cat	0.0927429	0.895504	0.938687	0.00406368	1.05276	0.00412369	7.47438	8.52713	7.58845	7.4957	7.47901	7.34746	8.35194	7.69469	7.59459	8.68412	7.66553	7.30603	2953	2406	2210	1692	2159	3201	1852	1362
ENSMUSG00000032724	Abtb2	0.28637	0.978148	2.42233	0.749315	0.924125	0.999891	1.13901	2.06313	-0.359199	-0.645569	-2.37537	0.349876	0.975085	0.834303	1.80812	2.7534	-0.939836	0.164903	0	16	12	13	37	51	3	8
ENSMUSG00000027185	Nat10	-0.231328	0.848743	-0.257889	0.864468	-0.433543	0.999891	5.73044	5.2969	5.55478	5.78611	5.05328	5.4007	5.17968	5.9449	6.00917	5.41635	5.93537	5.62971	547	622	244	502	718	331	557	425
ENSMUSG00000027184	Caprin1	-0.171096	0.651336	-0.0375802	0.971441	0.107867	0.999891	8.67544	8.78331	8.82089	8.99199	8.84434	8.72317	8.77473	8.79799	8.62721	8.79298	9.0669	8.91397	7613	6248	2963	3637	4419	3452	4895	4155
ENSMUSG00000032698	Lmo2	-0.119403	0.94099	0.351227	0.829463	0.0897014	0.999891	5.55207	5.64177	5.29055	5.40995	4.64365	5.40761	5.60015	5.75861	5.69481	5.69199	5.81705	4.85659	411	625	327	441	577	401	513	248
ENSMUSG00000027180	Fbxo3	0.268239	0.75689	0.01276	0.996292	-0.236045	0.999891	5.99026	5.75422	5.74146	5.47322	5.49675	5.98962	5.79701	5.96481	5.99911	5.72038	5.32404	5.61953	745	937	375	509	713	409	364	422
ENSMUSG00000087739	Gm24644	1.01157	0.887416	-1.01754	0.919876	-1.09926	0.999891	2.38209	1.28283	2.30037	1.2888	3.27316	1.6322	2.34158	-1.19303	2.94586	-2.37537	-2.37537	2.34103	157	43	33	2	84	0	0	42
ENSMUSG00000027177	Hipk3	-0.236666	0.705305	0.165926	0.851923	0.00523935	0.999891	7.30913	7.31437	7.14844	7.38511	7.32137	7.45866	7.4523	6.95122	7.14468	7.16649	7.5421	7.21205	2647	2599	1184	1010	1580	1117	1700	1276
ENSMUSG00000027176	Cstf3	0.1778	0.897573	-0.597672	0.543111	-0.187045	0.999891	4.8372	4.65015	5.24782	5.07002	5.15453	4.99552	4.90164	5.3507	4.67765	4.37453	4.79091	5.3176	587	469	201	332	284	160	251	342
ENSMUSG00000027175	Tcp11l1	0.688104	0.763444	1.23945	0.517496	1.156	0.97641	3.33705	4.49305	3.2536	2.56549	2.06205	2.41438	4.71945	3.95269	3.93616	4.25346	2.68605	2.5268	66	76	177	125	169	147	57	48
ENSMUSG00000074994	Qser1	-0.963137	0.528708	-0.55766	0.77469	-0.260174	0.999891	4.16997	3.90979	4.46745	5.43059	4.77982	4.68262	4.34249	4.08336	3.40154	3.35203	5.83099	4.89085	452	377	136	137	116	78	518	254
ENSMUSG00000027170	Eif3m	0.257331	0.881964	0.00810429	0.999168	0.614769	0.999891	4.48871	5.10347	5.09537	4.83804	5.2696	4.84754	5.16193	4.90885	4.03392	5.05873	3.95659	5.39524	636	423	241	244	181	258	140	361
ENSMUSG00000102424	RP23-431C3.3	0	1	6.21113	0.605508	-0.387437	0.999891	0.223193	-0.164244	-6.37537	-6.37537	-2.37537	-2.37537	0.975085	-2.37537	1.33232	-2.37537	-2.37537	-2.37537	0	0	12	0	26	0	0	0
ENSMUSG00000027168	Pax6	6.65048	0.560052	0.487688	0.981014	7.13817	0.844097	-6.37537	0.762795	0.275107	-6.37537	1.34844	-2.37537	0.459166	-2.37537	-2.37537	1.24864	-2.37537	-2.37537	39	0	8	0	0	17	0	0
ENSMUSG00000027167	Elp4	0.974829	0.612221	-1.08571	0.561587	-0.598297	0.999891	3.24004	2.64174	3.72745	2.75262	4.16959	3.2203	2.83534	3.13022	3.31343	2.51489	3.03348	2.49745	295	135	47	70	109	43	73	47
ENSMUSG00000042670	Immp1l	-1.66541	0.668843	0.358898	0.972479	1.19361	0.999891	0.684821	1.87843	1.51953	3.18494	2.31044	1.66333	1.65433	0.0690498	-1.42818	2.18891	3.68899	2.49745	79	44	20	7	2	34	116	47
ENSMUSG00000027166	Dnajc24	0.798705	0.707601	-0.612049	0.831625	0.0445159	0.999891	3.05906	3.10357	3.71562	2.91692	3.78991	3.17781	3.43708	3.67723	2.99524	2.7534	1.96955	3.53172	226	131	72	103	87	51	34	98
ENSMUSG00000027122	Arl14ep	-0.018807	0.9969	0.277806	0.876213	0.0706286	0.999891	4.91108	4.98171	4.7039	4.72271	4.27679	5.01073	4.7672	5.05934	4.82149	5.18125	4.99793	4.40579	318	474	183	271	314	281	290	181
ENSMUSG00000057234	Mettl15	-0.350682	0.970779	0.592328	0.972428	0.322458	0.999891	0.773476	1.09593	0.503607	0.854288	1.16647	0.0057883	1.72051	-0.10983	1.47839	0.431532	-2.37537	1.92225	34	12	21	6	29	9	0	31
ENSMUSG00000027115	Kif18a	1.63258	0.543773	-0.510142	0.906647	-0.548595	0.999891	3.10745	2.55885	3.06899	1.43641	2.96288	2.53709	2.74283	3.22764	3.56309	2.44855	0.0961284	2.23833	126	83	44	75	130	41	8	39
ENSMUSG00000027162	Lin7c	-0.220681	0.781986	0.308477	0.702669	-0.134827	0.999891	6.15041	6.01559	5.70711	5.92779	5.56823	6.12155	5.8826	5.84711	6.18616	6.14374	5.92241	5.94169	783	1027	398	469	812	549	552	528
ENSMUSG00000050199	Lgr4	8.71244	0.393925	-2.28337	0.771321	-0.341845	0.999891	0.395551	0.0537053	2.33707	-6.37537	2.94037	-0.586446	1.17713	1.46552	1.22601	-2.37537	-2.37537	-2.37537	124	7	14	21	24	0	0	0
ENSMUSG00000027160	Ccdc34	-0.0770348	0.96245	0.299204	0.854684	0.0903972	0.999891	5.0437	5.1341	4.8349	4.91193	4.55012	4.61258	5.13792	5.09593	5.39092	5.14505	5.00778	4.8274	385	359	237	278	467	274	292	243
ENSMUSG00000027134	Lpcat4	0.91562	0.65778	-1.8799	0.228669	-1.06067	0.999891	2.88248	1.82181	3.70171	2.78609	3.64432	3.11165	2.01232	3.79634	2.69003	1.76709	2.73433	2.90758	204	125	26	112	70	25	59	63
ENSMUSG00000027133	Nop10	0.304046	0.903078	-0.439791	0.885849	-0.0390496	0.999891	3.23591	3.19686	3.63665	3.33261	3.04955	2.95695	3.27036	4.09373	3.51875	3.1787	2.80386	3.75894	134	112	64	138	126	69	62	115
ENSMUSG00000027130	Slc12a6	0.143028	0.860633	-0.0125625	0.99427	-0.0129696	0.999891	6.29157	6.2786	6.29116	6.14813	6.25918	6.35036	6.23647	6.32984	6.23666	6.3257	6.04473	6.25177	1266	1204	509	656	841	623	601	655
ENSMUSG00000027131	Emc4	-0.258746	0.91395	0.794728	0.682335	0.920836	0.999891	3.18785	4.10869	3.31396	3.5727	3.64432	3.59594	3.93201	2.93636	2.69003	4.29181	4.02613	2.97301	204	176	102	61	70	151	147	66
ENSMUSG00000027132	Katnbl1	0.73784	0.727026	-0.64052	0.818962	-0.28117	0.999891	3.45458	3.17341	3.81393	3.07609	3.58025	3.07739	3.76958	4.05178	3.79457	2.26798	2.4749	3.54612	195	122	91	134	153	36	49	99
ENSMUSG00000055943	Emc7	0.211275	0.825825	-0.0300187	0.98868	0.0250186	0.999891	5.7382	5.76322	5.79324	5.58196	5.81397	5.95702	5.63058	5.78125	5.48899	5.89245	5.52957	5.64317	929	916	334	448	500	461	420	429
ENSMUSG00000003604	Aven	-0.677605	0.664891	0.238841	0.939046	-0.0386861	0.999891	3.95224	3.91356	3.67471	4.35232	3.4105	4.17322	4.37367	3.94124	3.72796	3.29654	4.58907	4.09891	173	264	139	124	146	75	218	146
ENSMUSG00000057378	Ryr3	3.30948	0.786971	4.28159	0.660321	2.23833	0.999891	-1.02264	1.2157	-3.06589	-6.37537	-2.37537	0.188066	1.65433	-1.19303	-2.37537	0.897175	-2.37537	-2.37537	0	14	20	2	0	13	0	0
ENSMUSG00000044042	Fmn1	-0.424148	0.703777	0.688919	0.468105	0.397579	0.999891	4.78242	5.18	4.49108	4.91522	4.6226	4.90075	4.98477	4.36608	4.6726	5.36332	5.16578	4.63194	405	439	213	167	283	319	326	212
ENSMUSG00000023236	Scg5	2.45702	0.808801	0.139953	0.995151	-0.689363	0.999891	0.30642	-0.382943	-0.522896	-2.97992	0.604467	1.3932	-0.102389	-2.37537	-2.37537	-0.0538645	-2.37537	-1.23508	22	36	5	0	0	6	0	2
ENSMUSG00000041219	Arhgap11a	-0.0516303	0.956205	0.0145367	0.993365	0.208345	0.999891	6.37803	6.58638	6.57184	6.62347	6.43551	6.53208	6.61043	6.70452	6.21076	6.56759	6.57542	6.67521	1431	1366	660	851	826	737	869	879
ENSMUSG00000040383	Aqr	-0.129766	0.854717	-0.0530944	0.973005	-0.351034	0.907875	7.00668	6.65565	6.70874	6.83851	6.83838	6.89785	6.58401	6.56795	7.1124	6.72826	6.89245	6.78707	1893	1761	648	774	1545	824	1083	950
ENSMUSG00000040321	Zfp770	0.824975	0.493777	-0.621335	0.579205	-0.467246	0.999891	4.91515	4.4479	5.06924	4.24426	5.43369	4.74579	4.49207	4.58777	5.08365	4.42716	4.06441	4.42929	713	394	151	195	377	166	151	184
ENSMUSG00000057147	Dph6	-0.646452	0.668122	0.336062	0.887116	0.183408	0.999891	3.86974	4.05315	3.71709	4.36354	4.07977	3.93256	4.42419	3.26484	3.84033	3.60139	4.49411	4.24733	277	223	144	77	158	93	204	162
ENSMUSG00000040282	BC052040	0.0848569	0.986386	-0.217882	0.974341	0.150177	0.999891	2.22355	2.37373	2.59161	2.50675	2.66639	2.58664	2.74283	2.60039	1.87999	2.01644	3.10868	1.62941	102	86	44	48	39	30	77	25
ENSMUSG00000027351	Spred1	0.636301	0.701756	0.461066	0.839372	0.687691	0.999891	4.31722	5.00491	4.54384	3.90754	4.6506	4.25723	4.52947	4.44922	4.40059	5.3723	2.68605	4.58388	413	280	155	177	234	321	57	205
ENSMUSG00000065845	Gm25189	0.530858	0.901883	-0.499922	0.940065	-0.260232	0.999891	2.04569	1.78546	2.28538	1.75452	2.46035	2.01663	1.35432	2.20055	2.1938	2.22899	1.11378	2.3076	88	57	16	36	49	35	18	41
ENSMUSG00000027349	Fam98b	-0.237207	0.918486	0.745736	0.712703	-0.154684	0.999891	4.25687	4.10218	3.35645	3.59365	3.7836	4.2	4.41423	2.79094	4.33817	3.74651	2.55774	4.22064	225	269	143	55	224	103	52	159
ENSMUSG00000027347	Rasgrp1	0	1	7.52664	0.329789	0.24208	0.999891	0.909194	1.15127	-6.37537	-6.37537	-2.37537	0.0998042	0.606442	-2.37537	1.61102	1.7116	-2.37537	-2.37537	0	13	9	0	32	24	0	0
ENSMUSG00000005102	Eif2ak4	-0.35258	0.575425	0.311852	0.626826	0.129508	0.999891	6.28225	6.41176	6.09991	6.45249	6.14202	6.38695	6.48277	6.06311	6.17549	6.34406	6.41802	6.49204	1167	1235	604	545	806	631	779	774
ENSMUSG00000009549	Srp14	-0.320952	0.575425	0.515182	0.230377	0.00229141	0.999891	6.80839	6.81068	6.2955	6.61645	6.19764	6.86559	6.73971	6.3963	6.7532	6.88228	6.64338	6.59435	1213	1722	722	687	1204	917	911	831
ENSMUSG00000040093	Bmf	0.0146087	0.993191	-0.348798	0.597895	-0.256666	0.999891	6.28031	6.02364	6.37244	6.35783	6.46439	6.16025	6.04314	6.27848	6.39835	6.01212	6.19463	6.51053	1460	1055	445	633	941	501	667	784
ENSMUSG00000040084	Bub1b	-0.0530243	0.945627	0.363137	0.448773	0.224887	0.999891	7.26122	7.4861	7.12297	7.17599	6.87221	7.26552	7.51307	7.3445	7.26028	7.46173	7.15221	7.20299	1938	2273	1235	1327	1712	1371	1297	1268
ENSMUSG00000078137	Ankrd63	0.43411	0.90444	-0.970997	0.789664	-0.462549	0.999891	2.34344	1.88089	2.85188	2.41777	3.18017	2.94433	2.1143	2.51033	1.47839	1.76709	2.08578	2.76709	147	111	28	45	29	25	37	57
ENSMUSG00000040061	Plcb2	-0.0631758	0.91147	-0.0316806	0.975785	0.185574	0.999891	8.15368	8.33926	8.37094	8.43412	8.40974	8.24707	8.38611	8.33219	8.05527	8.29269	8.52042	8.3438	5632	4491	2263	2633	2972	2440	3351	2798
ENSMUSG00000045838	A430105I19Rik	-1.00704	0.91395	-0.556385	0.974341	0.216647	0.999891	-0.568311	-0.351664	0.204721	1.21176	1.27838	-2.37537	0.295129	-2.37537	0.617551	-0.501285	1.43921	1.19001	37	0	7	0	15	4	23	18
ENSMUSG00000027331	Knstrn	-0.118621	0.946406	-0.374791	0.832517	-0.087787	0.999891	4.37129	4.2835	4.65829	4.77691	4.40561	3.93893	4.1518	4.89706	4.72721	4.42716	4.95272	4.59778	348	224	119	242	294	166	281	207
ENSMUSG00000027332	Ivd	0.0032489	1	-0.170807	0.942992	0.234954	0.999891	4.35773	4.59269	4.7635	4.76025	4.72161	4.34624	4.53867	4.82417	4.39447	4.66485	5.0843	4.36574	434	298	156	230	233	196	308	176
ENSMUSG00000040007	Bahd1	0.0584428	0.967274	0.24805	0.859777	0.016316	0.999891	5.19935	5.21566	4.96761	4.90917	4.77665	5.1844	5.24859	5.15656	5.22834	5.19649	4.91132	4.92432	451	535	256	290	417	284	273	260
ENSMUSG00000074916	Chst14	2.10643	0.635641	0.503542	0.963455	0.171652	0.999891	2.34172	2.51338	2.00983	-0.0965968	0.134838	2.89273	2.77433	2.88949	1.61102	2.30595	-2.37537	1.03524	15	107	45	59	32	37	0	16
ENSMUSG00000039983	Ccdc32	0.788133	0.725616	-0.189204	0.973005	-0.453527	0.999891	4.02273	3.5692	3.7584	2.97027	4.43408	3.79879	3.98682	2.47902	4.24598	3.05038	2.00934	3.58849	355	203	106	44	210	63	35	102
ENSMUSG00000027324	Rpusd2	-0.330548	0.949924	1.00582	0.853191	-0.458343	0.999891	2.43369	1.97535	0.969534	1.30008	1.16647	2.91876	2.38303	1.01981	1.84451	1.59376	0.692882	1.87739	34	109	34	15	38	22	13	30
ENSMUSG00000027326	Casc5	0.443541	0.684418	-1.03853	0.165653	-0.300331	0.999891	4.72385	4.42352	5.46205	5.01851	5.60983	4.63631	4.58381	5.30679	4.82605	4.27276	5.34752	4.61154	806	365	161	322	315	149	370	209
ENSMUSG00000027323	Rad51	-0.259513	0.912087	0.559799	0.818735	0.00457891	0.999891	3.76989	3.77446	3.21467	3.47418	3.60193	3.69717	4.25588	2.73901	3.87592	3.11597	3.49242	3.50247	198	189	128	53	162	66	101	96
ENSMUSG00000070730	Rmdn3	0.243384	0.841385	0.59965	0.517605	0.400956	0.999891	4.93179	5.33275	4.7331	4.48971	4.8955	4.90726	5.11349	4.56558	4.97297	5.533	4.42958	4.56985	490	441	233	192	349	359	195	203
ENSMUSG00000034278	Dnajc17	-0.849287	0.705305	0.925309	0.693157	0.200193	0.999891	3.50949	3.70968	2.78437	3.63366	3.46671	3.61994	3.51373	1.52805	3.43771	3.91566	4.21664	2.71704	180	179	76	22	119	116	168	55
ENSMUSG00000068580	Zfyve19	-0.257893	0.883341	-0.387834	0.846387	-0.504964	0.999891	4.40665	3.90169	4.28952	4.54742	4.38492	4.30735	4.05253	4.21272	4.5235	3.77386	5.00778	3.90019	343	290	111	150	255	105	292	127
ENSMUSG00000027315	Spint1	0.0568247	0.963932	-0.836787	0.165918	-1.1856	0.0538343	5.98607	4.80047	5.63726	5.58043	5.86715	5.86964	4.77501	5.3679	6.10226	4.84327	5.45588	5.70546	964	862	184	336	766	222	399	448
ENSMUSG00000034226	Rhov	1.16721	0.901943	-0.829143	0.963774	-0.172765	0.999891	0.227853	0.0550878	0.884231	-0.282976	1.83685	0.68929	1.17713	-1.19303	0.120469	-2.37537	-2.37537	0.861847	56	21	14	2	10	0	0	14
ENSMUSG00000034216	Vps18	0.246809	0.721305	-0.0178739	0.991911	0.31595	0.999891	6.50059	6.81654	6.83442	6.58761	6.78727	6.7325	6.93701	6.88557	6.22807	6.69109	6.71582	6.45245	1827	1570	828	965	836	803	958	753
ENSMUSG00000027314	Dll4	-6.0184	0.587724	4.57895	0.716783	-1.9791	0.999891	0.18267	-1.79643	-6.37537	-0.356974	-2.37537	1.27726	-1.03436	-2.37537	-2.37537	-1.15328	0.787459	-2.37537	0	33	2	0	0	2	14	0
ENSMUSG00000034154	Ino80	-0.200205	0.781306	0.171885	0.861205	-0.00547814	0.999891	6.28488	6.2794	6.10752	6.30772	5.98593	6.24113	6.30816	6.22993	6.33423	6.2571	6.28454	6.33708	1047	1116	535	612	900	594	710	695
ENSMUSG00000048647	Exd1	-0.936138	0.897573	1.51804	0.855245	0.930593	0.999891	0.89177	1.82236	0.304322	1.24046	-1.98236	0.271239	0.975085	1.40015	1.52397	2.44855	0.0961284	2.00799	1	15	12	20	30	41	8	33
ENSMUSG00000014077	Chp1	0.00227183	1	-0.370068	0.358308	-0.215015	0.999891	7.44372	7.22871	7.59877	7.5965	7.68639	7.53321	7.14559	7.50661	7.3508	7.31002	7.49295	7.69581	3410	2737	957	1485	1823	1234	1643	1785
ENSMUSG00000085438	1700020I14Rik	-0.0716215	0.924956	-0.113139	0.906027	-0.201591	0.999891	7.25853	7.05694	7.17008	7.2417	7.39357	7.12725	7.00994	6.90337	7.38285	7.1059	7.2654	7.22106	2783	2065	871	977	1864	1071	1403	1284
ENSMUSG00000072980	Oip5	-2.10763	0.695312	1.03611	0.90357	-0.619357	0.999891	1.75717	1.13782	0.101705	2.20934	-2.37537	1.89077	1.72051	1.25981	1.7708	0.56277	2.82631	1.32978	0	52	21	18	36	10	63	20
ENSMUSG00000027306	Nusap1	0.11056	0.96245	-1.06544	0.447362	-0.743092	0.999891	4.45095	3.70786	4.7733	4.66274	3.63734	4.17862	4.05253	5.42652	4.70264	3.31527	4.63431	4.71077	203	265	111	350	289	76	225	224
ENSMUSG00000027305	Ndufaf1	-0.495178	0.870794	0.788166	0.807889	-0.126305	0.999891	3.01255	2.88624	2.09808	2.59326	1.86102	3.03041	3.00425	2.41428	3.05856	2.83357	3.09024	1.96576	57	118	53	42	91	54	76	32
ENSMUSG00000027304	Rtf1	-0.0666474	0.94099	-0.0719366	0.965521	-0.1536	0.999891	6.55384	6.40024	6.47218	6.53883	6.63528	6.55301	6.36874	6.2898	6.56024	6.43682	6.66378	6.40779	1644	1386	558	638	1053	673	924	730
ENSMUSG00000027296	Itpka	-0.0660613	0.997665	-0.823435	0.919373	-1.50976	0.999891	1.97313	0.463369	1.2868	1.35287	1.24203	1.15118	1.35432	1.52805	2.58642	-0.79076	1.3177	1.57426	36	30	16	22	65	3	21	24
ENSMUSG00000034032	Rpap1	0.25136	0.88733	0.105403	0.974774	0.254126	0.999891	4.38362	4.63774	4.53234	4.28098	3.82719	4.21058	4.46337	5.03263	4.56224	4.81063	3.98681	4.54855	232	271	148	266	262	217	143	200
ENSMUSG00000033943	Mga	-0.27169	0.575425	-0.155052	0.823981	-0.262767	0.98835	7.34983	7.08707	7.24212	7.51381	7.19456	7.36532	7.2017	7.29253	7.3373	6.96766	7.5404	7.48957	2424	2436	995	1280	1806	973	1698	1547
ENSMUSG00000033902	Mapkbp1	4.76729e-05	1	-0.272152	0.841212	-0.192906	0.999891	5.56638	5.37347	5.64562	5.64558	5.33577	5.70924	5.27084	5.91596	5.41834	5.48001	5.90669	5.33844	666	771	260	492	476	346	546	347
ENSMUSG00000098789	Jmjd7	-3.51002	0.466331	1.81305	0.728335	-0.422122	0.999891	1.93554	1.51341	-0.299633	3.21039	-2.37537	2.58664	1.78378	0.930037	0.986556	1.39673	3.93609	1.83109	0	86	22	14	20	19	138	29
ENSMUSG00000098488	Pla2g4b	-0.274294	0.982551	2.00998	0.839022	1.24407	0.999891	-0.0285147	1.21556	-0.794422	-0.520128	0.355037	0.495354	0.110018	-2.37537	-0.138893	1.9699	-0.939836	0.307004	18	18	6	0	8	29	3	9
ENSMUSG00000074899	Sptbn5	0.0419482	0.997665	-0.681251	0.88015	0.495734	0.999891	1.59289	2.08863	2.76988	2.72793	2.96288	2.21873	2.38303	2.6292	0.776644	1.87206	2.00934	3.26189	126	66	34	49	17	27	35	81
ENSMUSG00000027293	Ehd4	0.295665	0.643844	-0.292759	0.672399	-0.087433	0.999891	6.58124	6.49381	6.78657	6.4909	6.86102	6.73982	6.64704	6.71127	6.4075	6.33031	6.61787	6.35764	1923	1578	677	855	947	625	895	705
ENSMUSG00000027291	Vps39	-0.35209	0.589364	0.403928	0.51958	0.287345	0.999891	6.33139	6.61873	6.21481	6.5669	6.26599	6.55612	6.76737	6.16746	6.06997	6.46015	6.58861	6.55037	1272	1389	736	586	749	684	877	806
ENSMUSG00000033808	Tmem87a	-0.200183	0.850331	0.445383	0.594348	0.140772	0.999891	5.77922	5.92	5.47461	5.6748	5.3206	5.75331	5.52806	5.6291	5.81427	6.23267	5.7686	5.58507	659	795	311	403	627	584	496	412
ENSMUSG00000062646	Ganc	-0.0413201	0.989345	-0.375673	0.87907	-1.2544	0.613049	5.24874	3.99433	4.37001	4.41133	4.99714	4.98324	4.17559	3.22764	5.48611	3.82705	3.84006	4.83915	526	465	121	75	499	109	129	245
ENSMUSG00000079110	Capn3	0.686449	0.933597	-0.092516	0.996482	1.20913	0.999891	-0.069443	1.13969	1.23221	0.545756	1.12715	0.0057883	0.295129	1.52805	0.340232	1.82053	-2.37537	1.62941	33	12	7	22	12	26	0	25
ENSMUSG00000027288	Zfp106	0.103346	0.841143	-0.077419	0.921116	0.127089	0.999891	8.4153	8.54239	8.61981	8.51646	8.4551	8.48833	8.57793	8.77037	8.33963	8.50751	8.5018	8.5324	5812	5309	2585	3568	3620	2832	3308	3189
ENSMUSG00000097799	Gm26899	-4.89448	0.653878	6.62899	0.525387	-0.354852	0.999891	0.60847	0.253617	-6.37537	-1.48089	-2.37537	-2.37537	-1.03436	-2.37537	1.69312	1.16847	-2.37537	-0.169745	0	0	2	0	34	16	0	6
ENSMUSG00000027287	Snap23	0.0596809	0.933597	-0.0888631	0.932112	0.087657	0.999891	7.2874	7.37506	7.46392	7.40424	7.58302	7.14321	7.43639	7.33469	7.42251	7.31468	7.50257	7.30179	3174	2088	1171	1318	1916	1238	1654	1358
ENSMUSG00000027286	Lrrc57	0.823499	0.50832	-1.03591	0.277008	-0.294495	0.999891	4.14624	3.85175	4.88766	4.06416	4.93588	4.12373	4.06531	4.85499	4.19757	3.64648	4.29922	3.81948	504	255	112	235	203	96	178	120
ENSMUSG00000027285	Haus2	-0.273274	0.899943	0.0421198	0.99219	0.51363	0.999891	3.21853	3.73216	3.69004	3.96331	3.87545	3.54672	4.07799	3.51689	2.85961	3.33377	4.21664	3.69574	240	170	113	92	79	77	168	110
ENSMUSG00000033705	Stard9	-0.081389	0.901883	0.151782	0.830887	0.100406	0.999891	7.75106	7.85147	7.69969	7.78107	7.54949	7.66689	7.9989	7.84041	7.83337	7.69064	7.73467	7.82841	3101	3003	1730	1872	2548	1607	1943	1957
ENSMUSG00000027284	Cdan1	0.162274	0.931526	-0.353131	0.865621	-0.117939	0.999891	4.62695	4.50901	4.86214	4.69987	5.23071	5.06126	4.66167	4.37462	4.02602	4.36557	4.15589	5.11029	619	491	170	168	180	159	161	296
ENSMUSG00000090100	Ttbk2	1.11398	0.483175	-0.828449	0.55567	-0.207956	0.999891	3.93186	3.7239	4.55235	3.43837	4.95565	3.91973	3.63879	4.00858	3.9777	3.84005	3.09024	3.75894	511	221	83	130	174	110	76	115
ENSMUSG00000027272	Ubr1	-0.292368	0.620752	-0.264378	0.691022	-0.366147	0.908693	6.6297	6.26356	6.52793	6.8203	6.55884	6.5879	6.18466	6.50133	6.67581	6.34406	6.95873	6.67192	1559	1420	491	739	1141	631	1134	877
ENSMUSG00000054484	Tmem62	-0.734737	0.644813	-0.0935649	0.983114	-0.512488	0.999891	3.77436	3.26187	3.35544	4.09017	3.54339	3.52993	3.35613	3.18946	4.01808	3.21906	3.70119	4.4215	190	168	68	73	179	71	117	183
ENSMUSG00000023572	Ccndbp1	0.613676	0.50539	-0.373142	0.712703	0.276772	0.999891	4.9809	5.25767	5.63081	5.01714	5.76197	5.01677	5.20879	5.49465	4.96059	5.31759	4.87946	5.15796	896	476	249	367	346	309	267	306
ENSMUSG00000074890	Lcmt2	0.0881285	0.978328	-0.619584	0.822896	-0.839871	0.999891	3.48277	2.6429	3.26248	3.17435	3.5359	3.50437	3.05643	2.98175	3.50745	2.18891	3.49242	2.83904	189	165	55	63	125	34	101	60
ENSMUSG00000027259	Adal	-0.34626	0.914872	0.740489	0.831005	0.110871	0.999891	2.91066	3.02153	2.28104	2.6273	2.65261	3.14511	3.22549	1.90313	2.70988	2.85933	1.75226	3.22656	101	128	62	29	71	55	29	79
ENSMUSG00000050619	Zscan29	-0.103173	0.937441	-0.262718	0.853191	-0.0405258	0.999891	5.21942	5.1789	5.44162	5.54479	5.20497	5.24481	5.30898	5.66084	5.20754	5.05316	5.81985	5.21767	608	558	267	412	411	257	514	319
ENSMUSG00000027263	Tubgcp4	-0.332707	0.724562	0.305563	0.797777	0.266289	0.999891	5.55562	5.8219	5.51634	5.84905	5.81706	5.35138	5.66039	5.13663	5.74619	5.97431	5.96097	5.73719	931	601	341	286	598	488	567	458
ENSMUSG00000043909	Trp53bp1	0.0378302	0.984711	-0.247897	0.885849	-0.183956	0.999891	5.29754	5.11358	5.36148	5.32365	5.72624	5.17092	5.4619	4.87317	5.42736	4.67939	5.36296	5.29646	874	530	297	238	479	198	374	337
ENSMUSG00000027254	Map1a	-7.36388	0.420867	6.77118	0.297068	-1.70424	0.999891	2.10005	0.395814	-6.37537	0.988505	-2.37537	-0.319771	1.35432	-2.37537	3.02725	-1.15328	1.11378	1.1147	0	9	16	0	89	2	18	17
ENSMUSG00000033526	Ppip5k1	0.0384409	0.982551	0.113027	0.963455	0.274053	0.999891	5.19408	5.46813	5.3551	5.31666	5.36352	5.13806	5.75421	5.35932	5.26236	5.12925	5.52271	5.09077	679	518	364	334	427	271	418	292
ENSMUSG00000033486	Catsper2	-2.70092	0.709134	1.60226	0.878676	-0.115238	0.999891	0.81908	0.703841	-0.898414	1.8025	-2.37537	1.06056	1.78378	0.371483	0.850061	-2.37537	1.185	2.34103	0	28	22	9	18	0	19	42
ENSMUSG00000027248	Pdia3	0.191741	0.59496	0.209463	0.551868	0.133399	0.999891	9.38576	9.51916	9.30969	9.11795	9.28267	9.34468	9.38792	9.33722	9.42655	9.63987	9.06159	9.17314	10317	9614	4533	5286	7692	6210	4877	4973
ENSMUSG00000074884	Serf2	-0.024475	0.984711	-0.210914	0.82652	0.0510081	0.999891	6.09937	6.15038	6.36129	6.38577	6.27163	5.90751	6.16697	6.45381	6.27715	6.14112	6.3938	6.38394	1277	885	485	715	865	548	766	718
ENSMUSG00000027245	Hypk	-0.122607	0.962373	0.0943435	0.983724	-0.103115	0.999891	3.64331	3.5402	3.44586	3.56846	3.58751	3.55504	3.81573	3.33647	3.7664	3.25832	3.2146	3.88893	196	171	94	81	150	73	83	126
ENSMUSG00000048222	Mfap1b	0.391636	0.836703	-0.120772	0.974774	0.129042	0.999891	3.87004	3.99908	4.11985	3.72822	4.41788	4.24699	4.06531	3.77071	3.40154	3.96396	3.2146	4.13747	351	278	112	110	116	120	83	150
ENSMUSG00000068479	Mfap1a	-0.160667	0.899925	0.0456162	0.984966	0.0140112	0.999891	4.96563	4.97964	4.93403	5.09469	5.07411	4.91698	5.08237	4.79268	5.02937	4.88777	5.16578	5.03569	555	444	228	225	363	229	326	281
ENSMUSG00000027242	Wdr76	0.638904	0.664934	-0.709331	0.625092	-0.472458	0.999891	4.41693	3.94447	4.6538	4.0149	4.44211	4.36055	4.38392	4.86107	4.49517	3.37007	3.42046	4.46004	357	301	140	236	250	79	96	188
ENSMUSG00000033411	Ctdspl2	0.0152825	0.9969	-0.256718	0.856351	-0.429496	0.999891	5.3807	4.95121	5.20792	5.19264	5.26054	5.29784	5.01145	5.16642	5.47165	4.90642	5.43412	4.91879	632	579	217	292	494	232	393	259
ENSMUSG00000027236	Eif3j1	0.0833691	0.957602	-0.38044	0.783644	-0.109257	0.999891	4.65833	4.54907	4.92951	4.84614	4.68823	4.59251	4.52947	5.15656	4.74175	4.58989	5.02244	4.66531	424	354	155	290	297	186	295	217
ENSMUSG00000033396	Spg11	0.213314	0.817458	-0.303535	0.757713	-0.101638	0.999891	6.68903	6.58739	6.89093	6.67762	7.23211	6.81884	6.85284	6.43761	6.55064	6.27156	6.5419	6.80664	2488	1667	781	707	1046	600	849	963
ENSMUSG00000060802	B2m	0.512691	0.374344	0.323633	0.514224	0.261026	0.999891	9.78146	10.0425	9.71886	9.20616	9.65654	9.43143	9.78702	9.77952	10.0639	10.2596	9.24177	9.17053	13370	10210	5978	7183	11966	9543	5526	4964
ENSMUSG00000027227	Sord	-0.356104	0.797436	0.496275	0.732848	0.332474	0.999891	4.42193	4.7544	4.25813	4.61423	3.97293	4.75304	4.68672	4.52783	4.01808	4.8368	4.43689	4.79158	257	396	173	187	179	221	196	237
ENSMUSG00000033256	Shf	6.41613	0.565004	0.174289	0.993532	1.08909	0.999891	-0.874037	0.215053	0.0407634	-6.37537	1.12715	0.0998042	1.07964	-2.37537	-1.42818	-0.79076	-2.37537	-2.37537	33	13	13	0	2	3	0	0
ENSMUSG00000027199	Gatm	1.22155	0.807972	1.0899	0.865621	2.06812	0.999891	0.969666	3.03779	1.94789	0.726344	2.63869	2.01663	2.95011	0.834303	-2.37537	3.1787	0.591668	1.1147	100	57	51	13	0	69	12	17
ENSMUSG00000033213	AA467197	1.30087	0.8864	0.581359	0.973005	0.0507168	0.999891	1.06979	1.12051	0.539147	-0.761722	-2.37537	1.15118	1.95849	1.64552	1.22601	-0.260299	-2.37537	0.436356	0	30	25	24	24	5	0	10
ENSMUSG00000005802	Slc30a4	-1.5408	0.755362	0.734214	0.937366	0.24494	0.999891	0.894416	1.13936	0.405142	1.94594	0.865653	1.3932	1.17713	0.228177	0.530903	1.32458	1.88652	2.12775	27	36	14	8	14	18	32	36
ENSMUSG00000005804	Bloc1s6	0.327109	0.840468	-0.178121	0.955611	-0.430387	0.999891	4.54283	4.11244	4.29056	3.96346	3.98397	4.68641	4.48256	4.57302	4.40669	3.6612	4.0454	3.91136	259	378	150	193	235	97	149	128
ENSMUSG00000005803	Sqrdl	0.153088	0.857379	0.141151	0.90357	0.057842	0.999891	6.44832	6.50617	6.36501	6.21193	6.51953	6.22427	6.40189	6.19422	6.64906	6.60805	6.27844	6.14935	1517	1103	571	597	1120	758	707	610
ENSMUSG00000027200	Sema6d	0.14619	0.906682	-0.730296	0.330752	-0.349435	0.999891	5.41398	5.06455	5.79484	5.64865	5.95398	5.59281	5.28184	5.62195	5.22144	4.83031	5.31613	5.928	1024	711	262	401	415	220	362	523
ENSMUSG00000086954	4930583P06Rik	-3.36707	0.680178	1.23225	0.936865	-1.20755	0.999891	0.181354	-1.0262	-2.25845	1.10862	-0.849898	0.349876	-0.652937	-2.37537	0.438715	-0.501285	-2.37537	2.16556	6	16	3	0	13	4	0	37
ENSMUSG00000027201	Myef2	-0.026943	0.993691	0.264467	0.90357	0.603917	0.999891	4.08989	4.69381	4.42934	4.45628	3.90481	4.03131	4.34249	4.84274	4.17632	4.99043	4.41484	4.51965	245	239	136	233	200	246	193	196
ENSMUSG00000027203	Dut	0.401698	0.87847	0.198729	0.971003	-0.244858	0.999891	3.93674	3.69188	3.49315	3.09145	3.6162	2.99415	3.91798	3.40472	4.52909	3.47378	2.12253	3.7086	200	115	101	85	256	85	38	111
ENSMUSG00000027204	Fbn1	7.79761	0.4885	-1.24093	0.930164	1.32823	0.999891	-1.14693	0.181309	1.42224	-6.37537	-0.565923	-2.37537	0.740066	2.34649	0.120469	-0.0538645	-2.37537	-2.37537	8	0	10	40	10	6	0	0
ENSMUSG00000068394	Cep152	-0.957368	0.429368	0.673338	0.536147	-0.17771	0.999891	5.07801	4.9003	4.22697	5.18433	3.80867	4.94575	5.11964	4.58777	5.21451	4.66485	4.81356	5.49141	229	453	234	195	413	196	255	386
ENSMUSG00000091337	Eid1	-0.824371	0.420867	0.353365	0.771376	-0.191518	0.999891	5.38442	5.1929	4.83954	5.66391	4.96683	5.23965	5.03114	4.71417	5.52866	5.34975	5.95078	5.3176	515	556	220	213	514	316	563	342
ENSMUSG00000035093	Secisbp2l	-0.0953189	0.881964	-0.172394	0.780113	-0.167901	0.999891	7.64224	7.47434	7.64674	7.74206	7.70404	7.67312	7.4836	7.58866	7.61316	7.46802	7.90453	7.56135	3452	3016	1210	1572	2187	1377	2186	1626
ENSMUSG00000027206	Cops2	0.460642	0.708904	-0.229446	0.906125	0.0343459	0.999891	5.74873	5.78308	6.01253	5.55188	6.5033	5.841	5.7101	5.25227	5.6595	5.86092	4.89548	6.01082	1500	845	353	310	563	451	270	554
ENSMUSG00000027207	Galk2	0.238644	0.752875	0.0734765	0.968751	0.233756	0.999891	5.96632	6.20008	6.1266	5.88796	5.9996	5.96016	6.07194	6.25325	5.98084	6.32339	5.85303	5.93075	1057	918	454	622	704	622	526	524
ENSMUSG00000027208	Fgf7	-1.05237	0.906875	-7.03136	0.462288	-6.42528	0.912494	0.049911	-6.37537	0.655994	1.70837	1.65529	1.15118	-2.37537	-1.66632	-2.37537	-2.37537	2.55774	0.0072605	49	30	0	1	0	0	52	7
ENSMUSG00000023330	Dtwd1	0.225928	0.984711	0.388002	0.980578	1.70943	0.999891	-0.336898	1.37253	0.984532	0.758604	0.134838	-0.740882	1.17713	1.70086	0.438715	1.7116	-2.37537	1.83109	15	6	14	25	13	24	0	29
ENSMUSG00000060131	Atp8b4	-0.12839	0.838034	-0.214116	0.716783	-0.0025014	0.999891	6.85227	6.84977	7.06388	7.19227	7.07179	6.89457	6.84545	7.05971	6.81295	6.85852	7.26437	7.11997	2226	1757	777	1089	1255	902	1402	1197
ENSMUSG00000027361	Gabpb1	0.412263	0.827386	0.841789	0.57343	0.0465153	0.999891	4.1158	4.16231	3.32053	2.90826	3.73211	4.2	4.12761	2.79094	4.05736	4.22402	2.93361	2.95153	217	269	117	55	184	144	68	65
ENSMUSG00000027363	Usp8	-0.153778	0.724562	-0.00469022	0.999168	0.0534185	0.999891	8.15935	8.21277	8.21746	8.37124	8.23118	8.1587	8.16703	8.20519	8.16183	8.25861	8.28642	8.45293	4976	4224	1944	2411	3200	2383	2849	3018
ENSMUSG00000027364	Usp50	3.58107	0.338829	-1.50143	0.643207	-0.874103	0.999891	2.41547	1.54137	3.0428	-0.538266	2.56704	1.66333	1.72051	3.45386	2.97897	1.53103	-0.234707	-0.169745	95	44	21	88	86	21	6	6
ENSMUSG00000027365	Trpm7	-0.163802	0.772666	-0.139581	0.856351	-0.233249	0.999891	7.3729	7.13965	7.27923	7.44304	7.22048	7.50235	7.19444	7.34015	7.2331	7.08695	7.53956	7.34259	2468	2679	990	1323	1680	1057	1697	1397
ENSMUSG00000027366	Sppl2a	0.0438141	0.956488	0.277899	0.59053	0.126702	0.999891	7.62593	7.75263	7.47473	7.43092	7.34833	7.54004	7.50488	7.59598	7.71001	7.96507	7.46102	7.40319	2697	2750	1228	1580	2339	1944	1607	1457
ENSMUSG00000001998	Ap4e1	-0.80381	0.498592	-0.045706	0.988422	-0.540293	0.999891	4.84435	4.30405	4.34976	5.15357	4.48551	4.46582	4.5569	4.22221	5.16142	4.0335	5.20058	5.11995	368	324	158	151	398	126	334	298
ENSMUSG00000001999	Blvra	0.107505	0.886518	-0.174902	0.834048	-0.0849177	0.999891	6.68762	6.6027	6.7776	6.6701	6.64314	6.67448	6.65553	6.90779	6.70578	6.55385	6.72481	6.6184	1653	1508	681	980	1165	730	964	845
ENSMUSG00000034906	Ncaph	0.486988	0.707601	0.15887	0.958017	0.0224979	0.999891	4.54063	4.56312	4.40425	3.91727	4.08491	4.43909	4.56592	4.69386	4.65735	4.58218	3.73718	4.10864	278	318	159	210	280	185	120	147
ENSMUSG00000074825	Itpripl1	-0.358611	0.775903	0.0663196	0.983033	-0.0421811	0.999891	5.08733	5.04515	4.97883	5.33744	5.1955	4.69773	4.82098	4.7342	5.40926	5.25103	5.70338	4.86235	604	381	190	216	473	295	474	249
ENSMUSG00000044145	1810024B03Rik	2.33512	0.743194	-0.149271	0.99301	0.789297	0.999891	0.31899	1.10829	1.25756	-1.07757	2.18202	-0.913853	1.8444	-0.837243	1.22601	0.126695	-2.37537	0.164903	72	5	23	3	24	7	0	8
ENSMUSG00000003660	Snrnp200	-0.0848443	0.876421	0.084061	0.904343	0.150145	0.999891	8.19288	8.34303	8.25897	8.34381	8.31613	8.16619	8.32892	8.2004	8.22097	8.35853	8.43945	8.24296	5278	4246	2175	2403	3334	2554	3168	2609
ENSMUSG00000003662	Ciao1	-0.194955	0.883599	0.349004	0.797628	0.183899	0.999891	4.89876	5.08265	4.73365	4.92861	4.66096	5.10726	4.95071	4.82417	4.6726	5.21656	5.09358	4.76103	416	507	208	230	283	288	310	232
ENSMUSG00000034850	Tmem127	-0.0940591	0.908112	-0.119093	0.907025	-0.0286231	0.999891	6.63918	6.61055	6.72965	6.8237	6.89068	6.73158	6.55029	6.54923	6.54512	6.67304	6.94469	6.69635	1963	1569	633	764	1042	793	1123	892
ENSMUSG00000027367	Stard7	-0.422907	0.623929	-0.00738088	0.999168	-0.505889	0.958706	5.81802	5.31213	5.31951	5.74242	5.34436	5.73328	5.60015	5.30679	5.9075	4.97283	5.90669	5.56752	670	784	327	322	669	243	546	407
ENSMUSG00000027371	Fahd2a	-1.17703	0.743706	0.35527	0.967376	0.182221	0.999891	2.20838	2.3906	2.03533	3.21235	2.42835	3.11165	1.78378	1.64552	-0.138893	2.88464	1.49633	4.00818	86	125	22	24	8	56	24	137
ENSMUSG00000034800	Zfp661	-0.204136	0.967274	0.10392	0.990788	0.37548	0.999891	1.69803	2.07351	1.96959	2.17372	2.58166	1.78153	2.16271	1.10432	1.7708	2.10525	1.55128	2.69135	96	48	29	16	36	32	25	54
ENSMUSG00000027374	Mrps5	0.219351	0.892143	-0.126518	0.970357	-0.516767	0.999891	5.03405	4.51728	4.6438	4.42445	4.57225	4.92984	4.32132	4.7342	5.14692	4.70803	3.76069	4.89648	391	448	134	216	394	202	122	255
ENSMUSG00000027378	Nphp1	0.407374	0.908905	-1.28122	0.648469	-0.117273	0.999891	1.83154	1.71427	2.99549	2.58811	3.22741	1.50051	1.58497	2.79094	2.22173	1.9699	2.84842	2.3737	152	39	19	55	50	29	64	43
ENSMUSG00000051319	1500011K16Rik	-0.184106	0.97263	1.32369	0.735195	0.517129	0.999891	2.30868	2.82581	1.50211	1.68622	2.18202	1.60039	2.8649	0.501832	2.85961	2.85933	0.591668	2.40565	72	42	48	10	79	55	12	44
ENSMUSG00000027379	Bub1	0.420731	0.883116	-0.548841	0.871804	0.0611511	0.999891	3.55893	3.62008	4.16892	3.74819	4.07461	3.81274	3.33516	4.28693	3.30039	3.8909	1.43921	4.61837	276	205	67	158	108	114	23	210
ENSMUSG00000027381	Bcl2l11	-0.0460412	0.963932	0.0974705	0.951784	0.153293	0.999891	6.83887	6.99216	6.89469	6.94074	6.64923	6.97508	6.97817	7.11295	6.69212	7.00997	7.22161	6.59608	1660	1858	852	1130	1154	1002	1361	832
ENSMUSG00000014355	Anapc1	-0.239161	0.690357	0.113067	0.906224	0.116229	0.999891	6.84952	6.96575	6.85268	7.09184	7.0529	6.91492	6.94395	6.61912	6.78514	6.99115	7.03179	7.15328	2197	1782	832	802	1231	989	1193	1225
ENSMUSG00000014361	Mertk	-0.20424	0.575425	-0.304861	0.282514	-0.294178	0.609602	8.81353	8.51935	8.82421	9.02845	8.77508	8.84589	8.54006	8.87331	8.78149	8.49985	9.00305	9.05442	7256	6803	2518	3832	4918	2817	4683	4580
ENSMUSG00000087785	Gm23172	-9.31189	0.207059	6.82058	0.163408	-0.269769	0.999891	0.714982	0.445213	-6.37537	2.93652	-2.37537	1.53458	1.17713	-2.37537	-0.455329	-0.260299	3.09024	2.83904	0	40	14	0	6	5	76	60
ENSMUSG00000014353	Tmem87b	-0.109557	0.912155	-0.347006	0.657894	-0.359539	0.999891	6.21673	5.85719	6.20419	6.31375	6.18812	6.15616	6.13699	6.22758	6.28213	5.52497	6.21817	6.40976	1205	1052	475	611	868	357	678	731
ENSMUSG00000027387	Zc3h8	-2.59702	0.575425	2.70159	0.543071	0.0249305	0.999891	1.98076	2.00569	-0.695895	1.90113	-1.98236	2.66563	2.16271	0.501832	0.919922	1.9699	0.787459	2.61142	1	91	29	10	19	29	14	51
ENSMUSG00000042851	Zc3h6	0.472418	0.785871	-0.577742	0.771376	-0.581334	0.999891	3.91978	3.33845	3.91619	3.44378	4.155	4.09547	3.51373	3.66337	3.75689	3.19902	3.19747	3.69574	292	250	76	102	149	70	82	110
ENSMUSG00000027394	Ttl	-0.444167	0.714715	0.0193294	0.995851	0.171817	0.999891	4.22323	4.39505	4.37572	4.81988	4.5759	4.24185	4.54781	4.16433	4.23231	4.25346	4.71474	4.9353	392	277	157	145	208	147	238	262
ENSMUSG00000027395	Polr1b	-0.0979285	0.961402	-0.581248	0.687959	-0.678485	0.999891	4.33852	3.66004	4.24129	4.33921	4.54267	4.30735	3.6558	3.88262	4.39447	3.70448	4.48708	4.20256	383	290	84	119	233	100	203	157
ENSMUSG00000037938	Chchd5	0.00490096	1	-1.52115	0.44422	-0.616948	0.999891	2.60469	1.98774	3.5089	3.504	2.90593	3.01843	2.25491	3.9753	2.13627	1.82053	3.93609	2.95153	121	117	31	127	47	26	138	65
ENSMUSG00000027397	Slc20a1	0.206514	0.881964	0.517206	0.620215	0.301248	0.999891	5.47554	5.77678	5.25958	5.05306	5.71302	5.56835	5.56905	4.58777	5.38784	5.96544	4.96795	5.14855	866	699	320	195	466	485	284	304
ENSMUSG00000048327	Ckap2l	-0.10824	0.972625	0.196833	0.970357	0.346046	0.999891	4.17917	4.52521	4.32838	4.43662	4.53142	4.49639	4.32132	4.11426	3.80384	4.72214	2.35648	5.27067	380	331	134	140	154	204	45	331
ENSMUSG00000027399	Il1a	1.14653	0.42031	0.830196	0.45358	0.88212	0.759596	4.73607	5.61819	4.78799	3.64146	5.08953	4.93622	5.75815	4.41654	4.5235	5.47585	2.93361	4.14695	561	450	365	173	255	345	68	151
ENSMUSG00000027398	Il1b	1.47091	0.543773	-0.94176	0.738664	-1.12339	0.999891	4.28415	3.16076	4.10252	2.63161	4.84489	4.479	3.75387	2.51033	4.08803	2.26798	1.3177	3.36299	473	327	90	45	188	36	21	87
ENSMUSG00000037902	Sirpa	0.130404	0.695941	-0.194111	0.50367	-0.20222	0.875411	10.5124	10.3102	10.5043	10.3739	10.5909	10.532	10.2651	10.4121	10.4928	10.3542	10.4311	10.3147	25554	21898	8327	11137	16109	10190	12604	10973
ENSMUSG00000037885	Stk35	-0.659539	0.420867	-0.252662	0.807666	-0.252381	0.999891	6.11919	5.86681	6.11947	6.77901	6.15062	6.18057	6.00049	6.09444	6.06227	5.73088	7.0921	6.38394	1174	1070	432	557	745	412	1244	718
ENSMUSG00000027404	Snrpb	0.0430565	0.96003	-0.225958	0.737098	-0.28946	0.999891	6.86111	6.57165	6.79761	6.75455	6.85652	6.80582	6.59287	6.73962	6.91911	6.55583	6.85881	6.64708	1917	1652	652	872	1351	731	1058	862
ENSMUSG00000027405	Nop56	0.213905	0.832599	-0.0828215	0.972428	-0.381859	0.999891	5.76607	5.38421	5.46703	5.25313	5.43972	5.56835	5.34089	5.50634	5.94987	5.43789	5.12562	5.38326	716	699	273	370	689	336	317	358
ENSMUSG00000080610	Snord110	-1.59633	0.852253	0.750454	0.967376	-1.73135	0.999891	0.681652	-1.0497	-1.80016	-0.203828	-1.01603	1.50051	-1.03436	-1.19303	-0.455329	-0.260299	-0.664714	0.555058	5	39	2	2	6	5	4	11
ENSMUSG00000027406	Idh3b	0.307393	0.690125	-0.227783	0.829279	0.275074	0.999891	6.07947	6.35455	6.58233	6.27494	6.26032	5.92848	6.33482	6.85541	6.22463	6.3801	6.11252	6.42738	1267	898	545	945	834	647	630	740
ENSMUSG00000037773	Pced1a	-0.161731	0.936313	0.31465	0.895576	0.340471	0.999891	4.00894	4.34941	4.03476	4.19649	4.50482	4.15143	4.07799	3.35384	3.88468	4.59756	4.0066	4.3899	373	260	113	82	163	187	145	179
ENSMUSG00000027411	Vps16	-0.168957	0.864508	0.114189	0.950287	0.217136	0.999891	5.60858	5.82571	5.71152	5.88048	5.57006	5.72039	5.88981	5.85323	5.49758	5.76876	6.05665	5.68932	784	777	400	471	503	423	606	443
ENSMUSG00000027303	Ptpra	-0.13511	0.861347	0.2561	0.715139	0.134421	0.999891	6.3733	6.50772	6.25162	6.38673	6.24777	6.35752	6.52967	6.26248	6.39529	6.49138	6.4635	6.31201	1256	1210	624	626	939	699	804	683
ENSMUSG00000037740	Mrps26	0.732126	0.570837	-0.140412	0.96721	-0.0707619	0.999891	4.59961	4.52885	4.66926	3.93713	4.18882	4.3841	4.65323	5.05404	4.80773	4.41852	3.58749	4.24733	299	306	169	270	311	165	108	162
ENSMUSG00000027300	Ubox5	1.11983	0.565004	-1.3355	0.447362	-0.668552	0.999891	3.30321	2.63466	3.97016	2.85033	3.55825	3.81274	2.95011	4.32264	2.58642	2.34294	2.97439	2.79147	192	205	51	162	65	38	70	58
ENSMUSG00000079043	Fastkd5	2.4561	0.602961	-0.198362	0.987607	0.0538365	0.999891	1.76106	1.8149	2.01326	-0.44284	-1.01603	2.26004	2.25491	3.00392	1.22601	1.39673	0.365071	-0.886664	5	68	31	64	24	19	10	3
ENSMUSG00000037703	Lzts3	-0.214293	0.944702	-0.67775	0.828649	-0.147022	0.999891	2.79129	2.64426	3.32201	3.53631	3.23668	3.30168	3.2481	3.45386	2.10661	1.76709	3.85106	3.19034	153	143	63	88	46	25	130	77
ENSMUSG00000068290	Ddrgk1	0.371236	0.588151	-0.0769676	0.966916	0.273526	0.999891	6.39477	6.66829	6.74526	6.37403	6.77141	6.28557	6.71558	6.72301	6.50306	6.62504	5.9761	6.69149	1807	1151	710	862	1012	767	573	889
ENSMUSG00000074797	Itpa	-0.10421	0.974356	-0.439074	0.889883	0.196114	0.999891	2.89086	3.08697	3.52605	3.63026	3.45881	3.49575	3.20252	3.63524	1.94845	3.02784	3.23152	3.97662	179	164	61	100	41	62	84	134
ENSMUSG00000074796	Slc4a11	-2.03951	0.76513	3.32139	0.600629	1.123	0.999891	0.617757	1.74076	-1.58063	0.458875	-0.328757	1.27726	-0.102389	-2.37537	-0.00339134	2.60901	0.236857	0.951147	10	33	5	0	9	46	9	15
ENSMUSG00000027309	4930402H24Rik	0.0865557	0.933365	-0.0209267	0.991894	0.274634	0.999891	5.7904	6.06503	6.08596	5.9994	6.06998	6.0215	6.16103	6.10985	5.52306	5.97136	6.08485	5.91696	1110	958	483	563	512	487	618	519
ENSMUSG00000027312	Atrn	-0.121892	0.897573	-0.33922	0.645092	-0.212628	0.999891	6.41568	6.20305	6.54227	6.66416	6.75377	6.60804	6.34534	6.29431	6.19851	6.05456	6.78479	6.53781	1785	1440	549	640	819	516	1005	799
ENSMUSG00000027318	Adam33	-1.18403	0.499398	0.502187	0.839154	-0.23808	0.999891	4.01613	3.77805	3.27586	4.4599	2.87066	4.52209	4.13976	3.64937	3.27396	3.35203	4.11999	4.75485	118	337	118	101	106	78	157	231
ENSMUSG00000027322	Siglec1	0.0522841	0.90897	0.136626	0.736462	0.110312	0.999891	9.57403	9.68434	9.54772	9.49543	9.48976	9.56066	9.64275	9.60445	9.58799	9.72531	9.54986	9.43958	11910	11167	5409	6362	8603	6589	6842	5982
ENSMUSG00000027327	1700037H04Rik	-0.261965	0.881964	-0.0558897	0.987607	0.282098	0.999891	3.73193	4.01403	4.06992	4.33188	3.92787	3.93256	4.0266	4.23164	3.54109	4.0335	4.31518	4.37384	249	223	109	152	128	126	180	177
ENSMUSG00000027329	Spef1	-1.21629	0.273351	-0.166034	0.942493	-1.05673	0.351304	4.93476	3.87803	4.04407	5.26036	4.00582	4.81672	3.87504	4.11426	5.06063	3.91566	5.40831	5.11029	263	414	98	140	371	116	386	296
ENSMUSG00000068267	Cenpb	-0.0148595	0.984711	-0.0827509	0.906027	-0.00891398	0.999891	8.36404	8.35512	8.43787	8.45273	8.35468	8.35497	8.43188	8.51889	8.37465	8.27605	8.54008	8.36121	5421	4840	2336	2997	3709	2412	3397	2832
ENSMUSG00000027330	Cdc25b	0.118848	0.914872	-0.461375	0.565485	-0.39733	0.999891	6.25941	5.86208	6.32345	6.20461	6.22118	6.25013	6.20214	6.42739	6.27548	5.4336	6.47242	5.88332	1233	1123	497	702	864	335	809	507
ENSMUSG00000068264	Ap5s1	0.594164	0.646932	0.13903	0.967376	0.0355152	0.999891	4.88301	4.91853	4.7795	4.18533	4.91583	4.69773	5.15597	4.64532	5.06449	4.65753	3.40562	4.71077	497	381	240	203	372	195	95	224
ENSMUSG00000037523	Mavs	0.0852854	0.914872	-0.463858	0.332141	-0.0810655	0.999891	6.56349	6.48242	6.94628	6.861	6.97476	6.76425	6.47081	6.92095	6.33423	6.4996	6.86696	6.8595	2081	1605	599	989	900	703	1064	999
ENSMUSG00000037514	Pank2	0.22104	0.757658	-0.464453	0.425028	-0.230526	0.999891	6.16356	5.93303	6.39749	6.17645	6.47813	6.08178	5.98711	6.31662	6.24858	5.8862	6.20324	6.15641	1474	999	428	650	848	459	671	613
ENSMUSG00000048911	Rnf24	0.143812	0.977353	1.14289	0.765665	0.612843	0.999891	2.26989	2.88274	1.73984	1.59603	2.23846	2.8117	2.95011	1.18416	1.56815	2.88464	1.185	2.04903	75	101	51	17	31	56	19	34
ENSMUSG00000027333	Smox	0.478093	0.795056	-0.295109	0.922427	0.358311	0.999891	3.50738	3.86569	4.1608	3.68271	3.36897	3.66678	4.16374	4.70066	3.37691	3.53899	3.7723	3.62965	168	185	120	211	114	89	123	105
ENSMUSG00000027339	Rassf2	-0.329745	0.828478	0.3363	0.861205	0.262531	0.999891	4.65553	4.91806	4.58176	4.91151	3.73865	4.75665	4.75935	5.14164	4.56769	5.07532	4.92698	4.91325	218	397	182	287	263	261	276	258
ENSMUSG00000027340	Slc23a2	-0.0218753	0.985651	0.235204	0.773215	0.0419845	0.999891	7.29444	7.33643	7.10122	7.1231	7.36216	7.23542	7.55901	6.77872	7.35475	7.07874	7.229	7.01256	2723	2226	1275	896	1828	1051	1368	1111
ENSMUSG00000027341	Tmem230	-0.504569	0.703221	0.324964	0.862784	0.291372	0.999891	3.9843	4.27567	3.95071	4.45528	4.10528	4.00725	4.267	3.80899	3.99399	4.31061	4.45141	4.48268	282	235	129	113	176	153	198	191
ENSMUSG00000027342	Pcna	-0.410074	0.618939	0.249803	0.838541	0.153962	0.999891	5.65478	5.80874	5.55894	5.96902	5.78268	5.87131	5.8826	5.29784	5.40926	5.74131	5.85029	6.08668	909	863	398	320	473	415	525	584
ENSMUSG00000058793	Cds2	0.019597	0.984711	0.129941	0.878195	0.202907	0.999891	7.4792	7.6821	7.55216	7.53257	7.77532	7.6016	7.75232	7.28576	7.34764	7.61137	7.48856	7.57809	3627	2870	1458	1274	1819	1521	1638	1645
ENSMUSG00000027346	Gpcpd1	-0.256592	0.565004	-0.293772	0.468186	-0.217806	0.999891	8.90982	8.69201	8.98578	9.24238	9.05641	8.98579	8.79119	8.91192	8.8305	8.58724	9.43586	9.01968	8819	7496	2997	3936	5088	2993	6322	4471
ENSMUSG00000074783	AU019990	-1.41128	0.812885	-0.120238	0.993202	-0.557969	0.999891	0.924242	0.366273	0.48651	1.89779	0.0532787	1.6938	1.07964	1.10432	-0.138893	-0.260299	1.03886	2.5268	14	45	13	16	8	5	17	48
ENSMUSG00000044991	1110034G24Rik	-1.40793	0.577023	0.345031	0.953933	-0.195896	0.999891	2.45788	2.26199	1.91696	3.32489	1.93119	2.86622	2.50069	2.03817	2.01381	2.10525	3.90479	2.4369	60	105	37	32	43	32	135	45
ENSMUSG00000037376	Trmt6	0.181288	0.887416	0.280742	0.846995	-0.101037	0.999891	5.12475	5.02371	4.74297	4.56168	4.77028	4.99857	5.04412	4.7342	5.25562	5.01928	4.45141	4.68497	449	470	222	216	425	251	198	220
ENSMUSG00000027353	Mcm8	-0.13741	0.962697	0.415153	0.900087	0.748702	0.999891	2.64939	3.39809	2.98294	3.12035	2.94037	2.43257	3.31388	3.08934	2.91198	3.52296	3.10868	3.19034	124	77	66	68	82	88	77	77
ENSMUSG00000027357	Crls1	0.199268	0.946406	0.86178	0.711133	0.562285	0.999891	3.30478	3.86707	3.00529	2.80602	3.00687	3.68205	3.80051	3.06845	2.85961	3.96396	1.65527	3.48762	130	187	93	67	79	120	27	95
ENSMUSG00000065050	Gm25704	-0.341229	0.975876	0.288871	0.987607	-0.21297	0.999891	-0.0382884	-0.251259	-0.54013	-0.198901	0.212033	-0.202896	0.110018	-0.837243	0.530903	-0.0538645	-0.939836	0.664731	16	10	6	3	14	6	3	12
ENSMUSG00000034723	Tmx4	-0.387825	0.684418	-0.373408	0.733051	-0.274638	0.999891	5.6945	5.41986	5.79327	6.18109	5.60089	5.76412	5.45705	5.97607	5.63115	5.39449	6.58368	5.62971	801	801	296	513	552	326	874	425
ENSMUSG00000051177	Plcb1	-0.106237	0.899626	-0.560408	0.23302	-0.511146	0.585701	6.70106	6.18991	6.75032	6.85656	6.7269	6.66778	6.43183	6.77872	6.73878	5.91105	6.92011	6.79463	1752	1501	583	896	1192	467	1104	955
ENSMUSG00000039943	Plcb4	-1.18674	0.902004	-3.01169	0.79006	-3.7611	0.999891	0.0961138	-3.66499	-0.653291	0.533446	0.485136	0.495354	-2.37537	-2.37537	0.120469	-1.63862	1.43921	-0.886664	20	18	0	0	10	1	23	3
ENSMUSG00000027274	Mkks	-0.392507	0.840032	0.427315	0.859777	-0.232161	0.999891	4.0537	3.82154	3.39422	3.78673	2.99599	4.2315	3.27036	3.75772	3.88468	4.24372	3.86196	3.74652	129	275	64	109	163	146	131	114
ENSMUSG00000027281	Slx4ip	-0.848507	0.50539	-0.420612	0.799822	-0.179326	0.999891	3.92409	3.74477	4.16538	5.01388	4.01662	3.88714	3.97331	4.33144	3.99399	3.52296	5.00286	5.04079	265	216	105	163	176	88	291	282
ENSMUSG00000027276	Jag1	0.182448	0.919534	-0.865137	0.50198	-0.349768	0.999891	4.04465	3.69488	4.56002	4.37757	4.8808	4.26232	4.06531	4.16433	3.8222	3.25832	4.56257	4.19344	485	281	112	145	156	73	214	156
ENSMUSG00000039033	Tasp1	-0.229133	0.962373	0.281958	0.973005	-0.508979	0.999891	2.72067	2.21169	1.92973	2.15886	0.714677	3.31154	2.34158	2.68515	1.84451	2.18891	1.3177	2.76709	24	144	33	51	38	34	21	57
ENSMUSG00000045624	Esf1	-0.681808	0.50539	0.336015	0.798608	0.124257	0.999891	5.34114	5.4654	5.12938	5.81119	4.90134	5.66187	5.24297	5.34637	4.93972	5.66668	5.99605	5.60928	492	746	255	331	341	394	581	419
ENSMUSG00000027384	Ndufaf5	1.1305	0.593981	-0.269347	0.960682	-0.641967	0.999891	3.60676	2.96479	3.23414	2.10364	2.82224	3.68963	3.08183	3.60655	3.56309	2.90952	1.11378	2.76709	114	188	56	98	130	57	18	57
ENSMUSG00000068205	Macrod2	-0.829552	0.854313	-0.148065	0.988263	-0.0588244	0.999891	1.44051	1.38168	1.52975	2.3593	1.04514	1.89077	1.8444	2.03817	1.05025	0.993387	1.84314	2.81545	31	52	23	32	21	14	31	59
ENSMUSG00000051379	Flrt3	2.97074	0.664217	-0.0374278	0.999168	0.0936973	0.999891	0.73785	0.831547	0.868975	-2.10176	-0.12513	0.349876	0.740066	1.64552	1.28014	1.16847	-0.664714	-2.37537	12	16	10	24	25	16	4	0
ENSMUSG00000038844	Kif16b	0.187498	0.766034	-0.127031	0.890411	-0.112099	0.999891	6.90348	6.79139	6.91842	6.73092	6.81227	6.81017	6.77906	7.02354	6.99593	6.80815	6.58861	6.86526	1859	1657	742	1062	1425	871	877	1003
ENSMUSG00000008333	Snrpb2	0.300535	0.793755	-0.0989743	0.97246	-0.0624073	0.999891	4.89847	4.83606	4.93504	4.6345	4.8808	5.03473	4.87283	5.00542	4.76566	4.81722	4.43689	4.8274	485	482	197	261	302	218	196	243
ENSMUSG00000027420	Bfsp1	-0.685951	0.57985	0.392499	0.828649	0.0989996	0.999891	4.28681	4.38581	3.99331	4.67926	3.52838	4.12931	4.40419	4.3831	4.45455	4.39229	4.74451	4.63194	188	256	142	169	243	162	243	212
ENSMUSG00000015932	Dstn	-0.0388302	0.962028	-0.412354	0.314325	-0.314836	0.915115	8.12377	7.80894	8.22129	8.26012	8.41383	8.11855	7.8133	7.99783	8.13086	7.80691	8.46248	8.02633	5648	4108	1521	2088	3132	1742	3219	2245
ENSMUSG00000027422	Rrbp1	0.0164636	0.978655	0.329607	0.210122	0.0797308	0.999891	9.36947	9.4492	9.1196	9.10313	9.14504	9.27365	9.43179	9.09443	9.46028	9.46711	9.03954	9.165	9378	9152	4673	4467	7874	5509	4803	4945
ENSMUSG00000027423	Snx5	-0.0754153	0.89995	0.3221	0.397669	0.168996	0.999891	8.03114	8.20013	7.87803	7.95345	7.86207	8.1287	8.11416	7.89629	7.92807	8.28261	8.05589	7.84526	3852	4137	1874	1946	2721	2423	2428	1980
ENSMUSG00000065725	Gm26165	0.452901	0.829491	-0.434957	0.87526	-0.418389	0.999891	4.09762	3.67923	4.11418	3.66128	3.59474	4.24185	3.47592	4.52783	3.96949	3.8909	2.55774	4.30775	197	277	74	187	173	114	52	169
ENSMUSG00000077714	Snord17	0.0530058	0.921286	-0.0861048	0.903088	-0.106806	0.999891	9.48157	9.37477	9.46087	9.40787	9.26169	9.47799	9.31717	9.63762	9.48588	9.43079	9.31032	9.50001	10168	10545	4316	6510	8015	5372	5795	6238
ENSMUSG00000027424	Mgme1	-0.166668	0.940627	0.0244551	0.996482	0.0901291	0.999891	3.66695	3.75708	3.73262	3.89929	3.46671	3.76331	3.33516	3.99757	3.60611	4.11061	3.56096	4.20256	180	198	67	129	134	133	106	157
ENSMUSG00000037279	Ovol2	-0.647175	0.862866	-1.22723	0.74086	-0.547277	0.999891	1.56997	1.0227	2.24992	2.8971	2.52228	1.3932	0.606442	2.03817	1.87999	1.53103	2.93361	2.92972	92	36	9	32	39	21	68	64
ENSMUSG00000027425	Csrp2bp	-0.00128387	1	0.00701051	0.999168	0.0094197	0.999891	5.95544	5.96486	5.95785	5.95913	5.49868	5.92366	5.81227	6.32104	5.99507	6.10926	6.01327	5.91141	746	895	379	652	711	536	588	517
ENSMUSG00000027427	Polr3f	0.438141	0.771874	-0.00841546	0.999168	0.204607	0.999891	4.3827	4.58731	4.59573	4.15759	4.93018	4.00117	4.37367	4.17414	4.70759	4.79069	4.53557	3.68276	502	234	139	146	290	214	210	109
ENSMUSG00000027428	Rbbp9	-0.0123965	1	0.447236	0.876213	0.823693	0.999891	3.33727	4.16097	3.71373	3.72613	3.14122	3.86722	3.81573	4.16433	2.56478	4.46121	4.19092	3.09559	143	213	94	145	64	170	165	72
ENSMUSG00000027429	Sec23b	0.126865	0.902004	-0.273787	0.790394	0.213323	0.999891	5.30569	5.51901	5.7928	5.66593	5.74422	5.2703	5.59574	5.85018	5.35354	5.45065	5.67891	5.66313	885	568	326	470	455	339	466	435
ENSMUSG00000074754	Gm561	7.45803	0.4885	-1.10173	0.937366	-0.172758	0.999891	0.15369	-0.0190678	1.08266	-6.37537	2.08275	1.19445	0.459166	-1.66632	-1.8254	-0.0538645	-2.37537	-2.37537	67	31	8	1	1	6	0	0
ENSMUSG00000027430	Dtd1	1.50964	0.573118	0.252302	0.97246	0.192464	0.999891	2.7207	2.91316	2.66086	1.15122	2.49164	2.1762	2.34158	2.88949	3.17742	3.37007	0.959826	1.51691	90	64	33	59	99	79	16	23
ENSMUSG00000063873	Slc24a3	-0.919874	0.937441	-1.01819	0.963562	5.11752	0.999891	-6.37537	-1.25785	-0.239659	0.680214	-2.37537	-2.37537	-1.03436	0.930037	-2.37537	-0.501285	1.75226	-2.37537	0	0	2	14	0	4	29	0
ENSMUSG00000001768	Rin2	0.0451876	0.9671	-0.627081	0.241471	-0.552546	0.667741	7.40209	6.84954	7.47662	7.43144	7.86357	7.29935	6.84173	6.93833	7.50153	6.86171	7.58635	7.2609	3856	2327	775	1001	2024	904	1753	1320
ENSMUSG00000092758	Gm25026	-7.2291	0.50539	5.81238	0.548829	0.924425	0.999891	-1.48742	-0.562991	-6.37537	0.853727	-2.37537	-0.202896	-1.03436	-2.37537	-2.37537	0.28715	1.185	0.766653	0	10	2	0	0	8	19	13
ENSMUSG00000002728	Naa20	-0.366851	0.838405	0.202436	0.952883	0.103644	0.999891	3.81426	3.9179	3.71547	4.08232	3.42679	4.07247	4.01346	3.99757	3.54109	3.85293	4.34658	3.79557	175	246	108	129	128	111	184	118
ENSMUSG00000001767	Crnkl1	-0.222069	0.799192	0.214669	0.853191	0.0630957	0.999891	5.94685	6.00995	5.79528	6.01735	5.86267	5.97884	5.98375	5.73229	5.92247	6.04336	5.6973	6.2865	961	930	427	433	676	512	472	671
ENSMUSG00000037110	Ralgapa2	0.18642	0.861611	-0.149308	0.928642	0.219651	0.999891	5.43713	5.65679	5.80609	5.61967	5.86864	5.68859	5.43751	5.7488	5.14328	5.85452	5.53639	5.70866	965	760	292	438	393	449	422	449
ENSMUSG00000074749	Kiz	0.256261	0.850605	-0.357797	0.817463	-0.693416	0.886306	4.96231	4.2689	4.6267	4.37043	4.79871	5.00466	4.23339	4.44922	4.93551	4.32916	4.53557	4.21163	458	472	126	177	340	155	210	158
ENSMUSG00000027433	Xrn2	-0.0897695	0.908112	0.22284	0.755694	0.102737	0.999891	7.20456	7.3073	7.08446	7.17423	7.04567	7.25917	7.10746	7.12691	7.15105	7.48467	7.38081	6.93669	2186	2263	932	1141	1587	1393	1520	1054
ENSMUSG00000037014	Sstr4	2.1174	0.784211	-1.66159	0.876688	0.408912	0.999891	-0.714379	-0.305467	1.35613	-0.761268	0.604467	-0.094784	0.740066	1.99455	-0.644065	-1.63862	-2.37537	0.436356	22	11	10	31	5	1	0	10
ENSMUSG00000074743	Thbd	-0.205103	0.881964	-0.226358	0.898919	-0.349759	0.999891	4.90755	4.5578	4.78415	4.98926	4.8955	4.7385	4.67007	4.68016	5.07602	4.46121	4.74451	5.21316	490	392	171	208	375	170	243	318
ENSMUSG00000027435	Cd93	-0.515179	0.638766	0.622068	0.551847	0.420914	0.999891	5.43475	5.85566	5.23359	5.74877	4.53893	5.74059	5.84971	5.72564	5.05676	5.87045	5.5089	5.96331	382	788	389	431	370	454	414	536
ENSMUSG00000036992	Nxt1	1.27387	0.620752	-0.788762	0.831625	-0.413404	0.999891	3.08287	2.66946	3.45823	2.18436	2.82224	2.23954	2.80516	3.94124	3.65814	2.60901	0.692882	2.97301	114	67	46	124	139	46	13	66
ENSMUSG00000027439	Gzf1	-0.218215	0.88733	-0.0233862	0.99427	0.300503	0.999891	4.66765	4.96815	4.99154	5.20976	5.12739	5.10159	4.84343	4.85499	4.06509	5.09713	4.79661	5.5426	576	505	193	235	185	265	252	400
ENSMUSG00000027438	Napb	-0.370284	0.930449	0.296524	0.972479	1.65513	0.999891	0.796202	2.45133	2.1548	2.52509	2.42835	0.748545	3.03058	1.94956	1.11125	1.65388	3.01405	1.92225	86	22	54	30	22	23	72	31
ENSMUSG00000027447	Cst3	-0.0086044	0.995897	0.0345431	0.977867	0.0590149	0.999891	7.852	7.91101	7.87647	7.88507	7.92827	7.73897	7.9289	7.82415	7.95951	7.89518	8.06595	7.68039	4033	3157	1648	1851	2781	1852	2445	1766
ENSMUSG00000068134	Zfp120	0.232711	0.864177	-0.407593	0.769072	-0.266486	0.999891	4.79356	4.52708	4.93467	4.70196	4.82045	4.45252	4.62759	5.05934	5.08745	4.44429	4.62793	4.79158	465	321	166	271	378	168	224	237
ENSMUSG00000060336	Zfp937	-0.87296	0.849368	0.520224	0.952883	-1.88716	0.999891	3.27042	1.38327	0.863042	1.736	-1.41976	2.90581	1.35432	1.90313	3.60611	1.59376	0.692882	2.4369	3	108	16	29	134	22	13	45
ENSMUSG00000063364	3300002I08Rik	-0.0200789	1	0.422497	0.960682	1.1743	0.999891	1.3576	2.5319	2.10941	2.12949	1.68266	1.56786	1.95849	2.54098	1.33232	3.00494	2.95415	0.436356	50	41	25	46	26	61	69	10
ENSMUSG00000095315	Gm10130	2.36086	0.787513	-1.39002	0.920528	-0.62704	0.999891	-0.137841	-0.764881	0.62514	-1.73572	1.62738	0.912973	0.295129	-1.66632	-1.8254	-1.63862	-2.37537	-0.371545	48	25	7	1	1	1	0	5
ENSMUSG00000068130	Zfp442	-0.105021	0.986118	-1.00331	0.832378	-0.719192	0.999891	2.26255	1.54336	2.54667	2.65169	3.39403	1.66333	2.16271	0.501832	2.76787	0.794086	2.97439	2.34103	171	44	29	10	74	12	70	42
ENSMUSG00000074731	Zfp345	4.89588	0.587724	-0.332766	0.986425	2.88495	0.999891	-2.17676	0.708194	1.04096	-3.85491	2.08275	-0.740882	-1.55436	-2.37537	-2.37537	1.7116	-2.37537	-1.69538	67	6	1	0	0	24	0	1
ENSMUSG00000033096	Apmap	-0.573361	0.652164	-0.128828	0.970357	-0.244592	0.999891	4.42515	4.18056	4.30938	4.88274	4.17924	4.19469	4.25588	4.45728	4.64708	4.1319	5.2881	4.34117	297	268	128	178	278	135	355	173
ENSMUSG00000027452	Acss1	0.137048	0.888742	-1.10761	0.0177601	-0.668868	0.493089	6.2482	5.57933	6.68694	6.54989	7.0311	6.21905	5.63916	6.22993	6.28379	5.52899	6.53169	6.5734	2164	1099	336	612	869	358	843	819
ENSMUSG00000033068	Entpd6	0.0389941	0.987399	-0.645789	0.652385	-0.0165771	0.999891	3.92425	3.90767	4.55346	4.51447	4.4501	3.99506	4.38392	4.67326	3.88468	3.25832	4.33097	4.69793	359	233	140	207	163	73	182	222
ENSMUSG00000033059	Pygb	0.508522	0.640419	-0.0766449	0.977867	0.255708	0.999891	5.13553	5.39123	5.46788	4.95936	5.81552	5.47056	5.5869	5.0109	4.71252	5.18125	4.7679	5.14382	930	653	324	262	291	281	247	303
ENSMUSG00000032046	Abhd12	0.0580636	0.90897	-0.217496	0.542912	-0.0492268	0.999891	8.76819	8.71896	8.93646	8.8784	8.92841	8.80024	8.66873	8.9456	8.73652	8.76855	8.96624	8.78594	8070	6591	2753	4029	4767	3394	4565	3802
ENSMUSG00000027454	Gins1	-1.03246	0.725616	0.701009	0.869689	-0.42777	0.999891	2.9443	2.51653	1.81553	2.84798	0.421552	3.14511	1.95849	2.6292	2.78669	2.98167	2.63609	3.09559	19	128	25	49	75	60	55	72
ENSMUSG00000068115	Ninl	0.0436292	0.99972	-0.114945	0.991422	0.219991	0.999891	1.61819	1.83818	1.95313	1.9095	2.12328	2.28026	1.35432	1.90313	0.69929	2.30595	2.82631	-0.371545	69	69	16	29	16	37	63	5
ENSMUSG00000027455	Nsfl1c	0.0211737	0.991905	-0.198333	0.898919	-0.17442	0.999891	5.33371	5.15929	5.35763	5.33645	5.2786	5.25506	5.11964	5.44689	5.42135	5.21157	5.61587	5.00474	640	562	234	355	477	287	446	275
ENSMUSG00000032966	Fkbp1a	0.564235	0.50539	-0.485328	0.535646	0.0565069	0.999891	5.83827	5.89478	6.3801	5.81587	6.66904	5.94282	5.73032	6.01752	5.73412	6.04897	6.03753	5.56399	1683	907	358	528	593	514	598	406
ENSMUSG00000032869	Psmf1	0.327504	0.786897	0.0138874	0.998816	0.466947	0.999891	4.45905	4.926	4.91211	4.58461	4.66096	4.5093	4.67842	5.14663	4.43082	5.15028	4.51499	4.6719	416	334	172	288	239	275	207	218
ENSMUSG00000027459	Fam110a	-0.815135	0.773859	1.19013	0.658344	0.436088	0.999891	2.6789	3.11499	1.92487	2.74	0.817062	2.83922	3.29229	2.65744	2.58642	2.98167	3.03348	2.46749	26	103	65	50	65	60	73	46
ENSMUSG00000027463	Slc52a3	-0.399634	0.730475	-0.165455	0.943229	0.161258	0.999891	4.59441	4.75567	4.92113	5.32076	4.92732	4.99246	4.58381	4.93216	4.06509	4.92484	5.38958	5.26197	501	468	161	248	185	235	381	329
ENSMUSG00000032802	Srxn1	0.935562	0.207059	1.10561	0.0139374	1.10072	0.0339061	6.21411	7.31483	6.20922	5.27365	5.92704	6.34077	7.11977	6.45783	6.08145	7.4888	5.07963	5.45752	1005	1196	940	717	755	1397	307	377
ENSMUSG00000074698	Csnk2a1	-0.235517	0.809536	-0.210692	0.875167	-0.308234	0.999891	5.63697	5.32873	5.53942	5.77494	5.71468	5.47495	5.32502	5.34637	5.79349	5.3452	5.57336	5.96063	867	655	270	331	618	315	433	535
ENSMUSG00000027465	Tbc1d20	0.285482	0.638766	0.0193814	0.990788	0.305181	0.999891	6.857	7.16218	7.1428	6.85732	7.03973	7.08979	7.02639	7.24446	6.58195	7.28885	6.94341	6.77029	2177	2012	881	1238	1069	1216	1122	939
ENSMUSG00000027466	Rbck1	-0.32353	0.588552	0.216836	0.7896	0.217999	0.999891	6.36994	6.58794	6.3711	6.69463	6.33771	6.32868	6.52505	6.41089	6.41659	6.65293	6.85336	6.5215	1337	1186	622	694	953	782	1054	790
ENSMUSG00000032715	Trib3	0.620202	0.956488	0.54992	0.977505	0.742917	0.999891	-0.333725	0.409192	-0.140728	-0.76093	-2.37537	0.562938	0.740066	1.01981	-1.11705	0.431532	-2.37537	0.436356	0	19	10	15	3	9	0	10
ENSMUSG00000051817	Sox12	-7.06691	0.440391	7.51445	0.271362	0.71378	0.999891	0.425301	1.13908	-6.37537	0.691542	-2.37537	0.0998042	1.72051	-2.37537	0.986556	0.56277	1.55128	-0.606235	0	13	21	0	20	10	25	4
ENSMUSG00000074682	Zcchc3	-0.838831	0.906898	-0.212191	0.988422	0.060569	0.999891	0.29003	0.350599	0.56279	1.40162	1.16647	0.349876	-0.351559	0.0690498	0.617551	1.08358	1.79842	1.1147	34	16	4	7	15	15	30	17
ENSMUSG00000000359	Rem1	0.492521	0.803848	-0.467914	0.859446	-0.659313	0.999891	4.09544	3.43613	3.90404	3.41152	4.36816	3.99506	3.97331	3.24636	4.21852	2.66851	3.53394	3.33007	339	233	105	76	206	48	104	85
ENSMUSG00000019188	H13	0.00566888	1	-0.14045	0.875167	-0.109668	0.999891	6.97695	6.86728	7.00773	7.00206	7.20934	7.00652	6.84359	6.77228	6.95075	6.89479	6.98641	7.02161	2449	1899	776	892	1381	925	1156	1118
ENSMUSG00000042814	Mcts2	0.150409	0.963932	-0.598659	0.860094	0.0855237	0.999891	2.55378	2.6393	3.23796	3.08755	2.44444	2.83922	3.00425	3.79634	2.30242	2.26798	3.23152	2.99418	87	103	53	112	53	36	84	67
ENSMUSG00000042745	Id1	1.0644	0.732447	-1.74568	0.535521	-1.01837	0.999891	3.58397	2.56561	4.31129	3.24689	4.43408	4.11249	3.2481	4.20317	2.80527	1.46544	-0.433748	4.22064	355	253	63	149	76	20	5	159
ENSMUSG00000007659	Bcl2l1	-0.136793	0.897573	-0.0231037	0.991868	-0.0526218	0.999891	5.88365	5.83103	5.85413	5.99092	5.74422	5.6366	5.73433	5.96763	6.10413	5.92941	6.18815	5.77131	885	733	359	510	767	473	664	469
ENSMUSG00000027469	Tpx2	-0.284956	0.794854	0.0468098	0.9848	0.179357	0.999891	5.57329	5.75265	5.70584	5.99079	5.06893	5.6522	5.65617	6.165	5.50044	5.85132	6.15083	5.81954	553	741	340	585	504	448	647	485
ENSMUSG00000027472	Pdrg1	0.00104957	1	-0.542661	0.678493	-0.463687	0.999891	4.72088	4.25719	4.79985	4.7988	4.49327	4.82707	4.43408	5.07514	4.62634	4.08899	4.3388	5.16264	370	417	145	274	274	131	183	307
ENSMUSG00000003283	Hck	0.288288	0.543773	0.407588	0.23894	0.310224	0.833648	7.50247	7.81269	7.40511	7.11682	7.35951	7.58646	7.85256	7.45323	7.41572	7.77427	7.11622	7.12117	2718	2840	1563	1431	1907	1703	1265	1198
ENSMUSG00000089499	Gm25643	-0.0812192	1	-1.21321	0.955744	0.845561	0.999891	-2.71519	-1.86963	-0.656417	-0.575198	0.485136	-1.11042	-2.37537	-2.37537	-2.37537	-0.501285	0.591668	-2.37537	20	4	0	0	0	4	12	0
ENSMUSG00000068040	Tm9sf4	0.238291	0.728832	-0.363456	0.55561	-0.182706	0.999891	6.351	6.1683	6.53175	6.29346	6.66647	6.41922	6.26447	6.38579	6.28544	6.07394	6.33825	6.25396	1680	1263	519	682	870	523	737	656
ENSMUSG00000074671	Tspyl3	1.03635	0.774881	-0.728838	0.887975	-0.332559	0.999891	2.01684	1.68428	2.41312	1.37677	2.34512	2.28026	2.01232	2.57099	1.84451	1.46544	1.60421	1.32978	81	69	26	47	38	20	26	20
ENSMUSG00000051413	Plagl2	0.903509	0.356341	-0.0299366	0.990392	-0.00817127	0.999891	5.56445	5.55628	5.58622	4.68271	5.73607	5.50103	5.55098	5.42652	5.63634	5.57247	4.34658	4.9731	880	667	316	350	554	369	184	269
ENSMUSG00000046020	Pofut1	0.0106245	0.99972	-0.288989	0.844422	-0.0870923	0.999891	5.20495	5.11786	5.40685	5.39623	4.96683	5.39376	5.25976	5.76187	5.00144	4.97872	5.45588	5.34669	515	619	258	442	356	244	399	349
ENSMUSG00000027475	Kif3b	0.0286917	0.986767	-0.0992475	0.968392	-0.33085	0.999891	6.72716	6.39631	6.49556	6.46687	6.34094	6.77409	6.51576	6.64404	6.68336	6.27396	5.65716	6.98771	1340	1616	618	816	1147	601	459	1092
ENSMUSG00000042548	Asxl1	-0.0700621	0.932419	-0.262855	0.691022	-0.109469	0.999891	6.55827	6.4488	6.71166	6.78172	6.54492	6.61104	6.40189	6.86906	6.50874	6.4996	6.84788	6.71718	1544	1443	571	954	1016	703	1050	905
ENSMUSG00000061411	Nol4l	-0.0244687	0.980394	-0.368111	0.47622	-0.123676	0.999891	7.15255	7.02888	7.39699	7.42146	7.40028	7.21652	7.28743	7.39675	7.0889	6.72126	7.45203	7.39327	2796	2197	1056	1376	1520	820	1597	1447
ENSMUSG00000056941	Commd7	-0.153151	0.901345	0.075099	0.973945	0.0270915	0.999891	5.98001	6.00711	5.93201	6.08516	5.88788	6.39509	5.9358	5.98446	5.40012	6.08217	6.33825	5.78655	978	1242	413	516	470	526	737	474
ENSMUSG00000027478	Dnmt3b	0.0403121	1	-1.63342	0.772203	0.835879	0.999891	-0.0684349	0.767444	2.40087	2.36056	3.37737	0.68929	1.35432	-1.19303	-0.644065	0.28715	2.4462	2.3737	169	21	16	2	5	8	48	43
ENSMUSG00000027479	Mapre1	0.0694301	0.913674	-0.0721016	0.942493	0.0802249	0.999891	7.404	7.48422	7.55632	7.48689	7.63432	7.47957	7.40654	7.47521	7.32689	7.56025	7.49733	7.47928	3289	2637	1147	1453	1793	1468	1648	1536
ENSMUSG00000027483	Bpifa1	1.60672	0.749633	-0.525061	0.965038	1.44289	0.999891	0.234073	1.67696	2.20202	0.595303	2.56704	0.912973	0.740066	1.85516	-0.288453	2.34294	-1.28009	1.57426	95	25	10	28	7	38	2	24
ENSMUSG00000027487	Cdk5rap1	0.013093	1	0.0576947	0.990833	0.0432531	0.999891	3.37228	3.41554	3.35784	3.34475	2.9175	3.75611	3.45663	3.74461	2.91198	3.42285	3.01405	3.65645	122	197	73	108	82	82	72	107
ENSMUSG00000027488	Snta1	-0.25399	0.934822	-0.22208	0.972428	0.410475	0.999891	2.64861	3.05909	3.28117	3.53516	3.09102	3.15609	2.92227	3.50139	1.9815	3.23882	2.19333	4.24733	138	129	50	91	42	72	40	162
ENSMUSG00000038533	Cbfa2t2	0.419217	0.713313	0.116143	0.967376	0.0965361	0.999891	4.80453	4.90106	4.78492	4.3657	4.62613	4.92021	4.9438	4.9494	4.69768	4.87519	4.11087	4.60468	406	445	207	251	288	227	156	208
ENSMUSG00000027489	Necab3	1.62596	0.771958	-0.483238	0.972428	0.0641158	0.999891	1.37343	1.43755	1.92079	0.294831	2.58166	1.31695	1.65433	0.930037	1.61102	1.39673	-2.37537	1.39489	96	34	20	14	32	19	0	21
ENSMUSG00000038523	1700003F12Rik	-3.39556	0.75843	6.46016	0.525387	-0.440716	0.999891	0.525505	0.0847892	-6.37537	-2.97981	-2.37537	1.60039	0.606442	-2.37537	-2.37537	-0.0538645	-2.37537	-1.23508	0	42	9	0	0	6	0	2
ENSMUSG00000027490	E2f1	0.136709	0.911419	-0.467518	0.605361	-0.014465	0.999891	4.97778	4.96332	5.43084	5.29413	5.53481	5.01073	5.14997	5.32891	4.96059	4.77046	5.36296	5.23555	765	474	239	327	346	211	374	323
ENSMUSG00000000876	Pxmp4	0.432167	0.709134	-0.654676	0.52172	-0.153653	0.999891	4.49174	4.33808	4.99276	4.56059	4.94156	4.46582	4.5749	5.05934	4.54023	4.08899	4.49411	4.64538	506	324	160	271	258	131	204	214
ENSMUSG00000059842	Zfp341	-0.95553	0.862099	-0.0377801	0.999168	-1.65677	0.999891	2.78254	1.12577	1.16355	2.11908	2.18202	1.94244	-0.351559	-2.37537	3.36443	1.9699	1.43921	2.6652	72	54	4	0	113	29	23	53
ENSMUSG00000038467	Chmp4b	0.0546776	0.930439	0.186547	0.720321	0.108157	0.999891	7.9889	8.09706	7.91051	7.85583	7.80053	7.97281	8.02614	8.01635	8.00693	8.16617	7.96332	7.7419	3691	3713	1763	2115	2874	2235	2277	1843
ENSMUSG00000027593	Raly	0.302296	0.653184	-0.106152	0.937366	-0.210949	0.999891	6.63882	6.42787	6.53402	6.23173	6.29178	6.71404	6.30007	6.75113	6.56434	6.5499	6.2906	6.17738	1295	1550	532	879	1056	728	713	622
ENSMUSG00000074656	Eif2s2	-0.242755	0.808576	0.477823	0.561812	0.30106	0.999891	5.45855	5.75961	5.28178	5.52454	5.31404	5.41905	5.39761	5.2615	5.50896	6.05456	5.54657	5.51357	656	630	284	312	507	516	425	392
ENSMUSG00000027597	Ahcy	-1.34911	0.833447	0.859712	0.937156	-0.958161	0.999891	2.00421	1.04605	0.186341	1.53546	-2.37537	0.748545	1.07964	1.33169	2.7488	1.24864	1.37974	1.83109	0	22	13	19	73	17	22	29
ENSMUSG00000027598	Itch	0.00488798	1	0.3638	0.492761	0.394893	0.81745	6.85695	7.25184	6.88804	6.88315	6.80217	6.75525	7.16355	6.97526	6.95699	7.33778	6.67774	7.06726	1846	1595	969	1027	1387	1258	933	1154
ENSMUSG00000047459	Dynlrb1	-0.171527	0.881964	0.0262922	0.991318	0.139191	0.999891	5.38901	5.5282	5.50191	5.67344	5.7507	5.41449	5.4127	5.20521	5.37546	5.64462	5.86392	5.46512	889	628	287	300	462	388	530	379
ENSMUSG00000027602	Map1lc3a	0.238702	0.888287	-0.702631	0.58223	-0.172826	0.999891	4.27264	4.09981	4.80244	4.56374	4.86594	4.5093	4.23339	4.75396	4.01808	3.98751	5.04655	3.86615	480	334	126	219	179	122	300	124
ENSMUSG00000038383	Pigu	0.201202	0.883599	-0.516828	0.625092	0.110997	0.999891	4.50024	4.61124	5.12807	4.92687	4.87784	4.32693	4.59267	5.35932	4.67765	4.65017	5.06082	4.79761	484	294	162	334	284	194	303	238
ENSMUSG00000038375	Trp53inp2	0.0132705	0.99263	-0.000836062	1	0.312658	0.999891	6.55031	6.86296	6.8638	6.85053	6.67842	6.597	6.77128	7.03569	6.50733	6.95278	6.72182	6.97313	1694	1429	738	1071	1015	963	962	1081
ENSMUSG00000038369	Ncoa6	-0.180544	0.729645	-0.0745753	0.942774	-0.122246	0.999891	7.29937	7.17712	7.2517	7.43224	7.21639	7.30677	7.2204	7.29028	7.29521	7.13651	7.54549	7.31237	2461	2339	1008	1278	1754	1094	1704	1368
ENSMUSG00000027605	Acss2	-0.116448	0.986169	0.269897	0.977167	0.889416	0.999891	1.55216	2.44158	2.17168	2.28813	3.01766	2.37732	2.92227	0.228177	-0.00339134	1.87206	1.03886	3.01504	131	74	50	8	9	27	17	68
ENSMUSG00000027610	Gss	0.248155	0.885183	0.85406	0.4659	1.0697	0.56557	3.73964	4.80934	3.95528	3.70712	3.7709	3.77048	4.70318	4.15445	3.74731	4.92484	3.58749	3.85463	223	199	175	144	148	235	108	123
ENSMUSG00000074652	Myh7b	0.187515	0.977353	-0.789206	0.906027	0.193164	0.999891	1.25698	1.45015	2.23935	2.05184	2.37899	0.562938	2.20955	2.20055	1.87999	0.28715	2.93361	0.0072605	83	19	30	36	39	8	68	7
ENSMUSG00000038324	Trpc4ap	0.193358	0.74678	0.14995	0.859446	0.276594	0.999891	7.03957	7.31616	7.16621	6.97285	7.22572	7.23218	7.19298	7.10656	6.81982	7.43199	6.94725	7.00215	2477	2221	989	1125	1261	1343	1125	1103
ENSMUSG00000088695	Gm22334	-7.11309	0.50539	6.85468	0.465239	6.85468	0.833648	-6.37537	0.479314	-6.37537	0.737716	-2.37537	-2.37537	-0.652937	-2.37537	-2.37537	1.32458	0.0961284	1.39489	0	0	3	0	0	18	8	21
ENSMUSG00000038312	Edem2	-0.157751	0.912594	0.579782	0.569577	0.213669	0.999891	5.63126	5.84493	5.26515	5.4229	5.73934	5.48805	5.63488	4.54305	5.7724	6.03491	5.61265	5.21767	882	661	335	189	609	509	445	319
ENSMUSG00000027611	Procr	2.75016	0.316453	1.02947	0.687096	1.84331	0.648973	2.12186	3.96517	2.93571	0.185551	2.55227	1.35558	3.56866	3.3011	2.70988	4.30124	0.482814	0.307004	94	35	79	79	71	152	11	9
ENSMUSG00000027613	Eif6	-0.0048449	1	0.120562	0.932762	0.144488	0.999891	6.00509	6.14958	6.02901	6.03386	6.05565	6.07312	5.97361	6.00933	5.94149	6.31177	5.91457	6.15171	1099	993	424	525	685	617	549	611
ENSMUSG00000005882	Uqcc1	-0.398173	0.781306	0.549129	0.709125	0.487207	0.999891	4.07035	4.55756	4.00843	4.4066	4.29464	3.75611	4.473	3.67723	4.35718	4.65753	4.24191	4.57689	322	197	149	103	227	195	171	204
ENSMUSG00000038241	Cep250	-0.316601	0.541815	0.0895536	0.927917	0.0906178	0.999891	7.45737	7.54799	7.45843	7.77503	7.27321	7.56137	7.50488	7.62845	7.34764	7.59229	7.87522	7.66974	2560	2791	1228	1616	1819	1501	2142	1753
ENSMUSG00000074646	6430550D23Rik	-4.09529	0.565004	1.04269	0.941213	-2.04792	0.999891	0.605009	-1.44291	-2.4856	1.60969	-1.01603	0.0998042	-0.351559	-2.37537	1.22601	-1.63862	2.41691	0.164903	5	13	4	0	24	1	47	8
ENSMUSG00000005881	Ergic3	0.0530993	0.963932	0.159815	0.90419	-0.10384	0.999891	5.99526	5.89142	5.73161	5.67851	5.71799	5.92366	5.91476	5.75535	6.07189	5.87677	5.37823	5.93623	869	895	407	440	750	456	378	526
ENSMUSG00000089824	Rbm12	-0.682923	0.60061	0.327304	0.876213	-0.111583	0.999891	4.33174	4.22015	3.89285	4.57577	4.20779	4.43007	3.97331	3.51689	4.25276	4.45277	4.91132	4.16573	303	316	105	92	211	169	273	153
ENSMUSG00000027618	Nfs1	-0.158193	0.901883	-0.0516419	0.984345	0.0826248	0.999891	4.97622	5.05884	5.11049	5.26868	5.23765	5.0077	4.75935	4.98327	4.96059	5.31759	5.35139	5.19499	622	473	182	257	346	309	371	314
ENSMUSG00000067847	Romo1	0.85095	0.523768	0.26511	0.903763	0.165998	0.999891	4.2869	4.4529	4.18779	3.33684	4.34263	4.48337	4.36335	4.0411	4.08803	4.55878	3.32908	3.39517	333	328	138	133	188	182	90	89
ENSMUSG00000027620	Rbm39	-0.446148	0.273351	0.0887749	0.890021	-0.0785392	0.999891	8.54302	8.46449	8.37571	8.82186	8.38651	8.58928	8.49705	8.36628	8.49648	8.4328	8.92491	8.71201	5542	5694	2444	2696	4036	2689	4436	3612
ENSMUSG00000038116	Phf20	0.129437	0.925001	0.123271	0.963455	0.185735	0.999891	4.86719	5.05293	4.92965	4.80022	4.56491	4.83734	4.96443	5.24298	4.91427	5.15028	4.88482	4.72983	389	420	210	308	335	275	268	227
ENSMUSG00000046229	Scand1	0.236621	0.840468	0.0299143	0.990935	0.358894	0.999891	5.89009	6.24898	6.21907	5.98245	5.61871	5.64442	5.93928	6.65634	6.10975	6.50776	6.1239	5.83428	811	737	414	823	770	707	635	490
ENSMUSG00000038085	Cnbd2	0.624171	0.776412	-1.15615	0.542488	-0.71139	0.999891	3.05991	2.34852	3.50467	2.8805	3.71895	3.07739	2.38303	3.3011	3.10429	2.4142	2.71039	3.09559	215	122	34	79	94	40	58	72
ENSMUSG00000027624	Epb4.1l1	-0.374374	0.695941	-0.0367495	0.988422	-0.152098	0.999891	6.23922	6.08712	6.12387	6.49824	6.55884	6.37408	6.26447	5.4868	6.09661	5.89557	6.67774	6.29931	1559	1224	519	365	763	462	933	677
ENSMUSG00000027628	Aar2	0.365484	0.814277	0.350892	0.861205	-0.194802	0.999891	4.59863	4.40383	4.05294	3.68745	3.82104	4.87106	4.67007	4.28693	4.28621	4.11061	3.60058	3.80758	231	430	171	158	216	133	109	119
ENSMUSG00000055494	Gm14168	-4.15232	0.580496	1.71124	0.886829	-2.19615	0.999891	0.782906	-1.41325	-3.12449	1.02783	-1.41976	-0.094784	-0.102389	-2.37537	1.52397	-2.37537	1.185	1.1147	3	11	5	0	30	0	19	17
ENSMUSG00000061689	Dlgap4	0.237488	0.760704	-0.266813	0.770567	0.077307	0.999891	5.99249	6.0698	6.33661	6.09913	6.13088	6.14241	6.12788	6.52644	5.8325	6.01785	6.16851	6.034	1158	1042	472	752	635	503	655	563
ENSMUSG00000074629	4930518I15Rik	0.06524	1	0.805943	0.966791	0.637351	0.999891	-0.0489224	0.588428	-0.217515	-0.282755	-0.12513	1.06056	0.459166	0.228177	-2.37537	0.993387	-2.37537	0.861847	12	28	8	8	0	14	0	14
ENSMUSG00000027637	1110008F13Rik	-0.0227482	0.990508	0.185071	0.906027	0.260719	0.999891	5.14683	5.40755	5.22248	5.24523	4.89257	5.08445	5.32502	5.51022	5.22144	5.49652	5.33191	5.16731	489	499	270	371	415	350	366	308
ENSMUSG00000027634	Ndrg3	0.00683414	1	-0.117037	0.972428	-0.446614	0.999891	5.45129	5.00467	5.12171	5.11488	5.55902	5.32972	5.27635	4.48906	5.57541	4.69378	4.64066	5.48395	778	592	261	182	531	200	226	384
ENSMUSG00000027635	Dsn1	0.107915	0.973134	-0.254644	0.958349	-0.209813	0.999891	3.31558	3.10577	3.36041	3.2525	3.22741	2.95695	3.15545	3.53223	3.64788	3.11597	3.80658	2.4369	152	112	59	93	138	66	126	45
ENSMUSG00000055485	Soga1	-0.0651856	0.943432	-0.302954	0.647678	-0.0311653	0.999891	7.42109	7.38993	7.69288	7.75807	7.60107	7.70945	7.50136	7.78307	7.06115	7.27336	7.97279	7.50808	3214	3093	1225	1799	1491	1203	2292	1567
ENSMUSG00000027639	Samhd1	0.11244	0.883599	1.04003	0.00406368	0.201768	0.999891	9.87677	10.0785	9.03851	8.92607	9.17095	9.58689	9.75974	8.89237	10.1189	10.3396	9.07835	8.75682	9548	11372	5866	3883	12431	10087	4934	3726
ENSMUSG00000027641	Rbl1	0.0114182	0.993482	-0.246288	0.67381	-0.194125	0.999891	6.96168	6.76755	7.01384	7.00242	6.93262	6.90682	6.79066	7.09628	7.01899	6.74909	7.10708	6.89369	2021	1772	748	1117	1448	836	1257	1023
ENSMUSG00000027642	Rpn2	0.123883	0.828098	-0.0259247	0.984345	-0.0195015	0.999891	7.62007	7.60057	7.6265	7.50261	7.51896	7.61261	7.52816	7.73086	7.63019	7.67168	7.39872	7.60242	3036	2892	1248	1735	2213	1586	1539	1673
ENSMUSG00000063019	Manbal	-0.331731	0.902004	0.049348	0.99301	0.0931551	0.999891	3.34069	3.43385	3.3845	3.71623	4.14027	3.45185	3.60415	1.75415	3.27396	3.29654	3.72529	3.74652	289	159	81	26	106	75	119	114
ENSMUSG00000027646	Src	0.800473	0.912594	-0.680707	0.960682	-1.87311	0.999891	2.14407	0.270961	0.951669	0.151196	1.54025	1.31695	0.862356	0.371483	2.7488	-0.0538645	1.25288	-2.37537	45	34	11	9	73	6	20	0
ENSMUSG00000067787	Blcap	-0.496644	0.709726	0.159794	0.960682	0.36857	0.999891	4.1124	4.48097	4.32118	4.81782	4.45805	3.9516	4.54781	4.19356	4.28621	4.43575	5.24292	4.23849	361	226	157	148	216	167	344	161
ENSMUSG00000077990	Gm23134	-1.09342	0.921561	0.304708	0.99009	1.35771	0.999891	-1.78319	-0.42548	-0.730189	0.363231	-2.37537	-1.33807	0.740066	0.501832	-0.861261	-2.37537	-2.37537	1.45719	0	3	10	10	4	0	0	22
ENSMUSG00000027649	Ctnnbl1	-0.541624	0.568769	0.503218	0.584816	0.196446	0.999891	5.05801	5.25446	4.75124	5.29286	4.51628	4.96462	5.27635	4.97768	5.16142	5.24616	5.17893	5.41106	376	459	261	256	398	294	329	365
ENSMUSG00000027650	Tti1	1.01938	0.420867	-0.624212	0.59361	-0.244317	0.999891	4.77446	4.53015	5.15436	4.13498	4.89257	4.98632	4.54781	5.39331	4.54576	4.535	3.61355	4.54138	489	466	157	342	259	179	110	199
ENSMUSG00000027651	Rprd1b	-0.321623	0.777178	-0.581868	0.55561	-0.0599872	0.999891	4.75607	4.69609	5.27795	5.59958	5.66578	4.84754	4.71134	4.7474	4.67765	4.70092	5.70034	5.50254	838	423	176	218	284	201	473	389
ENSMUSG00000037820	Tgm2	0.311593	0.420867	0.0418588	0.964091	-0.0611161	0.999891	9.43038	9.36926	9.3274	9.01581	9.36618	9.40563	9.29596	9.2881	9.45551	9.43962	8.94364	9.08557	10932	10029	4253	5109	7848	5405	4494	4680
ENSMUSG00000085385	9430008C03Rik	-0.10179	0.979468	-0.751719	0.821427	-0.0602498	0.999891	2.92297	2.86272	3.61444	3.71623	4.36816	3.50437	3.3768	1.99455	2.04541	2.18891	3.72529	3.74652	339	165	69	31	44	34	119	114
ENSMUSG00000044349	Snhg11	0.271316	0.984711	0.373553	0.984634	1.44677	0.999891	-0.594159	0.852612	0.479058	0.207742	-2.37537	0.562938	1.65433	1.58798	-2.37537	-0.260299	-0.433748	0.951147	0	19	20	23	0	5	5	15
ENSMUSG00000027652	Ralgapb	0.190938	0.757658	-0.272224	0.646101	0.0468592	0.999891	6.76707	6.81393	7.08616	6.89522	7.05421	6.90437	6.89822	7.12185	6.61918	6.73001	6.75877	7.02418	2199	1769	806	1137	1097	825	987	1120
ENSMUSG00000084644	Gm24379	7.40969	0.50539	-2.76021	0.79661	-0.484334	0.999891	-1.24156	-1.72589	1.03432	-6.37537	1.27838	-1.33807	-0.351559	1.01981	-0.288453	-2.37537	-2.37537	-2.37537	37	3	4	15	7	0	0	0
ENSMUSG00000037761	Actr5	-0.228555	0.918246	0.0661454	0.988422	-0.290463	0.999891	3.99027	3.6998	3.63366	3.86221	4.20307	3.61199	3.45663	2.71233	4.3189	3.94001	3.68899	4.04921	302	178	73	52	221	118	116	141
ENSMUSG00000027654	Fam83d	1.73906	0.775208	-0.716634	0.953781	-0.240403	0.999891	1.41467	1.17427	1.8909	0.151842	-0.12513	1.78153	1.65433	2.79094	1.16977	0.794086	-2.37537	1.26159	12	48	20	55	23	12	0	19
ENSMUSG00000027655	Dhx35	0.0414078	0.986711	0.0749219	0.984345	-0.511035	0.999891	4.65287	4.14184	4.06692	4.02551	3.92214	4.25212	4.29984	4.23164	4.98524	3.99915	3.66428	4.34117	248	279	132	152	352	123	114	173
ENSMUSG00000074622	Mafb	1.15174	0.678089	0.661107	0.868897	0.98463	0.999891	2.14109	3.12572	2.46461	1.31287	2.78482	2.1762	3.13132	2.16164	2.22173	3.1787	1.55128	1.26159	111	64	58	35	50	69	25	19
ENSMUSG00000078956	Gm14221	0.416817	0.962337	-2.48294	0.725016	-2.09926	0.999891	0.941962	-1.15729	1.32565	0.908832	1.78727	1.15118	0.110018	0.930037	0.986556	-2.37537	0.876215	1.19001	54	30	6	14	20	0	15	18
ENSMUSG00000070544	Top1	-0.138689	0.774203	0.184418	0.706218	0.288755	0.836441	7.62875	7.9175	7.73308	7.87177	7.69482	7.58392	7.85992	7.77343	7.67508	7.97467	7.89924	7.84598	3430	2835	1571	1787	2283	1957	2178	1981
ENSMUSG00000016933	Plcg1	-0.439267	0.646701	0.167061	0.92928	-0.0850743	0.999891	5.32166	5.23659	5.06953	5.50879	4.68146	5.29287	5.26531	5.39751	5.36298	5.22154	5.31613	5.68932	422	577	259	343	458	289	362	443
ENSMUSG00000035877	Zhx3	0.0236986	0.997004	-0.0548998	0.988733	-0.334901	0.999891	4.21346	3.87856	3.93346	3.90976	4.10528	3.74887	3.53228	3.77071	4.58929	4.1838	3.81783	4.02884	282	196	77	110	267	140	127	139
ENSMUSG00000057133	Chd6	0.0720981	0.941737	-0.443345	0.486265	-0.300801	0.999891	6.22589	5.92509	6.36844	6.29634	6.21416	6.09326	6.03015	6.51684	6.35487	5.82214	6.19679	6.39591	1227	1007	441	747	913	439	668	724
ENSMUSG00000016921	Srsf6	-0.355538	0.498592	0.0146191	0.991868	-0.182422	0.999891	7.28308	7.10066	7.08604	7.44157	7.10253	7.34926	7.02802	7.07287	7.21671	7.17292	7.5556	7.32077	2274	2409	882	1099	1661	1122	1716	1376
ENSMUSG00000017858	Ift52	-0.686076	0.570837	0.6057	0.619588	-0.0676636	0.999891	4.77321	4.70555	4.09985	4.78592	3.55084	4.7385	4.50151	4.53546	4.82605	4.90023	4.85783	4.72983	191	392	152	188	315	231	263	227
ENSMUSG00000017861	Mybl2	-0.707602	0.788121	-0.0951694	0.988422	-0.549561	0.999891	2.80528	2.25572	2.35089	3.05849	2.06205	2.76941	2.6777	2.68515	2.91198	1.82053	2.84842	3.29638	66	98	42	51	82	26	64	83
ENSMUSG00000035399	Oser1	-1.27933	0.518609	0.983107	0.61152	0.150049	0.999891	3.1145	3.26455	2.28144	3.56077	2.18202	3.25136	3.53228	2.47902	3.02725	3.00494	3.24824	3.85463	72	138	77	44	89	61	85	123
ENSMUSG00000048486	Fitm2	-1.56891	0.709726	0.242416	0.981634	-0.660059	0.999891	1.97497	1.31491	1.07249	2.64141	-1.20382	2.48577	1.43537	2.08051	1.38267	1.39673	3.23152	1.78325	4	80	17	33	27	19	84	28
ENSMUSG00000017679	Ttpal	-0.225867	0.886518	0.624446	0.600629	0.413723	0.999891	4.60445	5.01817	4.39373	4.61959	3.94493	4.57215	4.68672	4.76698	4.65735	5.29889	4.35433	4.86235	252	349	173	221	280	305	185	249
ENSMUSG00000017707	Serinc3	-0.147318	0.724562	0.0753463	0.909435	0.0540517	0.999891	8.69292	8.74697	8.67162	8.81894	8.55617	8.70716	8.74324	8.78084	8.67976	8.75188	8.87563	8.76107	6234	6179	2899	3594	4583	3355	4287	3737
ENSMUSG00000035268	Pkig	-0.666473	0.50673	0.429392	0.698236	-0.194236	0.999891	5.44789	5.25366	4.82427	5.49074	4.34692	5.4122	5.34089	5.20998	5.49473	5.17613	5.63189	5.34669	334	627	273	301	502	280	451	349
ENSMUSG00000017697	Ada	-5.61471	0.583928	6.10927	0.539854	-0.206628	0.999891	-0.0594762	-0.266104	-6.37537	-0.760657	-2.37537	0.627497	-0.102389	-2.37537	-0.455329	0.126695	-2.37537	0.436356	0	20	5	0	6	7	0	10
ENSMUSG00000018326	Ywhab	-0.0490043	0.930439	0.0384901	0.972693	0.0778369	0.999891	8.24585	8.32368	8.28519	8.3342	8.22334	8.16721	8.31426	8.3469	8.32241	8.33462	8.36472	8.30462	4949	4249	2153	2660	3577	2512	3008	2723
ENSMUSG00000054582	Pabpc1l	-5.74969	0.565004	6.37431	0.49333	-0.780201	0.999891	0.779142	-0.00105978	-6.37537	-0.62568	-2.37537	1.56786	-1.03436	-2.37537	-0.288453	0.897175	-2.37537	0.555058	0	41	2	0	7	13	0	11
ENSMUSG00000018322	Tomm34	0.212788	0.809773	0.126943	0.935883	0.120958	0.999891	5.95673	6.07769	5.95075	5.73796	5.71964	5.83075	6.164	6.16254	6.08145	5.99479	5.85029	5.62632	870	839	484	584	755	495	525	424
ENSMUSG00000018209	Stk4	-0.057722	0.918486	-0.0899541	0.903088	-0.0418493	0.999891	7.73538	7.69353	7.78349	7.84121	7.84324	7.77549	7.70611	7.72253	7.69639	7.68345	7.84599	7.83869	3802	3238	1412	1725	2317	1599	2099	1971
ENSMUSG00000017002	Slpi	0.956418	0.249957	-0.290763	0.784594	0.245187	0.999891	5.91301	6.15819	6.44896	5.49254	6.7473	6.09326	6.20792	6.07101	5.7146	6.11462	5.29616	5.67629	1777	1007	499	548	585	538	357	439
ENSMUSG00000045503	Sys1	0.746577	0.6772	0.0973436	0.983724	0.00186065	0.999891	4.21372	4.21559	4.11824	3.37167	3.50556	3.91973	4.07799	4.58041	4.48368	4.36557	2.38701	3.98722	185	221	113	194	248	159	46	135
ENSMUSG00000017734	Dbndd2	-1.75463	0.622809	2.03568	0.55561	0.650756	0.999891	1.85324	2.504	0.46832	2.22295	0.766778	2.26004	2.38303	0.501832	1.47839	2.69737	0.591668	3.0356	25	68	34	10	29	49	12	69
ENSMUSG00000017721	Pigt	0.160637	0.862266	-0.251257	0.802366	-0.283403	0.999891	6.01427	5.73087	5.98213	5.82149	6.1346	6.01548	5.78546	5.81613	6.02114	5.6848	5.95334	5.68608	1161	954	372	459	724	399	564	442
ENSMUSG00000070529	Wfdc10	1.07514	0.708904	-1.14744	0.712703	-0.583974	0.999891	2.42041	1.83644	2.98389	1.90875	3.07043	2.06405	2.20955	2.95923	2.78669	1.53103	1.60421	2.27338	136	59	30	62	75	21	26	40
ENSMUSG00000017299	Dnttip1	0.409979	0.745626	-0.170937	0.949423	0.388711	0.999891	4.11561	4.50432	4.67525	4.26527	4.60839	4.24699	4.31062	4.76049	4.00207	4.69378	4.41484	4.12792	401	278	133	220	177	200	193	149
ENSMUSG00000088226	Gm22596	-0.602361	0.956488	-1.09594	0.95178	-1.62922	0.999891	0.216772	-1.41245	-0.316509	0.285852	0.0532787	-0.319771	-0.102389	-0.10983	0.919922	-2.37537	1.37974	-2.37537	14	9	5	6	19	0	22	0
ENSMUSG00000001403	Ube2c	-0.0232271	0.99972	-0.640848	0.841212	-0.44594	0.999891	3.08722	2.64128	3.28213	3.30536	2.37899	3.32133	2.2989	3.88262	2.87728	2.98167	2.91278	3.65645	83	145	32	119	80	60	67	107
ENSMUSG00000050373	Snx21	-0.751607	0.896689	1.93361	0.688988	1.53246	0.999891	1.5467	3.07916	1.14555	1.89716	-2.37537	1.23645	2.89387	2.23844	1.94845	3.29654	1.03886	2.5268	0	32	49	37	41	75	17	48
ENSMUSG00000017307	Acot8	-0.23554	0.905861	0.299634	0.905288	-0.255302	0.999891	4.0333	3.778	3.47837	3.7139	3.64432	3.77761	3.73798	3.33647	4.27958	3.85293	3.57429	3.87759	204	200	89	81	215	111	107	125
ENSMUSG00000045822	Zswim3	-1.04395	0.795056	1.41678	0.741564	0.438014	0.999891	2.43928	2.8773	1.46052	2.50446	1.68266	3.24108	3.05643	1.40015	0.776644	2.7534	-0.433748	3.45746	50	137	55	20	17	51	5	93
ENSMUSG00000017764	Zswim1	0.153041	0.970993	0.130312	0.984634	0.305404	0.999891	2.34284	2.64824	2.51793	2.36489	2.69356	2.89273	3.10679	2.41428	1.61102	2.10525	2.29342	2.5268	104	107	57	42	32	32	43	48
ENSMUSG00000039873	Neurl2	-6.29426	0.524582	5.84781	0.511302	-1.66288	0.999891	1.13532	-0.527559	-6.37537	-0.0811106	-2.37537	1.72364	-0.351559	-2.37537	0.530903	-0.0538645	1.03886	-2.37537	0	46	4	0	14	6	17	0
ENSMUSG00000017760	Ctsa	0.242296	0.559906	0.238495	0.536503	0.36946	0.454112	9.17417	9.54363	9.30514	9.06284	9.17863	9.07059	9.41628	9.42302	9.27192	9.66108	9.13986	8.98243	9599	7950	4623	5610	6910	6302	5149	4357
ENSMUSG00000017754	Pltp	0.250333	0.684418	-0.697626	0.0683588	-0.404022	0.82693	6.7111	6.30708	7.0047	6.75437	7.01301	6.90111	6.27552	7.00029	6.49593	6.34406	6.76022	6.75332	2137	1765	523	1045	1007	631	988	928
ENSMUSG00000039849	Pcif1	0.0721811	0.947548	0.168212	0.890021	0.344323	0.999891	5.5514	5.89573	5.72752	5.65533	5.71634	5.6366	5.83111	5.7488	5.47165	5.96544	5.64458	5.67629	868	733	384	438	494	485	455	439
ENSMUSG00000039834	Zfp335	0.0087648	0.99972	-0.316098	0.742874	0.0647053	0.999891	5.33571	5.40041	5.71651	5.70774	5.79371	5.2627	5.31435	5.64329	5.41834	5.49241	5.74816	5.67629	916	565	268	407	476	349	489	439
ENSMUSG00000039804	Ncoa5	-0.270958	0.809528	0.0223142	0.993392	-0.201159	0.999891	5.39678	5.19562	5.1733	5.44426	5.11739	5.2057	5.54186	5.24298	5.57812	4.76366	5.54657	5.34669	572	543	314	308	532	210	425	349
ENSMUSG00000017652	Cd40	-5.10175	0.483175	9.96976	0.0115846	0.953993	0.999891	2.64039	3.59439	-6.37537	-1.27362	-2.37537	1.50051	2.53787	-2.37537	3.32635	4.22402	-2.37537	0.0072605	0	39	38	0	110	144	0	7
ENSMUSG00000017664	Slc35c2	0.469992	0.519858	-0.0188646	0.99219	0.246848	0.999891	6.14793	6.39478	6.41365	5.94365	6.51382	6.33957	6.17584	6.30996	5.93307	6.58893	5.9886	5.90584	1511	1195	488	647	681	748	578	515
ENSMUSG00000017670	Elmo2	0.203659	0.701756	-0.30271	0.51359	-0.156446	0.999891	7.4038	7.24735	7.55006	7.3464	7.4638	7.45532	7.10591	7.63557	7.35317	7.37843	7.41732	7.27502	2922	2593	931	1624	1826	1294	1559	1333
ENSMUSG00000017667	Zfp334	-2.73428	0.607888	1.0901	0.90357	-0.602032	0.999891	1.61486	1.01283	-0.0772686	2.65701	-2.37537	-0.740882	1.26844	1.10432	2.56478	0.993387	3.46406	0.951147	0	6	15	16	64	14	99	15
ENSMUSG00000018459	Slc13a3	0.0492487	1	-0.0666546	0.999168	0.634854	0.999891	-0.49898	0.135873	0.202528	0.153279	-2.37537	-0.202896	0.110018	1.33169	-0.138893	0.56277	-2.37537	1.26159	0	10	6	19	8	10	0	19
ENSMUSG00000039725	2810408M09Rik	-0.338495	0.914872	-0.365679	0.942493	-0.112832	0.999891	2.43451	2.32168	2.68736	3.02585	2.42835	2.86622	2.53787	2.98175	1.94845	2.18891	2.93361	3.17188	86	105	38	63	41	34	68	76
ENSMUSG00000039671	Zmynd8	-0.209619	0.709134	0.216439	0.729178	0.137437	0.999891	7.30226	7.43969	7.22326	7.43287	7.19515	7.17393	7.57587	7.2549	7.42401	7.29358	7.28478	7.57018	2425	2133	1290	1247	1918	1220	1422	1636
ENSMUSG00000027678	Ncoa3	-0.197326	0.670524	0.392864	0.240045	0.370032	0.563326	7.74497	8.115	7.72213	7.91946	7.77333	7.71689	8.01629	7.67064	7.77507	8.20875	8.01799	7.81584	3622	3109	1751	1664	2447	2302	2365	1940
ENSMUSG00000006800	Sulf2	0.194085	0.612221	-0.453073	0.0699858	-0.385961	0.324991	9.27394	8.88798	9.34105	9.14697	9.47931	9.20425	8.92701	9.18787	9.34139	8.84911	9.17144	9.12298	11824	8722	3293	4766	7251	3589	5263	4803
ENSMUSG00000085129	5031425F14Rik	-1.45495	0.767044	2.17291	0.641809	0.42113	0.999891	2.13571	2.55684	0.383932	1.83888	0.134838	2.37732	2.46253	0.930037	1.9815	2.72566	2.8702	-2.37537	15	74	36	14	42	50	65	0
ENSMUSG00000039621	Prex1	0.0922217	0.82533	-0.235633	0.447362	-0.100988	0.999891	9.27003	9.16905	9.40468	9.31246	9.42651	9.33882	9.18644	9.38314	9.19849	9.15239	9.30783	9.31789	11399	9575	3942	5457	6567	4429	5785	5498
ENSMUSG00000042854	Trp53rk	2.05581	0.545013	-1.25346	0.767936	-1.22092	0.999891	2.76655	1.54563	2.7991	0.743287	2.23846	1.53458	1.78378	3.26484	3.473	1.46544	-0.433748	1.57426	75	40	22	77	122	20	5	24
ENSMUSG00000074582	Arfgef2	-0.0631105	0.933597	0.426903	0.328489	0.355588	0.848709	6.92648	7.28207	6.85517	6.91828	6.90745	7.07901	7.36706	6.80421	6.75917	7.19586	6.88578	6.95435	1986	1997	1116	912	1209	1140	1078	1067
ENSMUSG00000002718	Cse1l	0.57661	0.575425	-0.257419	0.87526	-0.291071	0.999891	6.00483	5.71375	5.97117	5.39456	6.35483	5.79255	5.5869	5.44284	6.19851	5.83842	4.85783	5.79562	1353	817	324	354	819	444	263	477
ENSMUSG00000039536	Stau1	-0.272751	0.741416	0.217903	0.849012	0.363877	0.999891	5.96569	6.32957	6.11166	6.38442	6.41014	6.0789	6.16103	5.73229	5.8505	6.48519	6.37107	6.40384	1406	997	483	433	643	696	754	728
ENSMUSG00000017999	Ddx27	-0.296331	0.684418	-0.0476221	0.97911	-0.0717894	0.999891	6.099	6.02721	6.07483	6.37116	6.20946	6.23467	5.95997	5.9305	5.95612	6.09849	6.47952	6.26053	1223	1111	420	497	692	532	813	659
ENSMUSG00000039501	Znfx1	0.367765	0.576462	0.941421	0.0209384	0.43845	0.844097	8.15961	8.59806	7.65663	7.28887	7.59253	7.83864	8.17738	7.72169	8.4247	8.9235	7.21098	7.36612	3195	3383	1958	1724	3840	3779	1351	1420
ENSMUSG00000074578	1500012F01Rik	-0.095817	0.986169	1.173	0.749264	1.33155	0.999891	1.76921	3.10076	1.92776	2.02358	1.86102	1.6938	2.1143	2.12164	1.9815	3.71863	2.68605	1.03524	57	45	28	34	42	101	57	16
ENSMUSG00000017929	B4galt5	0.236846	0.618939	0.0378209	0.974361	-0.0377923	0.999891	7.36922	7.33143	7.29361	7.05676	7.32082	7.35404	7.26543	7.2687	7.38749	7.39724	7.08746	7.02932	2646	2417	1040	1259	1870	1311	1240	1124
ENSMUSG00000039463	Slc9a8	0.143726	0.913703	0.171547	0.927929	0.31315	0.999891	5.18252	5.49567	5.32412	5.18039	5.50061	5.53298	5.61327	5.1316	4.73207	5.38122	5.23874	5.13432	747	682	330	285	295	323	343	301
ENSMUSG00000047030	Spata2	-0.736507	0.560052	0.127658	0.971003	0.279751	0.999891	4.04045	4.3202	4.19254	4.92905	3.88137	4.22108	4.64473	4.48118	3.8671	3.94001	4.988	4.8852	241	273	168	181	161	118	288	253
ENSMUSG00000006418	Rnf114	0.797458	0.420867	0.189515	0.90419	0.470721	0.999891	5.38135	5.85207	5.66255	4.86509	5.90977	5.29287	5.55552	5.3679	5.47745	6.10388	4.64698	5.07098	993	577	317	336	496	534	227	288
ENSMUSG00000078923	Ube2v1	-1.45196	0.732826	0.770429	0.908438	-0.69483	0.999891	2.509	1.81417	1.04374	2.4957	-1.98236	2.58664	2.25491	2.12164	2.52049	1.39673	2.00934	2.92972	1	86	31	34	62	19	35	64
ENSMUSG00000090213	Tmem189	0.178863	0.850874	0.207084	0.859777	0.281604	0.999891	6.02729	6.30889	6.10181	5.92295	6.23511	6.26035	6.22796	5.95915	5.75578	6.39118	6.12842	5.69256	1245	1131	506	507	602	652	637	444
ENSMUSG00000056501	Cebpb	-0.261228	0.50832	-0.240236	0.502919	-0.226341	0.95906	9.61467	9.38833	9.62857	9.88979	9.44299	9.59877	9.40814	9.7945	9.63109	9.36908	9.98807	9.78486	11530	11466	4597	7258	8864	5147	9271	7600
ENSMUSG00000006462	A530013C23Rik	-1.67486	0.508906	1.35395	0.574631	-1.06632	0.999891	3.65099	2.58467	1.23072	2.90558	1.68266	4.0133	3.08183	0.834303	3.21959	1.9699	2.00934	3.50247	50	236	56	13	102	29	35	96
ENSMUSG00000084797	Gm14321	0.566268	0.916606	-2.31579	0.579774	-0.496179	0.999891	0.813536	0.317357	2.63314	2.06688	1.51	0.627497	1.35432	3.3189	1.22601	-1.63862	2.61044	1.39489	44	20	16	80	24	1	54	21
ENSMUSG00000087624	9230111E07Rik	-6.28298	0.528481	8.08416	0.314325	2.35653	0.999891	-0.647742	1.70879	-6.37537	-0.0923946	-2.37537	0.424448	0.862356	-2.37537	-1.8254	2.34294	-2.37537	1.03524	0	17	11	0	1	38	0	16
ENSMUSG00000087684	1200007C13Rik	0.894069	0.912244	-0.983082	0.937156	1.15661	0.999891	-0.938215	0.218394	1.20148	0.307408	2.16271	-0.094784	0.110018	-1.19303	-1.11705	0.683059	0.959826	-0.169745	71	11	6	2	3	11	16	6
ENSMUSG00000027540	Ptpn1	-0.315582	0.485692	0.494227	0.0742003	0.201235	0.999891	8.41978	8.62101	8.12679	8.44237	7.95272	8.42986	8.66873	8.286	8.41112	8.5732	8.47096	8.41469	4102	5098	2753	2550	3804	2964	3238	2939
ENSMUSG00000044641	Pard6b	-8.24471	0.35874	8.17899	0.173821	4.50859	0.81745	-2.70497	1.80362	-6.37537	1.86934	-2.37537	-1.11042	1.72051	-2.37537	-2.37537	2.01644	2.19333	1.62941	0	4	21	0	0	30	40	25
ENSMUSG00000051149	Adnp	-0.848571	0.698733	1.21524	0.535521	0.61625	0.999891	2.98363	3.59988	2.38464	3.23321	2.96288	2.72584	3.6558	1.52805	3.26056	3.58604	3.03348	3.45746	126	95	84	22	105	92	73	93
ENSMUSG00000078919	Dpm1	-0.687183	0.757192	0.518196	0.871804	-0.332485	0.999891	3.40852	3.07604	2.55784	3.24502	2.78482	3.25136	3.20252	2.38078	3.59547	3.00494	2.4462	3.79557	111	138	61	41	133	61	48	118
ENSMUSG00000074576	Mocs3	0.314836	0.930439	0.946395	0.775224	0.136044	0.999891	2.92117	3.05721	2.11082	1.79598	2.62465	3.35031	2.89387	1.46552	2.40343	3.25832	2.29342	1.26159	99	148	49	21	57	73	43	19
ENSMUSG00000027544	Nfatc2	2.0484	0.705923	-1.63877	0.814721	0.887704	0.999891	0.176784	1.06449	2.70326	0.654859	2.84665	-1.33807	1.35432	2.6292	1.16977	0.993387	-2.37537	1.73377	116	3	16	49	23	14	0	27
ENSMUSG00000027546	Atp9a	0.230675	0.978655	0.753535	0.946266	-1.65955	0.999891	2.54977	0.890217	0.136682	-0.0939926	0.0532787	1.83718	0.862356	0.621374	3.08921	1.16847	-2.37537	1.03524	14	50	11	11	93	16	0	16
ENSMUSG00000027551	Zfp64	-0.24393	0.868154	-0.0873535	0.975785	0.299136	0.999891	4.20344	4.50258	4.58993	4.83386	4.47381	4.4614	4.68672	4.72088	3.9192	4.31992	4.94761	4.72983	365	323	173	214	167	154	280	227
ENSMUSG00000052056	Zfp217	0.357113	0.506152	-0.128173	0.87722	-0.0991406	0.999891	7.05323	6.95409	7.08226	6.72515	7.04896	7.11815	7.03128	7.11931	6.98883	6.87756	6.65754	6.79463	2191	2052	884	1135	1418	914	920	955
ENSMUSG00000013523	Bcas1	1.14202	0.819945	0.0100981	1	-0.247618	0.999891	2.17825	1.93063	1.92054	0.778517	-0.700935	2.95695	2.42333	2.88949	0.69929	1.39673	0.482814	1.26159	7	112	35	59	16	19	11	19
ENSMUSG00000052033	Pfdn4	0.0151008	1	0.444251	0.889883	0.745759	0.999891	3.19852	3.94428	3.50003	3.48493	3.54339	3.83341	3.62158	3.50139	2.13627	4.2339	2.63609	4.04921	190	208	82	91	47	145	55	141
ENSMUSG00000027495	Fam210b	-0.115404	0.974994	0.0798094	0.989758	0.0145409	0.999891	2.88302	2.89756	2.81775	2.93316	3.23668	2.72584	2.53787	2.31137	3.08921	3.23882	3.19747	2.69135	153	95	38	39	93	72	82	54
ENSMUSG00000027496	Aurka	1.12798	0.716139	0.638671	0.888921	0.326038	0.999891	2.67752	3.00356	2.36489	1.23691	1.44753	2.37732	3.13132	3.00392	2.99524	2.93397	0.236857	1.96576	42	74	58	64	87	58	9	32
ENSMUSG00000027498	Cstf1	0.383206	0.832599	-0.456938	0.833552	-0.679525	0.999891	4.36879	3.68927	4.14621	3.763	4.30349	4.61258	3.98682	3.99757	4.10313	3.37007	4.20812	3.17188	324	359	106	129	190	79	167	76
ENSMUSG00000027502	Rtfdc1	0.0250921	0.982452	0.048257	0.974341	0.139806	0.999891	6.58171	6.72152	6.67326	6.64817	6.70119	6.62494	6.67652	6.64932	6.54236	6.76961	6.84513	6.42543	1721	1457	691	819	1040	848	1048	739
ENSMUSG00000027505	Fam209	-1.02671	0.914872	0.593986	0.973258	-0.535096	0.999891	0.775033	0.239937	-0.354049	0.672664	-2.37537	1.83718	0.459166	0.834303	-2.37537	0.431532	0.692882	0.951147	0	50	8	13	0	9	13	15
ENSMUSG00000027509	Rae1	0.354903	0.809536	0.0752109	0.982568	0.523843	0.999891	4.0926	4.61644	4.54123	4.18633	4.7893	4.41643	4.7905	4.25955	3.70836	4.44429	4.3697	4.00818	455	313	186	155	144	168	187	137
ENSMUSG00000027510	Rbm38	-7.15713	0.490286	6.32478	0.47653	-0.498371	0.999891	0.447782	-0.0505897	-6.37537	0.781759	-2.37537	-0.094784	1.07964	-2.37537	1.11125	-2.37537	0.365071	1.32978	0	11	13	0	22	0	10	20
ENSMUSG00000027514	Zbp1	1.1404	0.440391	1.97616	0.0177601	0.75404	0.971151	5.67471	6.42875	4.45259	3.31219	4.40971	4.55566	5.91829	4.52016	6.30842	6.80815	3.31327	3.36299	349	345	408	186	884	871	89	87
ENSMUSG00000038400	Pmepa1	-0.385089	0.6772	-0.244655	0.856351	-0.470971	0.996249	5.69603	5.22506	5.46971	5.8548	5.17396	5.79957	5.46672	5.73229	5.59423	4.95502	5.75987	5.95254	595	821	298	433	538	240	493	532
ENSMUSG00000027519	Rab22a	-0.482573	0.621617	0.219162	0.892521	-0.33531	0.999891	5.77148	5.43617	5.21701	5.69958	5.1249	5.66379	5.50947	5.3201	5.88148	5.3723	5.06554	6.14699	575	747	307	325	657	321	304	609
ENSMUSG00000054455	Vapb	0.146803	0.838822	0.131801	0.890021	0.320142	0.987696	6.48081	6.80095	6.66915	6.52235	6.731	6.53629	6.6869	6.60831	6.42863	6.91028	6.41802	6.6252	1757	1370	696	796	961	935	779	849
ENSMUSG00000027522	Stx16	0.176293	0.840468	0.0265674	0.989369	0.230776	0.999891	5.9456	6.17638	6.14981	5.97352	6.05434	5.77663	6.10329	6.24862	6.10601	6.25225	6.11252	5.8284	1098	808	464	620	768	592	630	488
ENSMUSG00000039263	Npepl1	0.226193	0.838034	-0.223224	0.87526	-0.274015	0.999891	5.36968	5.09566	5.31889	5.09269	5.2696	5.40991	5.16787	5.38066	5.34086	5.03632	4.87408	5.29646	636	626	242	339	451	254	266	337
ENSMUSG00000027523	Gnas	0.371399	0.378188	-0.0720263	0.920497	0.124778	0.999891	8.45978	8.58456	8.65659	8.28519	8.56654	8.46147	8.60774	8.74344	8.45957	8.56246	8.30152	8.27033	6279	5211	2639	3502	3934	2942	2879	2659
ENSMUSG00000090625	Gm20721	1.08942	0.746742	0.489709	0.937366	0.160017	0.999891	2.36494	2.52495	2.03524	0.945826	2.61046	2.37732	2.46253	1.25981	2.4514	2.66851	1.11378	1.03524	98	74	36	18	59	48	18	16
ENSMUSG00000016253	Nelfcd	0.281978	0.835598	-0.524399	0.658344	0.176117	0.999891	4.29123	4.46735	4.99175	4.70977	5.00529	4.53477	4.46337	4.99439	4.02602	4.49447	4.44417	4.95162	529	340	148	259	180	174	197	265
ENSMUSG00000016256	Ctsz	0.439133	0.207059	0.542899	0.0102784	0.613554	0.0089183	9.22063	9.83418	9.29128	8.85215	9.30803	9.15411	9.81852	9.27506	9.28522	9.85021	8.81132	8.893	10500	8424	6110	5063	6974	7185	4100	4095
ENSMUSG00000016255	Tubb1	5.64734	0.651336	1.13895	0.959408	6.78629	0.968626	-6.37537	0.410924	-0.728026	-6.37537	-2.37537	-2.37537	-0.652937	0.501832	-2.37537	1.24864	-2.37537	-2.37537	0	0	3	10	0	17	0	0
ENSMUSG00000016252	Atp5e	0.720572	0.50539	-0.228146	0.89276	0.387011	0.999891	4.62593	5.01295	5.24109	4.52052	5.17396	4.36055	4.75146	5.3201	4.87083	5.24616	4.51499	4.54855	595	301	181	325	325	294	207	200
ENSMUSG00000016257	Slmo2	0.112263	0.942515	0.167753	0.940224	0.0412925	0.999891	5.24581	5.2871	5.11935	5.00709	4.62965	5.41449	5.33562	5.50634	5.06834	5.25103	4.64698	5.30918	407	628	272	370	373	295	227	340
ENSMUSG00000090093	Gm14399	-0.349563	0.944096	-0.863189	0.875692	0.0749454	0.999891	1.33412	1.40906	2.27225	2.62181	3.02837	2.04053	1.17713	0.834303	0.340232	1.76709	3.05265	2.12775	132	58	14	13	12	25	74	36
ENSMUSG00000078902	Gm14443	0.199802	0.985065	-2.75844	0.685204	0.824851	0.999891	-1.78476	-0.959909	1.79854	1.59873	2.55227	-0.446956	0.110018	0.501832	-2.37537	-1.63862	2.04807	1.19001	94	8	6	10	0	1	36	18
ENSMUSG00000078903	Gm14391	0.329121	0.978148	-2.55482	0.814721	-1.6633	0.999891	-0.507066	-2.17037	0.384449	0.0553285	-1.98236	-0.740882	-1.03436	1.46552	0.234531	-1.63862	-0.433748	0.766653	1	6	2	21	11	1	5	13
ENSMUSG00000078901	Gm14440	-1.98465	0.841385	2.42441	0.84349	1.84669	0.999891	-1.65079	0.195891	-2.22852	-0.243865	-1.98236	-2.37537	-0.351559	-0.837243	-0.288453	0.897175	0.591668	-0.886664	1	0	4	3	7	13	12	3
ENSMUSG00000078889	Gm14288	1.25492	0.888714	0.966824	0.951246	3.81437	0.999891	-2.71172	1.10265	0.135825	-1.1191	-0.328757	-1.11042	0.459166	0.834303	-2.37537	1.7116	-0.433748	-0.886664	10	4	8	13	0	24	5	3
ENSMUSG00000078887	Gm6710	-1.2065	0.889365	2.07482	0.830235	-0.683407	0.999891	1.0435	0.360092	-1.71473	-0.508227	-1.6738	1.60039	-0.102389	-0.552071	0.530903	0.993387	-1.72619	0.555058	2	42	5	4	14	14	1	11
ENSMUSG00000078894	2210418O10Rik	1.17245	0.861494	-1.18523	0.89276	-0.036348	0.999891	0.622447	0.586099	1.77133	0.598876	1.73591	0.860219	1.26844	1.94956	0.69929	-0.0538645	-1.72619	1.62941	52	24	15	30	16	6	1	25
ENSMUSG00000078878	Gm14305	1.73149	0.851452	-1.26803	0.932432	-0.731709	0.999891	0.118339	-0.61337	0.65466	-1.07683	1.70953	0.912973	0.295129	-2.37537	-0.644065	-1.15328	-2.37537	0.164903	51	25	7	0	5	2	0	8
ENSMUSG00000078877	Gm14295	-1.35565	0.76172	1.56693	0.762288	1.51401	0.999891	0.888059	2.40207	0.835135	2.19078	-0.0331697	1.83718	2.06421	1.58798	-1.11705	2.7534	2.35648	2.12775	13	50	27	23	3	51	45	36
ENSMUSG00000074527	Gm14296	-0.518165	0.962373	0.197713	0.991911	-0.739382	0.999891	0.28016	-0.459221	-0.656935	-0.13877	-1.98236	-1.11042	0.459166	0.501832	1.22601	-1.15328	0.365071	-0.169745	1	4	8	10	24	2	10	6
ENSMUSG00000078875	Gm14419	6.45496	0.58702	-0.823362	0.972479	1.04901	0.999891	-1.79279	-0.743773	0.0795887	-6.37537	1.08672	-0.446956	0.459166	-1.66632	-2.37537	-2.37537	-2.37537	-2.37537	32	8	8	1	0	0	0	0
ENSMUSG00000078870	Gm14410	-0.189827	0.97474	-0.32938	0.973005	-0.361593	0.999891	1.98773	1.62614	1.95552	2.14535	0.485136	2.1762	1.58497	2.76521	1.91463	1.82053	0.959826	2.86225	20	64	19	54	40	26	16	61
ENSMUSG00000078866	Gm14420	-2.92557	0.570837	2.97304	0.543071	1.60835	0.999891	0.301791	1.91014	-1.0629	1.86266	-1.6738	0.271239	2.16271	0.0690498	0.69929	1.76709	1.65527	2.16556	2	15	29	7	16	25	27	37
ENSMUSG00000094786	Gm14403	-2.99786	0.635641	-1.08765	0.932432	-0.842322	0.999891	-0.319958	-1.16228	-0.0746255	2.92323	1.00232	0.805462	0.110018	-2.37537	-2.37537	-2.37537	3.68899	1.39489	30	23	6	0	0	0	116	21
ENSMUSG00000078864	Gm14322	1.39703	0.905938	-0.19841	0.993392	1.14919	0.999891	-1.74855	-0.599369	-0.400958	-1.79799	-1.98236	-0.586446	-2.37537	0.731763	-1.8254	0.56277	-0.433748	-2.37537	1	7	0	12	1	10	5	0
ENSMUSG00000095362	Gm14325	0.61201	0.819913	0.0956181	0.987607	0.923303	0.999891	2.22974	3.15304	3.05743	2.44542	2.77213	2.23954	2.64399	3.35384	2.32834	3.57053	2.75788	2.16556	110	67	41	82	54	91	60	37
ENSMUSG00000074529	C330013J21Rik	-0.659386	0.931644	-0.907997	0.937366	0.237537	0.999891	-0.135651	0.101885	1.00988	1.66927	0.817062	0.912973	-0.652937	1.40015	-1.8254	0.897175	2.29342	0.861847	26	25	3	20	1	13	43	14
ENSMUSG00000078862	Gm14326	0.00612264	1	0.187405	0.975785	0.182094	0.999891	2.57894	2.76103	2.57363	2.56751	2.2568	2.41438	2.42333	2.91312	2.80527	3.09443	3.03348	2.00799	76	76	35	60	76	65	73	33
ENSMUSG00000074519	Etohi1	0.452871	0.620318	-0.131901	0.95178	0.308344	0.999891	4.88188	5.19022	5.32212	4.86925	5.41952	4.93941	5.07607	5.22893	4.83963	5.30827	4.92698	4.8274	706	451	227	305	318	307	276	243
ENSMUSG00000078861	Zfp931	0.0969233	0.984711	0.293188	0.96721	-0.315227	0.999891	2.89238	2.57715	2.28396	2.18704	1.12715	2.78364	2.53787	3.00392	3.05856	2.69737	2.4749	1.96576	33	99	38	64	91	49	49	32
ENSMUSG00000060445	Sycp2	-0.407066	0.8864	-2.08015	0.227191	-2.00125	0.517449	3.04818	1.04693	3.12707	3.53414	3.29106	3.58786	1.07964	3.00392	2.27602	1.24864	3.16261	3.86615	159	175	13	64	52	17	80	124
ENSMUSG00000049999	Ppp1r3d	-0.21747	0.911606	-0.489664	0.806575	-0.772788	0.996249	4.36355	3.59076	4.08043	4.2979	3.9618	4.76743	3.97331	4.22221	3.83129	3.13718	4.17351	4.43704	255	400	105	151	157	67	163	185
ENSMUSG00000070476	Fam217b	-0.23728	0.846385	-0.568208	0.55561	-0.570063	0.97641	5.45076	4.8807	5.4489	5.68618	5.74096	5.6366	4.97125	5.08557	5.24885	4.80401	6.01572	5.27067	883	733	211	276	423	216	589	331
ENSMUSG00000039117	Taf4a	0.194358	0.879363	-0.737842	0.349799	-0.601772	0.89831	5.638	5.03622	5.77407	5.57971	5.91122	5.43943	5.43258	5.6291	5.82342	4.51892	5.66963	5.49513	994	639	291	403	631	177	463	387
ENSMUSG00000039108	Lsm14b	-0.932707	0.490286	0.214518	0.936865	-0.334688	0.999891	4.21393	3.87924	3.66472	4.59743	3.70567	4.16781	4.09056	3.66337	4.28621	3.67577	4.78519	4.40579	213	263	114	102	216	98	250	181
ENSMUSG00000027566	Psma7	0.142017	0.881964	0.387223	0.574415	0.619711	0.517449	5.9334	6.55311	6.16589	6.02387	6.26825	6.06731	6.32421	6.06047	5.79349	6.75424	6.13293	5.91419	1274	989	541	544	618	839	639	518
ENSMUSG00000039086	Ss18l1	-0.954118	0.741416	0.866183	0.817552	0.464639	0.999891	2.46565	2.93029	2.0641	3.01822	2.2749	2.99415	3.27036	1.94956	1.7708	2.57832	1.60421	3.75894	77	115	64	30	36	45	26	115
ENSMUSG00000039069	Mtg2	-0.943898	0.618967	0.545259	0.849012	1.32763	0.82427	2.58459	3.91222	3.36696	4.31086	2.68004	3.2203	3.45663	3.88262	1.56815	4.28232	4.45862	4.17502	103	135	73	119	31	150	199	154
ENSMUSG00000039050	Osbpl2	0.289112	0.777746	-0.381476	0.721923	0.118606	0.999891	4.99322	5.11183	5.4933	5.20419	5.71799	4.93622	4.98477	5.23363	5.06449	5.24127	5.28405	5.13432	869	450	213	306	372	293	354	301
ENSMUSG00000039041	Adrm1	-0.0259655	0.992153	0.277396	0.876213	0.143904	0.999891	5.08524	5.22914	4.95174	4.97771	4.54267	5.17092	5.30359	5.29335	5.00948	5.16585	4.41484	5.39524	383	530	266	319	358	278	193	361
ENSMUSG00000015647	Lama5	6.49806	0.577023	-6.49806	0.584955	-6.36305	0.999891	-0.0123195	-6.37537	0.122694	-6.37537	1.20474	-1.11042	-2.37537	-2.37537	0.919922	-2.37537	-2.37537	-2.37537	35	4	0	0	19	0	0	0
ENSMUSG00000039001	Rps21	0.403392	0.686582	0.195893	0.90357	0.819945	0.521001	4.88229	5.70223	5.50634	5.10295	5.75876	4.92342	5.47633	5.20521	4.85754	5.90487	4.85237	5.33014	894	446	300	300	322	465	262	345
ENSMUSG00000038990	Cables2	-0.319166	0.840468	-0.0384199	0.991547	-0.0918742	0.999891	4.50941	4.41754	4.45596	4.77513	4.48551	4.21584	4.267	4.44922	4.77512	4.57442	5.25951	4.06929	368	272	129	177	304	184	348	143
ENSMUSG00000027569	Mrgbp	-0.404427	0.902004	-0.378216	0.943566	-0.340333	0.999891	3.0868	2.74646	3.12468	3.5291	2.29278	3.10032	3.41727	3.70456	3.13399	1.65388	2.08578	4.26485	78	124	71	105	96	23	37	164
ENSMUSG00000049401	Ogfr	0.27195	0.819701	0.646496	0.482651	0.0338025	0.999891	6.13926	6.17307	5.52657	5.25462	5.77793	5.79431	5.90412	5.22422	6.42563	6.40437	4.76209	5.63309	906	818	404	304	959	658	246	426
ENSMUSG00000027570	Col9a3	1.40958	0.8864	-1.24156	0.936532	-1.59083	0.999891	0.436977	-1.15385	0.0877133	-1.32187	-1.41976	1.10658	0.110018	1.10432	-0.138893	-2.37537	-0.234707	-1.69538	3	29	6	16	8	0	6	1
ENSMUSG00000038914	Dido1	-0.0301844	0.970234	-0.0312635	0.98208	-0.0598309	0.999891	7.39785	7.33802	7.36928	7.39947	7.3333	7.473	7.30775	7.40822	7.32126	7.37062	7.19273	7.58334	2669	2625	1071	1387	1786	1287	1334	1651
ENSMUSG00000027573	Gid8	0.552752	0.576636	0.18972	0.911826	0.500285	0.999891	4.90295	5.40324	5.21352	4.66077	5.06633	4.94258	5.08237	5.36362	4.87962	5.67395	4.45141	4.86235	552	452	228	335	327	396	198	249
ENSMUSG00000023393	Slc17a9	0.610623	0.767044	-0.611014	0.814721	0.0322124	0.999891	3.04148	3.07369	3.68471	3.07408	3.65127	2.76941	3.47592	3.75772	3.32635	2.60901	3.34472	2.81545	205	98	74	109	110	46	91	59
ENSMUSG00000038848	Ythdf1	-0.0413259	0.977024	-0.096868	0.965594	0.00987255	0.999891	5.30798	5.31785	5.41472	5.45604	5.40316	5.41905	5.48111	5.43878	5.20054	5.15028	5.53639	5.38326	698	630	301	353	409	275	422	358
ENSMUSG00000027575	Arfgap1	0.000870479	1	-0.2691	0.839154	-0.249891	0.999891	5.61983	5.36994	5.63904	5.63817	5.53481	5.63464	5.60453	5.7488	5.61544	5.10792	5.92761	5.28791	765	732	328	438	546	267	554	335
ENSMUSG00000016356	Col20a1	-1.12566	0.560343	0.30094	0.939676	-0.653291	0.999891	3.55984	2.90655	2.60561	3.73127	2.974	3.94528	3.29229	2.20055	3.08921	2.4821	3.63914	3.85463	127	225	65	36	93	42	112	123
ENSMUSG00000016346	Kcnq2	2.05073	0.850874	-2.13319	0.881757	-1.53017	0.999891	-0.59652	-2.12669	0.00650419	-2.04422	-1.01603	0.562938	-0.652937	0.930037	-2.37537	-2.37537	-2.37537	-0.606235	5	19	3	14	0	0	0	4
ENSMUSG00000016344	Ppdpf	-0.778538	0.775903	0.119349	0.9848	0.581199	0.999891	2.2941	2.8753	2.75595	3.53448	2.04105	2.94433	3.03058	3.3011	1.28014	2.78062	4.08318	2.71704	65	111	54	79	25	52	153	55
ENSMUSG00000027580	Helz2	0.697953	0.420867	0.995033	0.0493456	0.53216	0.833648	6.1763	6.70846	5.71343	5.01548	5.78742	5.93327	6.42936	5.64329	6.39222	6.94528	4.83587	5.19042	912	901	582	407	937	958	259	313
ENSMUSG00000038705	Gmeb2	0.173517	0.950908	0.469673	0.876213	0.230968	0.999891	4.01137	4.24234	3.77267	3.59915	4.55383	4.2053	4.27803	1.94956	3.8222	4.2339	3.39064	3.81948	386	270	130	30	156	145	94	120
ENSMUSG00000038685	Rtel1	-0.00230677	1	-0.0540508	0.988422	-0.328385	0.999891	4.4242	4.09581	4.14987	4.15217	3.89314	4.33178	4.33194	4.39991	4.53467	3.85293	3.71329	4.51233	243	295	135	171	257	111	118	195
ENSMUSG00000038671	Arfrp1	0.144212	0.918246	-0.44614	0.720321	-0.301365	0.999891	4.88811	4.58674	5.03288	4.88867	5.25599	4.91375	4.91583	4.77989	4.87962	4.19396	4.94248	4.8508	630	443	203	223	327	141	279	247
ENSMUSG00000027582	Zgpat	-0.663632	0.465945	0.816089	0.190433	0.281555	0.999891	5.34299	5.62455	4.80846	5.47209	4.82353	5.36091	5.74231	4.81166	5.33768	5.50878	5.29616	5.63982	466	605	361	228	450	353	357	428
ENSMUSG00000090077	Lime1	0.931731	0.935722	-1.14513	0.952883	5.64815	0.999891	-6.37537	-0.727223	0.41791	-0.513821	-2.37537	-2.37537	-1.55436	1.52805	-2.37537	0.28715	-1.28009	0.436356	0	0	1	22	0	8	2	10
ENSMUSG00000027583	Zbtb46	0.749575	0.940627	0.0181426	1	2.54791	0.999891	-1.48337	1.06454	1.04639	0.296819	-2.37537	-0.202896	1.8444	2.12164	-2.37537	-0.0538645	1.185	-0.886664	0	10	23	34	0	6	19	3
ENSMUSG00000000827	Tpd52l2	0.133737	0.907121	0.0291669	0.990392	0.261936	0.999891	5.38025	5.64218	5.61301	5.47928	5.4636	5.25761	5.44242	5.76187	5.50613	5.82541	5.30818	5.64317	728	563	293	442	506	440	360	429
ENSMUSG00000000826	Dnajc5	0.274711	0.678089	-0.252267	0.74086	0.150096	0.999891	7.09942	7.24951	7.50178	7.22707	7.77293	7.22633	7.2557	7.1643	6.96321	7.24676	7.00252	7.42479	3621	2212	1033	1171	1393	1181	1169	1479
ENSMUSG00000089917	Uckl1	-0.938915	0.307767	0.49131	0.547625	0.110154	0.999891	5.33498	5.44513	4.95382	5.89274	4.94721	5.35138	5.67298	4.97768	5.33128	5.19143	6.02545	5.7559	508	601	344	256	448	283	593	464
ENSMUSG00000000823	Znf512b	-0.608387	0.635641	-0.83433	0.488367	-0.841951	0.864713	4.90737	4.06541	4.89974	5.50813	4.62613	4.65965	4.52947	5.1516	5.13596	3.44003	5.92761	4.92982	406	371	155	289	391	83	554	261
ENSMUSG00000002455	Prpf6	-0.0568025	0.96245	0.534422	0.452056	0.290841	0.999891	6.22679	6.51764	5.98321	6.04002	5.91555	6.20325	6.23929	6.05782	6.25704	6.75424	5.65403	6.3515	997	1087	510	543	853	839	458	702
ENSMUSG00000038605	Samd10	-0.41638	0.909922	0.615838	0.888816	0.338676	0.999891	2.24502	2.5837	1.96786	2.38424	2.32789	2.39597	2.64399	1.64552	2.1938	2.60901	2.71039	2.08893	80	75	41	24	49	46	58	35
ENSMUSG00000059540	Tcea2	-1.13761	0.747299	1.14834	0.790394	1.28042	0.999891	1.31872	2.59915	1.45081	2.58842	1.9981	1.50051	1.65433	0.834303	1.33232	3.21906	3.19747	1.68253	63	39	20	13	26	71	82	26
ENSMUSG00000002458	Rgs19	0.272568	0.63029	-0.326858	0.543071	0.0450305	0.999891	6.50859	6.55362	6.88048	6.60791	6.9089	6.51832	6.63423	6.85541	6.50449	6.47481	6.55204	6.66699	1988	1353	671	945	1013	691	855	874
ENSMUSG00000027584	Oprl1	0	1	5.22224	0.625786	-1.95654	0.999891	0.803403	-1.15313	-6.37537	-6.37537	-2.37537	1.31695	0.110018	-2.37537	0.438715	-2.37537	-2.37537	-2.37537	0	34	6	0	13	0	0	0
ENSMUSG00000027589	Pcmtd2	-0.208071	0.897573	-0.194458	0.937366	0.207552	0.999891	3.98485	4.1924	4.38686	4.59493	4.46988	4.22108	4.19899	4.32264	3.73767	4.21407	4.75625	4.43704	364	273	123	162	147	143	245	185
ENSMUSG00000038628	Polr3k	-0.994065	0.528708	0.393485	0.869954	-0.321321	0.999891	4.05029	3.72897	3.33549	4.32955	3.77726	3.96415	4.03962	2.73901	4.16197	3.38788	4.52875	4.12792	224	228	110	53	198	80	209	149
ENSMUSG00000068270	Shroom4	1.15995	0.8864	-1.99967	0.828649	-0.688313	0.999891	0.211279	-0.477034	1.52263	0.362681	2.32789	0.495354	0.295129	0.0690498	0.340232	-0.79076	-2.37537	1.45719	80	18	7	7	12	3	0	22
ENSMUSG00000004317	Clcn5	-0.113404	0.937895	-0.303312	0.843524	-0.140718	0.999891	5.36079	5.22008	5.52339	5.63679	5.72624	5.63268	5.50008	5.29335	5.03725	4.89401	5.96603	5.22216	874	731	305	319	365	230	569	320
ENSMUSG00000046269	Usp27x	2.28075	0.598142	-1.98122	0.681871	-1.37387	0.999891	1.89415	0.520282	2.5015	0.220753	2.63869	1.42986	1.26844	2.44701	2.35381	-0.260299	-1.72619	1.26159	100	37	15	43	55	5	1	19
ENSMUSG00000039556	Ppp1r3f	-1.53826	0.710167	1.9206	0.630418	0.191712	0.999891	1.99113	2.18284	0.262246	1.8005	0.546035	2.8117	2.50069	0.371483	0.340232	1.92181	2.15836	1.51691	21	101	37	9	12	28	39	23
ENSMUSG00000031143	Ccdc22	-0.0751184	0.949924	0.230214	0.852539	0.115274	0.999891	5.56955	5.68482	5.45461	5.52973	5.48514	5.72224	5.55098	5.43471	5.40926	5.81557	5.42312	5.63982	739	778	316	352	473	437	390	428
ENSMUSG00000031142	Cacna1f	-0.169308	0.984423	0.0704384	0.996093	0.169227	0.999891	1.31693	1.48616	1.41572	1.58503	2.12328	0.495354	1.35432	0.371483	1.9815	1.76709	0.0961284	2.40565	69	18	16	9	42	25	8	44
ENSMUSG00000031144	Syp	1.00933	0.640419	-1.06062	0.628857	-0.76708	0.999891	3.51356	2.74648	3.8071	2.79777	3.36052	3.45185	2.89387	4.18388	3.61666	2.66851	1.3177	3.56038	167	159	49	147	135	48	21	100
ENSMUSG00000031145	Prickle3	-0.813054	0.580496	0.560964	0.769959	-0.0487027	0.999891	3.92402	3.87532	3.31435	4.12741	3.07043	4.27749	3.83078	3.57728	3.49605	3.95204	4.147	4.13747	136	284	95	96	124	119	160	150
ENSMUSG00000031146	Plp2	0.0404902	0.986169	-0.168343	0.958391	-1.00656	0.648973	4.99064	3.98409	4.15243	4.11194	4.16959	5.21885	4.01346	4.16433	4.73692	3.98751	3.57429	4.52693	295	548	108	145	296	122	107	197
ENSMUSG00000031148	Gpkow	-0.323337	0.742631	0.467641	0.605361	-0.205635	0.999891	5.60518	5.39955	4.93191	5.25524	4.8808	5.72408	5.17968	4.99991	5.48611	5.59947	5.04176	5.45371	485	779	244	260	499	376	299	376
ENSMUSG00000039382	Wdr45	-0.419404	0.838874	0.00351385	1	0.525231	0.999891	3.02406	3.54929	3.54578	3.96518	3.14122	3.00634	3.83078	3.90636	3.10429	3.25832	4.31518	3.54612	143	116	95	121	94	73	180	99
ENSMUSG00000031149	Praf2	-0.209201	0.939805	0.0369788	0.994354	-0.0255416	0.999891	3.02923	3.00369	2.96671	3.17591	2.974	3.30168	2.95011	3.02575	2.76787	3.11597	3.14485	3.26189	127	143	51	65	74	66	79	81
ENSMUSG00000031150	Ccdc120	1.33435	0.86419	-0.148031	0.99301	0.167613	0.999891	0.735469	0.903082	1.05111	-0.283235	0.485136	0.0057883	1.65433	1.64552	1.43132	-0.0538645	-2.37537	0.861847	20	12	20	24	28	6	0	14
ENSMUSG00000000134	Tfe3	0.533319	0.4885	0.0818551	0.966791	0.106946	0.999891	6.11827	6.22522	6.14336	5.61004	5.88935	6.04975	6.30007	6.37094	6.19147	6.15418	5.6973	5.52816	979	977	532	675	815	553	472	396
ENSMUSG00000031153	Gripap1	-0.0792769	0.924919	0.331946	0.584816	-0.00190436	0.999891	7.02981	7.02791	6.69596	6.77524	6.40296	6.87476	7.05392	6.94979	7.17446	7.00565	6.70071	6.85082	1399	1733	898	1009	1613	999	948	993
ENSMUSG00000080645	Mir1198	-6.37005	0.587724	2.78695	0.871875	-2.99163	0.999891	-0.596791	-3.58842	-6.37537	-0.00531592	-2.37537	0.562938	-1.55436	-2.37537	-2.37537	-2.37537	-2.37537	1.1147	0	19	1	0	0	0	0	17
ENSMUSG00000031154	Otud5	0.11441	0.902004	0.259605	0.770567	0.144556	0.999891	6.33187	6.47643	6.21682	6.10241	6.45152	6.40548	6.57285	5.93628	6.26041	6.3801	6.13967	6.07183	1447	1251	643	499	855	647	642	578
ENSMUSG00000031155	Pim2	-2.11388	0.76583	0.781573	0.961606	2.13107	0.999891	-1.48187	0.649204	-0.132368	1.98151	0.958185	-0.202896	0.459166	-2.37537	-2.37537	1.08358	1.25288	2.55556	29	10	8	0	0	15	20	49
ENSMUSG00000031156	Slc35a2	0.283464	0.929186	-0.605579	0.865621	0.0159857	0.999891	2.45688	2.47287	3.07844	2.79498	3.60908	2.23954	2.6777	2.31137	2.72947	2.34294	2.84842	2.81545	199	67	42	39	72	38	64	59
ENSMUSG00000031157	Pqbp1	-0.0886491	0.951868	-0.0970306	0.97246	0.433659	0.999891	4.81387	5.24753	5.34456	5.43321	5.06893	5.01375	4.92989	5.59299	4.59998	5.5169	5.52957	5.34257	553	475	205	393	269	355	420	348
ENSMUSG00000031158	Timm17b	-0.169468	0.955732	0.511881	0.871804	0.134005	0.999891	3.57338	3.70739	3.19551	3.36498	2.31044	3.52993	3.83078	3.79634	3.65814	3.61658	2.3253	3.99774	79	168	95	112	139	94	44	136
ENSMUSG00000031161	Hdac6	0.678667	0.691474	-1.22458	0.372326	-0.514222	0.999891	3.80886	3.29464	4.51922	3.84056	4.73475	3.89371	3.91798	4.28693	3.75689	2.30595	3.6264	4.05928	438	217	101	158	149	37	111	142
ENSMUSG00000039231	Suv39h1	0.947661	0.536343	-0.770001	0.606722	-0.120386	0.999891	3.92608	3.80569	4.5757	3.62803	4.41788	3.62786	3.35613	4.74082	4.20459	4.17357	4.02613	3.13424	351	180	68	217	204	139	147	74
ENSMUSG00000031165	Was	-0.238859	0.718888	0.141361	0.887695	-0.0228713	0.999891	6.7347	6.71183	6.57046	6.80932	6.30395	6.71497	6.61696	6.80579	6.75917	6.80484	6.80472	6.81856	1306	1551	663	913	1209	869	1019	971
ENSMUSG00000031166	Wdr13	-0.0498797	0.969828	-0.247408	0.843524	-0.226859	0.999891	5.89874	5.67188	5.91929	5.96917	6.18573	6.03941	5.40769	5.59299	5.75099	5.90178	6.08019	5.85757	1203	970	286	393	600	464	616	498
ENSMUSG00000031167	Rbm3	-0.287464	0.771958	0.159218	0.925237	0.183037	0.999891	5.15745	5.34049	5.18127	5.46873	5.06893	5.20305	5.40266	5.30232	5.12491	5.28944	5.67583	5.23999	553	542	285	321	388	303	465	324
ENSMUSG00000039201	Tbc1d25	-0.0871324	0.984711	-0.123012	0.984634	-0.0203603	0.999891	2.81814	2.79778	2.92079	3.00793	2.88251	3.30168	3.51373	3.02575	2.1938	1.53103	2.82631	3.22656	119	143	76	65	49	21	63	79
ENSMUSG00000031168	Ebp	0.0430847	0.981355	-0.140123	0.952883	-0.396032	0.999891	5.21399	4.81796	4.95808	4.915	4.78615	4.94575	4.99817	5.1316	5.4541	4.63533	4.99793	4.84498	454	453	215	285	488	192	290	246
ENSMUSG00000031169	Porcn	1.09351	0.854932	-0.521467	0.96721	-0.997409	0.999891	1.8577	0.860296	1.38176	0.288252	2.16271	1.83718	1.17713	0.0690498	2.01381	0.794086	-1.28009	1.26159	71	50	14	7	43	12	2	19
ENSMUSG00000031171	Ftsj1	0.391948	0.899322	-0.794217	0.801197	-0.0889859	0.999891	2.62304	2.53405	3.32827	2.93632	2.50704	2.61876	2.60948	3.89454	2.70988	2.54695	2.15836	3.48762	91	88	40	120	71	44	39	95
ENSMUSG00000015340	Cybb	0.318267	0.440391	0.467908	0.0612229	0.302773	0.656	11.1385	11.4413	10.9734	10.6551	10.7547	11.0272	11.3158	11.1639	11.2422	11.5568	10.7076	10.6009	28627	30865	17252	18754	27082	23454	15267	13382
ENSMUSG00000031176	Dynlt3	0.469808	0.618967	0.0602928	0.981014	0.202535	0.999891	5.81467	6.0172	5.95691	5.4871	6.20592	6.19927	5.86076	5.65735	5.29559	6.16455	5.29214	5.66972	1220	1084	392	411	437	557	356	437
ENSMUSG00000031174	Rpgr	-0.512109	0.913703	0.141848	0.988263	0.56213	0.999891	1.52104	2.08317	1.94132	2.45343	-0.223354	1.42986	1.95849	2.86548	1.7708	2.30595	2.50305	2.49745	11	37	25	58	36	37	50	47
ENSMUSG00000008035	Mid1ip1	-0.303178	0.829463	1.07418	0.205289	0.980282	0.545814	4.39393	5.37421	4.30003	4.6032	3.98947	4.54316	5.03765	4.58777	4.25276	5.65569	4.32309	4.85659	260	342	221	195	211	391	181	248
ENSMUSG00000040363	Bcor	-0.403285	0.543773	0.216292	0.814721	-0.145206	0.999891	6.91501	6.7698	6.55351	6.95679	6.41219	6.95084	6.6869	6.69091	6.8824	6.85212	7.24575	6.59954	1408	1827	696	843	1317	898	1384	834
ENSMUSG00000031007	Atp6ap2	0.200179	0.730475	0.0368367	0.97923	0.193899	0.999891	6.7175	6.9114	6.87456	6.67438	6.90745	6.65235	6.94741	6.8447	6.78514	6.87913	6.63227	6.72036	1986	1485	834	938	1231	915	904	907
ENSMUSG00000044148	1810030O07Rik	0.636736	0.522257	-0.458549	0.656493	-0.104572	0.999891	5.39449	5.28992	5.74847	5.11173	5.94553	5.1655	5.26531	5.52563	5.60488	5.32685	4.67199	5.46133	1018	528	259	375	542	311	231	378
ENSMUSG00000064127	Med14	-0.543165	0.490286	0.138811	0.920991	-0.0337947	0.999891	6.1106	6.07681	5.93799	6.48116	5.92847	5.8444	6.0399	5.95631	6.3438	6.11996	6.71582	6.20714	1006	847	444	506	906	540	958	635
ENSMUSG00000031010	Usp9x	-0.0799758	0.899666	-0.0823687	0.929526	-0.111498	0.999891	8.1133	8.0018	8.08417	8.16415	8.15717	8.16347	7.92802	8.00814	8.06301	8.07359	8.34639	7.95728	4727	4238	1647	2103	2988	2096	2970	2140
ENSMUSG00000000787	Ddx3x	-0.106729	0.837205	-0.194598	0.670242	-0.190029	0.999891	9.20966	9.01963	9.21423	9.32096	9.0305	9.06823	8.99919	9.37917	9.3396	9.04072	9.38312	9.2568	8662	7937	3462	5442	7242	4099	6095	5270
ENSMUSG00000031012	Cask	-0.301139	0.730475	-0.0767167	0.972717	-0.250597	0.999891	5.62386	5.37327	5.44998	5.75112	5.41341	5.57451	5.55552	5.49856	5.6823	5.18125	5.87742	5.62293	703	702	317	368	572	281	535	423
ENSMUSG00000040229	Gpr34	-1.29745	0.690125	2.0739	0.466526	1.84212	0.942189	1.34994	3.19206	1.11816	2.41561	1.27838	1.46562	2.34158	1.18416	1.43132	3.76025	3.10868	1.26159	37	38	33	17	28	104	77	19
ENSMUSG00000025037	Maoa	0.485061	0.656205	0.282341	0.861205	0.222787	0.999891	4.9891	5.21189	4.92955	4.44449	5.06113	4.67118	5.01145	4.79903	5.26571	5.39889	4.68433	4.18426	550	374	217	226	428	327	233	155
ENSMUSG00000040147	Maob	-2.29848	0.843795	3.15588	0.817552	6.4723	0.981029	-6.37537	0.0969267	-3.05895	-0.760473	-2.37537	-2.37537	0.740066	-1.19303	-2.37537	-0.260299	-2.37537	0.436356	0	0	10	2	0	5	0	10
ENSMUSG00000025040	Fundc1	0.183734	0.881964	-0.3747	0.733051	-0.434366	0.999891	5.60692	5.17255	5.54725	5.36352	5.54976	5.58267	5.16787	5.55595	5.64152	5.19143	5.72146	4.90209	773	706	242	383	556	283	480	256
ENSMUSG00000037369	Kdm6a	-0.107974	0.899322	-0.307268	0.640737	-0.349183	0.984604	6.54119	6.19201	6.49928	6.60725	6.39056	6.40778	6.33217	6.60831	6.66948	6.04617	6.60656	6.61328	1387	1253	544	796	1136	513	888	842
ENSMUSG00000037341	Slc9a7	-0.172357	0.838034	-0.370799	0.579774	-0.647204	0.402772	6.24493	5.59773	5.96853	6.14089	5.97212	6.28307	5.71417	5.97326	6.2125	5.48416	6.13743	6.15171	1037	1149	354	512	827	347	641	611
ENSMUSG00000060090	Rp2h	-0.0779616	0.930439	0.0979574	0.943229	-0.0129342	0.999891	7.03582	7.02289	6.92493	7.00289	6.83685	6.96184	6.62346	7.01401	7.11054	7.33663	6.98017	7.02932	1891	1841	666	1055	1543	1257	1151	1124
ENSMUSG00000037315	Jade3	-0.882721	0.706357	0.592089	0.859777	0.140849	0.999891	2.95627	3.09712	2.50503	3.38775	2.2749	2.86622	2.57412	2.79094	3.10429	3.52296	3.96673	2.49745	77	105	39	55	94	88	141	47
ENSMUSG00000031059	Ndufb11	0.418766	0.708413	-0.126274	0.963455	-0.23852	0.999891	4.95628	4.71776	4.84404	4.42527	4.86893	4.84075	4.52947	4.83658	5.07984	4.90023	4.27494	4.58388	481	421	155	232	376	231	175	205
ENSMUSG00000031060	Rbm10	-0.351574	0.77789	-0.234942	0.903347	-0.313774	0.999891	4.71701	4.40323	4.63817	4.98975	4.53142	4.92021	4.72752	4.76049	4.50088	4.02214	4.93217	5.06099	380	445	178	220	251	125	277	286
ENSMUSG00000001924	Uba1	0.34425	0.457494	-0.0341878	0.975361	0.0335719	0.999891	7.81778	7.85135	7.88554	7.54129	7.91858	7.74171	7.85164	7.85344	7.89267	7.85332	7.44932	7.63057	4006	3163	1562	1889	2655	1799	1594	1706
ENSMUSG00000031065	Cdk16	-0.378252	0.717092	0.243203	0.87526	-0.285484	0.999891	5.72431	5.43883	5.19562	5.57388	4.86296	5.93964	5.76209	5.4868	5.48035	5.04196	5.50542	5.64986	479	905	366	365	497	255	413	431
ENSMUSG00000031066	Usp11	0.245197	0.918486	-1.03812	0.556924	-0.561674	0.999891	3.09568	2.53401	3.57212	3.32692	3.67872	3.23072	2.60948	3.50139	3.01134	2.54695	3.07157	3.58849	209	136	40	91	88	44	75	102
ENSMUSG00000001127	Araf	0.0167773	0.993482	-0.533887	0.45358	-0.233508	0.999891	5.77044	5.53693	6.07082	6.05404	5.89082	5.78726	5.80084	6.24164	5.76292	5.23144	6.10106	6.01342	980	814	376	617	605	291	625	555
ENSMUSG00000037217	Syn1	-0.379712	0.730475	-0.503298	0.6406	-0.7043	0.828341	5.31248	4.60818	5.11148	5.49119	5.07152	5.69989	4.53867	5.16642	4.79385	4.69378	5.67583	5.29219	554	766	156	292	308	200	465	336
ENSMUSG00000001128	Cfp	0.224438	0.807923	0.0139699	0.995151	-0.050863	0.999891	5.97036	5.9195	5.90553	5.68109	5.90105	5.6522	5.75815	5.91888	6.24007	6.07119	5.72146	5.64986	987	741	365	493	843	522	480	431
ENSMUSG00000009406	Elk1	-0.323915	0.844736	-0.0424446	0.990935	0.394755	0.999891	4.21859	4.61334	4.65579	4.9797	4.74453	4.82363	4.62759	4.58041	3.19162	4.62034	5.00778	4.96776	441	416	166	194	100	190	292	268
ENSMUSG00000001134	Uxt	-0.555731	0.930439	0.752372	0.937116	-0.715489	0.999891	1.92488	1.20939	0.457018	1.01275	0.285306	2.5538	1.58497	0.930037	1.05025	0.993387	-0.0598268	1.78325	17	84	19	14	21	14	7	28
ENSMUSG00000054737	Zfp182	-0.593014	0.61859	0.16376	0.953367	0.0866394	0.999891	4.44037	4.52701	4.36325	4.95626	4.21249	4.7958	4.68672	4.52783	3.99399	4.37453	5.16138	4.73612	304	408	173	187	176	160	325	228
ENSMUSG00000036769	Wdr44	-0.216049	0.850874	-0.061188	0.980301	-0.211364	0.999891	5.61244	5.40108	5.46227	5.67832	5.2214	5.28539	5.28731	5.68505	5.8902	5.5169	5.91457	5.40712	615	574	263	419	661	355	549	364
ENSMUSG00000031093	Dock11	-0.0881425	0.897779	-0.103191	0.906027	-0.079206	0.999891	7.71594	7.63674	7.73993	7.82807	7.90666	7.58899	7.61771	7.55057	7.83563	7.65798	7.97656	7.6648	3973	2845	1328	1531	2552	1571	2298	1747
ENSMUSG00000017057	Il13ra1	0.0920809	0.907121	-0.3217	0.571916	-0.362329	0.907875	6.74816	6.38583	6.70753	6.61545	6.63791	6.6697	6.25333	6.78033	6.82779	6.51183	6.58861	6.64708	1647	1503	515	897	1268	709	877	862
ENSMUSG00000016239	Lonrf3	0.558544	0.577023	-0.213146	0.903088	0.253209	0.999891	5.49036	5.74357	5.95672	5.39817	5.69968	5.70738	5.81983	6.18697	5.24545	5.67395	4.77369	5.84306	858	770	381	594	422	396	248	493
ENSMUSG00000084616	Gm25047	2.75205	0.664924	0.625252	0.966791	0.0373909	0.999891	1.29356	1.33095	0.705695	-2.04635	1.41525	1.6322	1.07964	-0.10983	1.11125	1.7116	-2.37537	-0.606235	41	43	13	6	22	24	0	4
ENSMUSG00000006373	Pgrmc1	0.127501	0.916606	-0.0979411	0.967376	-0.0994173	0.999891	5.55461	5.45519	5.55313	5.42563	5.19074	5.58267	5.20879	5.85933	5.53702	5.67395	5.31613	5.539	602	706	249	473	517	396	362	399
ENSMUSG00000059708	Akap17b	1.55516	0.66533	-1.38781	0.740977	-0.737704	0.999891	2.25105	1.51335	2.90117	1.346	0.485136	2.65017	1.78378	3.80899	1.84451	1.39673	1.55128	1.32978	20	90	22	113	38	19	25	20
ENSMUSG00000037636	Slc25a43	-0.222463	0.954102	-0.703135	0.859777	0.565645	0.999891	1.53574	2.10138	2.80452	3.02698	3.36052	1.31695	2.25491	1.99455	1.87999	2.06153	2.89165	3.20856	167	34	31	31	39	31	66	78
ENSMUSG00000016319	Slc25a5	-0.0211822	0.979468	-0.162243	0.80319	-0.200272	0.999891	7.63526	7.43498	7.59723	7.61841	7.43491	7.68833	7.49782	7.7482	7.58252	7.37285	7.60026	7.63899	2864	3048	1222	1756	2141	1289	1770	1716
ENSMUSG00000006423	C330007P06Rik	-0.57481	0.560052	0.588222	0.517901	-0.0171468	0.999891	5.23929	5.22215	4.63393	5.20874	4.75424	5.17092	5.1914	4.52016	5.3184	5.26555	5.49495	4.8681	444	530	246	186	444	298	410	250
ENSMUSG00000016308	Ube2a	-0.288424	0.830281	-0.0958624	0.973005	-0.280134	0.999891	4.77024	4.49011	4.58597	4.8744	4.79558	4.86102	4.68672	4.3575	4.6927	4.29181	5.12562	4.59085	457	427	173	166	287	151	317	206
ENSMUSG00000044149	Nkrf	0.394217	0.888007	-1.06757	0.630729	-1.04617	0.999891	3.3785	2.33233	3.39989	3.00568	3.47456	2.60279	2.92227	3.371	3.9192	1.53103	2.91278	3.15318	181	87	50	83	167	21	67	75
ENSMUSG00000050379	Sept6	0.425326	0.815018	-0.93156	0.527669	-0.0674546	0.999891	3.54132	3.47386	4.40542	3.9801	4.86594	3.33105	3.56866	3.74461	3.7664	3.42285	3.60058	4.30775	480	146	79	108	150	82	109	169
ENSMUSG00000079641	Rpl39	-0.980803	0.565004	0.279195	0.936865	-0.17271	0.999891	3.70301	3.5303	3.2511	4.23191	2.96288	3.48707	4.0002	3.5474	3.92771	2.90952	4.6151	3.74652	126	163	107	94	168	57	222	114
ENSMUSG00000065642	Snora69	-0.311547	0.947983	-0.0304608	0.999168	-0.858759	0.999891	2.37681	1.51805	1.54851	1.86005	1.51	2.3002	1.8444	1.75415	2.5428	1.32458	1.75226	2.08893	44	70	23	26	63	18	29	35
ENSMUSG00000036572	Upf3b	-0.412585	0.732608	0.180428	0.937366	0.145769	0.999891	5.19656	5.34233	5.1619	5.57448	5.06373	5.2136	5.24297	5.27067	5.19351	5.44641	4.72074	6.11595	551	546	255	314	407	338	239	596
ENSMUSG00000016409	Nkap	-0.0133725	0.99972	-0.562252	0.665433	-0.210269	0.999891	4.5308	4.32053	4.88278	4.89615	5.05066	4.10684	4.65323	4.70743	4.87962	3.92789	5.06554	4.7235	546	252	169	212	327	117	304	226
ENSMUSG00000016427	Ndufa1	0.402608	0.772985	0.0431714	0.990392	0.197892	0.999891	4.29535	4.49324	4.45007	4.04746	4.49713	4.49206	4.17559	4.42478	4.0956	4.77046	3.81783	4.27353	371	330	121	174	189	211	127	165
ENSMUSG00000036537	Rnf113a1	-2.66421	0.725206	3.02565	0.71229	0.969622	0.999891	-0.023554	0.946068	-2.07958	0.584631	-2.37537	0.748545	0.975085	-0.552071	-0.644065	1.16847	-0.234707	1.32978	0	22	12	4	5	16	6	20
ENSMUSG00000048047	Zbtb33	-0.0503934	0.984711	0.194095	0.9486	0.162101	0.999891	4.46381	4.62591	4.43181	4.48221	4.25415	4.32206	4.52021	4.61683	4.61585	4.74305	3.73718	4.98901	313	293	154	199	272	207	120	272
ENSMUSG00000016534	Lamp2	0.118283	0.828098	0.148396	0.812024	0.23848	0.996249	8.17074	8.40922	8.26082	8.14254	8.24129	8.11574	8.25897	8.28204	8.22572	8.54619	8.26962	8.00498	5011	4100	2072	2543	3345	2909	2816	2212
ENSMUSG00000031095	Cul4b	0.154681	0.890476	-0.0440202	0.984634	0.204797	0.999891	5.71776	5.92256	5.96658	5.8119	5.99278	5.8461	5.44731	5.94776	5.5862	6.2835	5.71846	5.90863	1052	848	294	503	535	605	479	516
ENSMUSG00000000355	Mcts1	0.0195697	0.997665	-0.0611535	0.985166	0.358138	0.999891	3.90744	4.26557	4.32673	4.30716	4.6226	3.70467	4.09056	3.9753	4.11807	4.44429	4.44417	4.18426	405	190	114	127	192	168	197	155
ENSMUSG00000048970	C1galt1c1	-0.352899	0.881964	0.403626	0.888816	0.00373573	0.999891	3.51885	3.52259	3.11896	3.47186	3.36052	3.95789	3.27036	2.88949	2.94586	3.77386	3.29729	3.66967	167	227	64	59	84	105	88	108
ENSMUSG00000001986	Gria3	-5.87377	0.621381	6.18283	0.608015	6.18283	0.999891	-6.37537	-0.192541	-6.37537	-0.501598	-2.37537	-2.37537	0.740066	-2.37537	-2.37537	-1.15328	-2.37537	0.664731	0	0	10	0	0	2	0	12
ENSMUSG00000037475	Thoc2	-0.0824606	0.90536	-0.125831	0.877271	-0.265888	0.999891	7.43001	7.16412	7.28996	7.37242	7.24134	7.32209	7.1988	7.34123	7.53392	7.13256	7.19489	7.5336	2504	2364	993	1324	2070	1091	1336	1595
ENSMUSG00000025860	Xiap	0.137138	0.850874	0.052843	0.973005	-0.0484724	0.999891	7.12432	7.07584	7.023	6.88586	7.21814	7.04691	7.08094	6.79629	7.20189	7.07463	6.68236	7.06851	2464	1953	915	907	1644	1048	936	1155
ENSMUSG00000025862	Stag2	0.202315	0.716139	-0.128895	0.876213	0.0323906	0.999891	7.77359	7.80598	7.93487	7.73256	8.08622	7.66881	7.62313	7.76534	7.87409	7.96951	7.59863	7.85758	4500	3007	1333	1777	2621	1950	1768	1997
ENSMUSG00000016150	Tenm1	-3.60102	0.745626	4.05123	0.751609	6.43219	0.981029	-6.37537	0.0568199	-3.99441	-0.39339	-2.37537	-2.37537	1.17713	-1.66632	-2.37537	-2.37537	-1.72619	0.664731	0	0	14	1	0	0	1	12
ENSMUSG00000001173	Ocrl	0.530851	0.542828	-0.475354	0.557672	-0.31814	0.999891	5.97587	5.65773	6.13308	5.60223	6.36438	6.13827	5.5869	5.85933	5.80045	5.73437	5.26774	5.88332	1362	1039	324	473	621	413	350	507
ENSMUSG00000031101	Sash3	0.0993435	0.908112	-0.0868674	0.953781	0.0661408	0.999891	7.26025	7.32639	7.41326	7.31391	7.63388	7.12096	7.1471	7.1507	7.39133	7.48777	7.5404	7.04842	3288	2056	958	1160	1875	1396	1698	1139
ENSMUSG00000036985	Zdhhc9	0.104203	0.918486	-0.35381	0.675562	-0.154214	0.999891	6.33079	6.17658	6.53039	6.42619	6.90164	6.41694	6.12788	6.02296	6.24519	6.2302	6.3938	6.46387	1978	1261	472	530	846	583	766	759
ENSMUSG00000063785	Utp14a	-0.241849	0.733057	-0.189695	0.849012	0.106735	0.999891	6.02759	6.13432	6.32402	6.56587	6.49077	5.96016	6.0528	6.13769	6.10038	6.21781	6.53169	6.60471	1487	918	448	574	765	578	843	837
ENSMUSG00000036959	Bcorl1	-0.795215	0.570837	0.107236	0.975785	-0.633008	0.999891	4.97063	4.33762	4.23039	5.0256	4.81427	5.12694	4.69497	3.22764	4.81233	3.90333	5.13013	4.92982	463	514	174	75	312	115	318	261
ENSMUSG00000031103	Elf4	-0.476116	0.420867	0.0265875	0.984966	-0.0161958	0.999891	7.18237	7.16617	7.13959	7.6157	6.97129	7.22828	7.1486	7.29703	7.13828	7.18698	7.82593	7.3722	2076	2215	959	1284	1573	1133	2070	1426
ENSMUSG00000036932	Aifm1	0.237654	0.846661	0.260932	0.862784	0.0672606	0.999891	5.43247	5.49973	5.2388	5.00114	5.43772	5.54556	5.30359	5.01637	5.32163	5.68119	4.55587	5.3549	715	688	266	263	445	398	213	351
ENSMUSG00000036916	Zfp280c	0.830668	0.635641	-0.219548	0.960682	-0.745594	0.999891	4.12145	3.37586	3.59541	2.76474	3.80867	3.51294	3.6558	3.38796	4.57312	3.09443	2.61044	2.97301	229	166	84	84	264	65	54	66
ENSMUSG00000031105	Slc25a14	2.26955	0.767044	0.0843999	0.998754	3.20852	0.999891	-2.17608	1.03244	0.948039	-1.32151	1.41525	-0.740882	1.95849	0.621374	-2.37537	-0.79076	-0.234707	-1.69538	41	6	25	11	0	3	6	1
ENSMUSG00000031107	Rbmx2	0.235601	0.9185	0.470187	0.859777	0.485518	0.999891	3.41496	3.90048	3.43029	3.19469	3.63033	2.95695	3.60415	3.24636	3.80384	4.17357	2.73433	3.58849	202	112	81	76	154	139	59	102
ENSMUSG00000031109	Enox2	-0.347727	0.783738	0.426529	0.769959	0.064312	0.999891	4.51127	4.57558	4.14905	4.49678	4.09513	4.43007	4.44391	4.23164	4.61058	4.7151	4.44417	4.56985	280	316	146	152	271	203	197	203
ENSMUSG00000050029	Rap2c	0.176357	0.913606	0.253656	0.902349	-0.253558	0.999891	6.14527	5.89171	5.63805	5.4617	5.89668	5.8763	5.8423	5.32451	6.37988	5.94753	4.42958	6.06684	984	866	387	326	929	479	195	576
ENSMUSG00000036109	Mbnl3	0.255385	0.87756	-0.322569	0.865621	-0.386654	0.999891	4.82304	4.43638	4.75895	4.50357	5.26054	4.89092	4.44391	3.98648	4.7704	4.45277	4.46578	4.56279	632	436	146	128	303	169	200	202
ENSMUSG00000025626	Phf6	-1.45379	0.35874	1.21823	0.28984	0.216632	0.999891	4.14195	4.35858	3.14035	4.59414	3.49787	4.55566	4.66167	2.71233	3.59547	4.01069	4.54914	4.6587	184	345	170	52	133	124	212	216
ENSMUSG00000025630	Hprt	-0.169293	0.781492	0.311464	0.551812	0.227854	0.999891	7.00398	7.23184	6.92037	7.08967	6.86327	6.95949	7.0149	6.98086	7.05146	7.4223	7.04382	7.13791	1926	1838	874	1031	1481	1334	1203	1212
ENSMUSG00000036022	Fam122b	-0.443515	0.657262	0.37433	0.76469	0.1136	0.999891	4.98834	5.10194	4.72761	5.17113	4.83882	5.24481	5.13792	4.62401	4.6927	5.0808	5.23874	5.11513	471	558	237	200	287	262	343	297
ENSMUSG00000023074	Mospd1	0.124347	0.967274	-0.163017	0.973258	0.624574	0.999891	3.04567	3.67024	3.83326	3.70891	2.31044	3.01843	3.81573	4.59509	3.13399	3.55485	3.52023	3.91136	79	117	94	196	96	90	103	128
ENSMUSG00000051851	Cxx1c	4.18415	0.583928	0.11242	0.995476	1.52118	0.999891	-0.206216	1.31496	1.20254	-2.98161	2.23846	-1.33807	1.90257	-2.37537	0.776644	0.683059	-2.37537	-1.23508	75	3	24	0	17	11	0	2
ENSMUSG00000067925	Cxx1a	0.524424	0.947414	0.258799	0.984966	0.559194	0.999891	0.4734	1.03259	0.773796	0.249372	0.604467	1.15118	1.51211	1.18416	-0.138893	0.683059	0.692882	0.164903	22	30	18	17	8	11	13	8
ENSMUSG00000067924	Cxx1b	0.958179	0.865846	-2.25515	0.644343	-1.04814	0.999891	1.00391	-0.0442275	2.21092	1.25274	2.32789	1.50051	0.110018	2.20055	0.617551	0.28715	2.15836	-0.606235	80	39	6	36	15	8	39	4
ENSMUSG00000085998	AW822252	2.6494	0.760704	-3.34321	0.741564	-2.61084	0.999891	-0.127412	-2.73825	0.604956	-2.04444	-1.20382	0.627497	-1.55436	1.58798	-0.644065	-1.63862	-2.37537	-0.606235	4	20	1	23	5	1	0	4
ENSMUSG00000055555	4930502E18Rik	3.28396	0.665788	0.664629	0.969887	0.33776	0.999891	0.629676	0.967436	0.302807	-2.98116	0.912661	1.3932	-1.55436	-0.10983	-0.288453	1.9699	-2.37537	-1.23508	28	36	1	6	7	29	0	2
ENSMUSG00000054626	Xlr	0.797232	0.611269	-0.258635	0.936865	0.291523	0.999891	3.90279	4.19432	4.45295	3.65572	4.31665	4.479	3.75387	4.60237	2.97897	4.5509	3.56096	3.78346	327	327	90	197	86	181	106	117
ENSMUSG00000031125	3830403N18Rik	-0.0302073	1	3.35764	0.702222	1.13959	0.999891	0.142876	1.28246	-2.07517	-2.04496	-2.37537	-0.740882	0.862356	-0.552071	0.986556	1.76709	-2.37537	-0.606235	0	6	11	4	20	25	0	4
ENSMUSG00000073176	Zfp449	1.67803	0.730475	-0.0234776	0.999394	1.40009	0.999891	0.892582	2.29267	2.31615	0.638115	3.30874	0.562938	2.64399	-1.66632	1.38267	1.9699	-0.234707	1.39489	161	19	41	1	27	29	6	21
ENSMUSG00000035967	Ddx26b	-0.274715	0.803674	-0.816382	0.277008	-0.764322	0.64276	6.00752	5.2432	6.05958	6.3343	5.49482	6.14793	5.37211	6.47974	5.85942	5.11863	6.63546	5.96063	744	1046	279	728	647	269	906	535
ENSMUSG00000061273	Mmgt1	0.429628	0.663743	-0.445752	0.66491	-0.0682737	0.999891	4.92262	4.85435	5.3001	4.87047	5.23534	5.09305	4.74352	5.37642	4.74657	4.97283	4.77945	4.9731	621	502	180	338	298	243	249	269
ENSMUSG00000060681	Slc9a6	0.161975	0.883116	-0.117866	0.952442	0.024686	0.999891	5.74119	5.76588	5.88374	5.72177	6.0279	5.86463	5.67715	5.72897	5.61544	5.85772	5.38581	6.00301	1078	859	345	432	546	450	380	551
ENSMUSG00000023092	Fhl1	5.45166	0.545013	-1.80456	0.876192	1.96797	0.999891	-2.17599	-0.208024	1.59654	-3.85513	2.62465	-0.740882	0.606442	-2.37537	-2.37537	-0.79076	-2.37537	-1.69538	99	6	9	0	0	3	0	1
ENSMUSG00000067878	Mtap7d3	-0.208663	0.887104	-0.662605	0.535965	-0.804262	0.768315	4.78992	3.98565	4.64826	4.85692	4.85996	4.96462	4.03962	4.41654	4.61058	3.96396	5.04655	4.6587	478	459	110	173	271	120	300	216
ENSMUSG00000067873	Htatsf1	-0.126204	0.901943	0.0615555	0.974341	0.0350351	0.999891	6.23575	6.27079	6.20923	6.33544	5.97074	6.38928	6.12177	6.42534	6.06997	6.41092	6.57376	6.05682	1036	1237	470	701	749	661	868	572
ENSMUSG00000031133	Arhgef6	-0.172877	0.757192	0.181564	0.78952	0.232906	0.999891	6.88303	7.11593	6.93437	7.10725	6.99401	6.92218	7.17687	6.87508	6.84697	7.05664	7.06993	7.14739	2109	1791	978	958	1285	1035	1225	1220
ENSMUSG00000031134	Rbmx	0.00177832	1	-0.0633501	0.984345	-0.214347	0.999891	5.38019	5.16585	5.2292	5.22742	5.40931	5.45952	5.5869	5.03263	5.30867	4.59756	4.69657	5.62632	701	648	324	266	441	187	235	424
ENSMUSG00000031137	Fgf13	-7.44478	0.526658	5.7811	0.589526	2.77401	0.999891	-3.36828	-0.594274	-6.37537	1.06941	-2.37537	-2.37537	0.459166	-2.37537	-1.42818	-1.63862	-2.37537	2.12775	0	0	8	0	2	1	0	36
ENSMUSG00000031138	F9	-2.04483	0.848114	-0.0592307	0.999168	-2.17473	0.999891	0.0476685	-2.12706	-2.06783	-0.0229967	-2.37537	1.15118	-0.652937	-0.552071	-2.37537	-2.37537	-0.664714	0.766653	0	30	3	4	0	0	4	13
ENSMUSG00000062949	Atp11c	0.223424	0.780006	-0.535096	0.373158	-0.0836918	0.999891	5.84486	5.76117	6.29626	6.07284	6.14817	5.90262	5.59133	6.43964	5.79349	5.92026	6.14191	6.00822	1172	882	325	708	618	470	643	553
ENSMUSG00000000838	Fmr1	0.0453534	0.962373	-0.168309	0.859446	-0.0986198	0.999891	6.58501	6.48639	6.6547	6.60934	6.76182	6.36582	6.51809	6.54167	6.78163	6.46015	6.65283	6.56988	1795	1217	619	760	1228	684	917	817
ENSMUSG00000071748	Gm14698	0.168839	0.975876	-0.0855953	0.99219	-0.325213	0.999891	2.16289	1.83768	1.92327	1.75443	2.49164	1.6938	1.8444	1.18416	2.60775	1.9699	2.08578	1.51691	90	45	23	17	66	29	37	23
ENSMUSG00000035847	Ids	-0.585755	0.440391	0.274061	0.769959	-0.137647	0.999891	6.58481	6.44717	6.17311	6.75886	6.30064	6.67543	6.33745	6.03647	6.49307	6.55385	7.07814	6.35355	1303	1509	546	535	1005	730	1232	703
ENSMUSG00000045237	1110012L19Rik	-0.718638	0.832599	0.725974	0.865621	0.054436	0.999891	2.43067	2.4851	1.75913	2.47777	1.86102	2.57031	2.60948	1.80554	2.37883	2.44855	3.09024	1.57426	57	85	40	27	56	41	76	24
ENSMUSG00000073139	BC023829	-0.654054	0.684418	0.93962	0.510704	0.191113	0.999891	3.85135	4.04246	3.10284	3.7569	3.24588	3.73429	4.11537	3.00392	3.99399	3.99915	3.34472	4.10864	154	194	116	64	176	123	91	147
ENSMUSG00000059401	Mamld1	0.202203	0.913741	-0.0988238	0.977836	-0.0400934	0.999891	4.95484	4.91474	5.01357	4.81136	5.66235	4.97396	4.96443	3.78358	4.95228	4.88149	5.00778	4.60468	836	462	210	111	344	228	292	208
ENSMUSG00000031337	Mtm1	-0.0349207	0.973135	0.131193	0.903453	-0.132682	0.999891	6.58289	6.4502	6.31901	6.35393	6.45251	6.54467	6.31621	6.17481	6.62573	6.57733	6.3402	6.37388	1448	1378	538	589	1102	742	738	713
ENSMUSG00000015214	Mtmr1	-0.136167	0.932266	-0.656726	0.55561	-0.231132	0.999891	4.79919	4.56806	5.22479	5.36095	5.48125	5.04363	4.92989	4.92056	4.5235	4.12129	5.67583	4.9731	737	485	205	246	255	134	465	269
ENSMUSG00000035776	Cd99l2	0.480957	0.851579	-0.281998	0.953933	0.669685	0.999891	2.41278	3.08246	3.36446	2.88351	3.81487	2.3002	3.13132	2.76521	2.60775	3.09443	2.58433	3.19034	230	70	58	54	66	65	53	77
ENSMUSG00000015217	Hmgb3	0.562477	0.964039	-1.06398	0.962375	-1.3	0.999891	-0.111423	-1.41142	-0.347435	-0.909912	-2.37537	0.562938	-0.102389	0.834303	-0.455329	-2.37537	-2.37537	0.307004	0	19	5	13	6	0	0	9
ENSMUSG00000073131	Vma21	0.266416	0.881964	-0.587479	0.693466	-0.477869	0.999891	4.45794	3.98007	4.56755	4.30113	4.62613	4.88102	3.94591	4.52783	3.88468	4.04477	4.62793	3.91136	406	433	103	187	163	127	224	128
ENSMUSG00000031347	Cetn2	0.478421	0.838405	-0.0977397	0.984634	-0.319938	0.999891	4.11109	3.79115	3.88889	3.41047	3.99494	4.77101	3.94591	3.80899	2.91198	3.6612	2.4749	4.00818	261	401	103	113	82	97	49	137
ENSMUSG00000031349	Nsdhl	0.424683	0.776412	0.458197	0.799514	0.609711	0.999891	4.14974	4.75945	4.30125	3.87657	4.22651	4.28251	4.07799	4.39991	4.03392	5.23144	3.79524	3.98722	307	285	113	171	181	291	125	135
ENSMUSG00000079845	Xlr4a	1.03061	0.88733	-1.47753	0.862567	2.56649	0.999891	-2.18643	0.38006	1.85759	0.826982	0.134838	-1.94156	0.295129	2.71233	-0.861261	0.794086	0.482814	1.32978	15	1	7	52	4	12	11	20
ENSMUSG00000067771	Gm14685	0.945826	0.825563	-0.962893	0.859777	-0.941774	0.999891	2.123	1.18122	2.14411	1.19829	2.41209	2.19762	1.17713	1.94956	2.16532	1.39673	0.482814	1.83109	85	65	14	30	48	19	11	29
ENSMUSG00000071745	DXBay18	-1.78213	0.776412	0.731406	0.958341	0.241976	0.999891	0.363621	0.605597	-0.125809	1.65632	-0.328757	1.01302	0.740066	0.501832	-0.138893	0.794086	2.55774	-0.371545	10	27	10	10	8	12	52	5
ENSMUSG00000073125	Xlr3b	0.545892	0.951665	0.108484	0.99491	-0.54572	0.999891	1.85542	1.3097	1.20122	0.655326	-2.37537	0.424448	1.35432	2.27537	2.64947	1.46544	-2.37537	1.73377	0	17	16	38	68	20	0	27
ENSMUSG00000067768	Xlr4b	0.0969065	0.995567	-1.38401	0.871875	-0.389625	0.999891	0.123747	-0.265878	1.11814	1.02123	1.41525	0.349876	-0.102389	1.01981	0.340232	0.126695	1.37974	0.861847	41	16	5	15	12	7	22	14
ENSMUSG00000078317	F8a	1.54275	0.654345	-1.40523	0.719002	0.361596	0.999891	1.66686	2.02846	3.4337	1.89095	4.20779	-0.586446	2.16271	1.75415	2.60775	2.01644	1.37974	2.3737	303	7	29	26	66	30	22	43
ENSMUSG00000031365	Zfp275	-2.65629	0.505422	2.65834	0.447822	0.844495	0.999891	2.04361	2.88811	0.229772	2.88606	-1.6738	1.80962	2.83534	1.33169	2.35381	3.00494	3.7723	0.555058	2	49	47	19	55	61	123	11
ENSMUSG00000031371	Haus7	0.37185	0.903078	-0.147948	0.980699	-0.0769735	0.999891	3.38226	3.30529	3.45323	3.08138	4.27679	3.03041	3.56866	1.40015	3.70836	3.05038	3.10868	3.11504	318	118	79	20	144	63	77	73
ENSMUSG00000031383	Dusp9	-1.79399	0.536549	0.590492	0.903088	-1.15186	0.999891	2.88672	1.73486	1.14437	2.93836	0.766778	2.1762	1.43537	1.64552	3.4137	2.10525	3.03348	2.90758	25	64	17	24	117	32	73	63
ENSMUSG00000019558	Slc6a8	4.89582	0.539568	-1.46779	0.887116	-1.89814	0.999891	1.47038	-0.427764	1.04002	-3.8558	1.86102	2.06405	0.740066	-0.314071	0.776644	-2.37537	-2.37537	-1.69538	57	59	10	5	17	0	0	1
ENSMUSG00000002015	Bcap31	0.185057	0.850331	0.16531	0.903088	0.296637	0.999891	5.54551	5.84215	5.67684	5.49178	5.5235	5.59685	5.70193	5.8286	5.50328	5.97725	5.53639	5.45752	759	713	351	463	505	489	422	377
ENSMUSG00000031378	Abcd1	0.0648186	0.956196	-0.000602631	1	-0.139018	0.999891	6.47003	6.33101	6.33161	6.26679	6.62031	6.26923	6.48515	5.96763	6.65291	6.16714	6.09182	6.42932	1627	1138	605	510	1123	558	621	741
ENSMUSG00000031385	Plxnb3	-1.868	0.440391	2.14486	0.196877	0.104131	0.999891	3.17733	3.28146	1.13659	3.0046	1.24203	2.69605	2.83534	1.25981	3.58476	3.6612	2.95415	3.11504	36	93	47	18	132	97	69	73
ENSMUSG00000002007	Srpk3	-0.637342	0.96245	-0.996095	0.967376	-0.702413	0.999891	-1.02296	-1.72537	-0.729278	-0.0919367	-2.37537	0.188066	-0.351559	0.501832	-2.37537	-2.37537	-2.37537	1.03524	0	14	4	10	0	0	0	16
ENSMUSG00000002010	Idh3g	-0.144131	0.880699	-0.0437822	0.981777	0.0419439	0.999891	5.82621	5.86816	5.91194	6.05607	5.78584	5.89281	5.92181	6.03915	5.7653	5.82214	6.0303	6.08915	911	876	409	536	606	439	595	585
ENSMUSG00000002014	Ssr4	-0.25245	0.795056	-0.00349432	0.999969	0.0304893	0.999891	5.70109	5.73158	5.73508	5.98753	5.92704	5.98038	5.8236	5.51794	5.36298	5.64462	6.17071	5.78655	1005	931	382	373	458	388	656	474
ENSMUSG00000002006	Pdzd4	0	1	7.49022	0.401866	0.245737	0.999891	0.869111	1.11485	-6.37537	-6.37537	-2.37537	-1.94156	1.90257	-2.37537	1.91463	-0.0538645	-2.37537	-2.37537	0	1	24	0	40	6	0	0
ENSMUSG00000031391	L1cam	0.143767	0.850331	-1.09973	0.00448154	-0.885171	0.0488565	6.75892	5.87375	6.97348	6.82971	7.12204	6.7325	6.05921	6.80894	6.78981	5.67395	6.89245	6.76876	2305	1570	450	915	1235	396	1083	938
ENSMUSG00000031389	Arhgap4	-0.0645108	0.965693	0.370065	0.768807	0.28386	0.999891	5.07255	5.35641	4.98635	5.05086	4.71831	4.92984	5.50478	5.23363	5.21798	5.20656	4.85783	5.23555	433	448	306	306	414	286	263	323
ENSMUSG00000031388	Naa10	-0.742665	0.774203	-0.872298	0.772334	-0.204523	0.999891	2.81982	2.61529	3.48759	4.23026	2.89427	2.45052	2.89387	3.95269	3.17742	2.37901	5.05608	2.2024	120	78	49	125	99	39	302	38
ENSMUSG00000031387	Renbp	0.202991	0.725616	0.140481	0.86462	0.0628864	0.999891	6.93126	6.99414	6.85366	6.65067	6.84597	6.82745	6.9866	6.86603	7.03285	7.00565	6.7113	6.59261	1903	1677	857	952	1462	999	955	830
ENSMUSG00000031386	Hcfc1	0.214039	0.635641	-0.326024	0.395921	-0.00755996	0.999891	7.5062	7.49864	7.82467	7.61063	7.77293	7.45866	7.57922	7.87766	7.55534	7.41689	7.58881	7.63479	3621	2599	1293	1921	2101	1329	1756	1711
ENSMUSG00000031392	Irak1	0.153531	0.828098	-0.0754112	0.960413	-0.058761	0.999891	6.85066	6.7919	6.86731	6.71378	7.01705	6.78297	6.68897	6.70113	6.92018	6.89167	6.60818	6.81707	2143	1626	697	849	1352	923	889	970
ENSMUSG00000031393	Mecp2	0.214368	0.810712	-0.188705	0.876213	0.19579	0.999891	5.64123	5.83702	6.02573	5.81136	5.8309	5.79607	5.78159	6.20861	5.47745	5.89868	5.89612	5.7309	940	819	371	603	496	463	542	456
ENSMUSG00000031328	Flna	0.0622871	0.850874	-0.272391	0.142531	-0.188684	0.773242	11.6683	11.4796	11.752	11.6897	11.7717	11.7623	11.5093	11.7322	11.5679	11.4496	11.6755	11.704	57934	51380	19728	27810	33942	21774	29865	28747
ENSMUSG00000001964	Emd	0.444922	0.73637	0.0797663	0.980301	-0.216385	0.999891	4.84938	4.633	4.55323	4.10831	4.23115	5.06418	4.44391	4.84274	4.61585	4.81722	3.74898	4.4215	308	492	146	233	272	218	121	183
ENSMUSG00000008682	Rpl10	0.0995338	0.958323	0.0071626	0.999193	-0.0569199	0.999891	4.58846	4.53154	4.52438	4.42484	4.92159	4.40727	4.75146	3.98648	4.7704	4.30124	4.69046	4.12792	499	311	181	128	303	152	234	149
ENSMUSG00000019088	Dnase1l1	-0.0914364	0.934822	0.251893	0.826532	0.155929	0.999891	5.75745	5.91338	5.66148	5.75292	5.64853	5.78726	5.64343	5.68505	5.73655	6.14636	5.9198	5.57457	828	814	337	419	594	550	551	409
ENSMUSG00000009995	Taz	-0.203272	0.862266	-0.291688	0.829463	-0.08464	0.999891	5.05318	4.96854	5.26023	5.4635	5.30306	5.33214	4.90164	5.22893	4.72233	5.04757	5.40831	5.52816	651	593	201	305	293	256	386	396
ENSMUSG00000019087	Atp6ap1	0.491905	0.335394	-0.272206	0.538544	-0.100323	0.999891	7.58397	7.48365	7.75586	7.26395	7.87548	7.55101	7.50723	7.62577	7.61908	7.46278	7.21524	7.31447	3888	2771	1230	1613	2196	1372	1355	1370
ENSMUSG00000015291	Gdi1	0.168257	0.870794	-0.0685184	0.973005	-0.0895304	0.999891	6.04338	5.95385	6.02237	5.85411	6.32147	6.1103	5.93232	5.64329	5.98084	5.98312	5.67273	6.02375	1322	1019	412	407	704	491	464	559
ENSMUSG00000001962	Fam50a	-0.187275	0.8402	0.00575651	0.999168	-0.116053	0.999891	6.26631	6.15025	6.1445	6.33177	6.33232	6.4784	6.28648	5.9305	6.02312	6.00925	6.12616	6.51785	1332	1316	527	497	725	500	636	788
ENSMUSG00000031398	Plxna3	-6.19132	0.565004	6.54558	0.517496	0.744919	0.999891	-0.574711	0.170208	-6.37537	-0.184054	-2.37537	0.495354	0.606442	-2.37537	-1.8254	0.126695	-2.37537	0.951147	0	18	9	0	1	7	0	15
ENSMUSG00000015289	Lage3	0.719926	0.871553	-0.442685	0.959609	-0.626898	0.999891	2.41061	1.78372	2.2264	1.50647	2.974	2.68092	2.20955	0.834303	2.1938	1.39673	2.22747	0.436356	127	92	30	13	49	19	41	10
ENSMUSG00000015290	Ubl4	0.150762	0.944438	-0.0521847	0.990392	0.656556	0.999891	3.39251	4.04907	4.10125	3.95049	4.31228	3.81274	3.94591	3.88262	2.85961	4.17357	3.72529	4.17502	326	205	103	119	79	139	119	154
ENSMUSG00000032806	Slc10a3	-0.120081	0.962373	0.429973	0.86241	0.534479	0.999891	3.4388	3.97328	3.54331	3.66339	3.97846	3.72694	3.83078	2.95923	3.13399	4.1319	3.76069	3.60234	258	193	95	62	96	135	122	103
ENSMUSG00000031399	Fam3a	0.192924	0.921286	-0.332733	0.889493	0.0749166	0.999891	3.72456	3.79948	4.13221	3.93929	4.10022	4.12373	4.06531	4.19356	3.21959	3.52296	3.94638	3.96595	281	255	112	148	102	88	139	133
ENSMUSG00000004221	Ikbkg	-0.358663	0.635641	0.477907	0.492761	0.388785	0.999891	6.47426	6.86305	6.38514	6.7438	6.11965	6.56748	7.11209	6.62092	6.37988	6.56955	6.99882	6.439	1149	1400	935	803	929	738	1166	746
ENSMUSG00000031400	G6pdx	0.201346	0.684418	0.347928	0.375962	0.384775	0.579013	7.59148	7.97626	7.62833	7.42699	7.63344	7.44136	7.86724	7.62577	7.73081	8.07909	7.46282	7.39327	3287	2568	1579	1613	2373	2104	1609	1447
ENSMUSG00000079534	Gm5640	0.259413	0.977024	-1.79216	0.822687	-1.30614	0.999891	0.691703	-0.61444	1.17772	0.91831	1.51	0.68929	0.295129	1.01981	0.986556	-1.15328	0.482814	1.45719	44	21	7	15	20	2	11	22
ENSMUSG00000079531	Gm5936	-3.62054	0.691614	1.20745	0.952883	-2.49874	0.999891	0.371381	-2.12736	-3.33481	0.28573	-1.98236	0.748545	-0.652937	-1.66632	0.340232	-2.37537	1.37974	-2.37537	1	22	3	1	12	0	22	0
ENSMUSG00000032750	Gab3	-0.668984	0.560052	0.52467	0.671046	0.205988	0.999891	4.59445	4.80043	4.27576	4.94475	3.98397	4.25723	4.71945	4.5506	4.88836	4.89401	4.91656	4.98901	259	280	177	190	329	230	274	272
ENSMUSG00000065935	Gm25629	3.12487	0.781986	-0.996264	0.96721	-1.8192	0.999891	0.09394	-1.72526	-0.728992	-3.85386	-2.37537	1.19445	-0.351559	0.501832	-2.37537	-2.37537	-2.37537	-1.69538	0	31	4	10	0	0	0	1
ENSMUSG00000031403	Dkc1	-0.122559	0.919534	-0.127482	0.952883	-0.0166811	0.999891	4.99786	4.98118	5.10866	5.23122	5.17877	4.89092	4.91583	5.04872	5.11377	5.05873	5.35526	5.11029	597	436	203	269	385	258	372	296
ENSMUSG00000031402	Mpp1	0.0499394	0.932266	-0.0827952	0.907025	0.0542817	0.999891	7.88197	7.93625	8.01904	7.9691	8.01699	7.95327	7.9166	8.02315	7.80884	7.95763	8.00451	7.93487	4289	3663	1634	2125	2505	1934	2343	2107
ENSMUSG00000031198	Fundc2	0.342347	0.794854	0.101503	0.973005	0.584723	0.999891	4.16276	4.74749	4.64598	4.30364	4.8266	4.15691	4.68672	4.45728	4.19757	4.82378	4.55587	4.02884	467	261	173	178	203	219	213	139
ENSMUSG00000031200	Mtcp1	0.406799	0.911998	-1.36888	0.626826	-1.50306	0.98835	2.86787	1.36481	2.73369	2.32689	3.28214	2.71102	0.975085	1.94956	3.07397	1.82053	1.79842	2.79147	158	94	12	30	92	26	30	58
ENSMUSG00000031201	Brcc3	-0.670528	0.545013	0.694578	0.498767	0.0961759	0.999891	4.67153	4.76771	4.07313	4.74366	4.19833	4.78169	4.61894	3.96404	4.57312	4.91873	4.93217	4.54855	301	404	165	126	264	234	277	200
ENSMUSG00000031197	Vbp1	0.00731288	1	-0.158743	0.966791	0.184896	0.999891	4.14105	4.32594	4.48469	4.47737	4.83272	3.75611	4.06531	4.0411	4.4721	4.56662	4.92698	3.85463	469	197	112	133	246	183	276	123
ENSMUSG00000016382	Pls3	0.499995	0.894529	-0.374146	0.956288	0.622136	0.999891	2.83718	3.45931	3.83346	3.33346	1.27838	3.64355	3.72191	4.74082	1.05025	3.19902	2.75788	3.78346	37	182	88	217	21	70	60	117
ENSMUSG00000025246	Tbl1x	0.426774	0.588441	-0.484519	0.520835	-0.528029	0.851266	6.38932	5.86129	6.34581	5.91904	6.63703	6.17787	5.91476	5.97887	6.58061	5.81557	6.12163	5.69256	1646	1068	407	514	1068	437	634	444
ENSMUSG00000035725	Prkx	0.121227	0.914872	0.425722	0.609439	0.404891	0.999891	5.98001	6.3849	5.95918	5.83795	6.10075	6.32504	6.19924	5.8067	5.53145	6.55385	5.73636	5.94169	1134	1183	496	456	515	730	485	528
ENSMUSG00000045103	Dmd	-0.488392	0.776412	-0.253212	0.937348	-0.906307	0.95204	4.68693	3.78062	4.03383	4.52222	3.17053	4.15143	4.09056	4.60962	5.09502	3.44003	4.58249	4.48268	146	260	114	198	380	83	217	191
ENSMUSG00000035476	Tab3	-0.412111	0.749393	0.448911	0.769072	0.252638	0.999891	4.62222	4.87485	4.42594	4.83805	3.89898	4.8305	4.65323	4.84274	4.40059	5.0808	4.90606	4.78552	244	418	169	233	234	262	272	236
ENSMUSG00000025059	Gyk	0.278178	0.815498	-0.096985	0.972693	-0.304289	0.999891	5.2343	4.93001	5.02699	4.74881	4.67807	5.0758	5.01145	5.32891	5.39092	4.86251	4.64698	4.86235	421	496	217	327	467	225	227	249
ENSMUSG00000025058	5430427O19Rik	-0.963842	0.50539	1.07531	0.337476	-0.411502	0.999891	4.70693	4.29543	3.22012	4.18396	3.12135	4.15143	4.27803	3.371	5.12491	4.33835	3.95659	4.40579	141	260	130	83	388	156	140	181
ENSMUSG00000006678	Pola1	0.315466	0.721305	-0.834258	0.155305	-0.530858	0.882218	5.687	5.15614	5.9904	5.67493	5.92131	5.69425	5.3197	6.06575	5.68982	4.99043	5.39335	5.91973	1001	763	269	546	575	246	382	520
ENSMUSG00000088445	Gm23557	5.7867	0.670678	0.744475	0.974341	6.53117	0.999891	-6.37537	0.155803	-0.588672	-6.37537	-2.37537	-2.37537	1.26844	0.621374	-2.37537	-2.37537	-2.37537	-2.37537	0	0	15	11	0	0	0	0
ENSMUSG00000035232	Pdk3	-0.347042	0.757658	-0.373466	0.783973	-0.500953	0.999891	5.23591	4.73495	5.10842	5.45546	5.39283	5.12414	4.7672	4.76049	5.35354	4.72214	5.78588	5.04079	693	513	183	220	455	204	502	282
ENSMUSG00000079509	Zfx	-0.297326	0.73891	0.0594147	0.977867	0.0299742	0.999891	5.64823	5.6782	5.61878	5.91611	5.54417	5.88623	5.49536	5.7021	5.37235	5.84811	6.03753	5.79261	770	872	304	424	461	447	598	476
ENSMUSG00000035150	Eif2s3x	0.595262	0.754632	-0.382357	0.896126	0.725926	0.999891	3.41475	4.14068	4.52303	3.92777	5.25599	3.33105	4.11537	2.95923	3.54109	4.19396	3.96673	3.92244	630	146	116	62	128	141	141	129
ENSMUSG00000043929	Klhl15	0.428417	0.776412	-0.220278	0.937366	-0.715008	0.997226	4.57956	3.86455	4.08483	3.65641	3.8695	4.69397	4.1518	4.3049	4.4779	3.55485	3.53394	3.80758	239	380	119	160	247	90	104	119
ENSMUSG00000079508	Apoo	2.97933	0.565004	-2.17192	0.695485	-2.36408	0.999891	2.08447	-0.279609	1.89231	-1.08702	0.912661	1.31695	-0.351559	2.57099	2.66989	0.28715	-1.72619	0.0072605	28	34	4	47	69	8	1	7
ENSMUSG00000025151	Maged1	0.505962	0.741102	0.1074	0.975785	-0.530455	0.999891	5.02988	4.49942	4.39202	3.88606	4.3597	4.74579	4.81342	4.44922	5.28239	4.1319	3.03348	4.44475	337	394	189	177	433	135	73	186
ENSMUSG00000073062	Zxdb	-1.23985	0.622025	0.107944	0.987607	-0.792083	0.999891	2.81926	2.02717	1.91923	3.15907	1.27838	2.79774	2.46253	2.47902	2.91198	1.59376	3.39064	2.95153	37	100	36	44	82	22	94	65
ENSMUSG00000025656	Arhgef9	-6.11608	0.618939	6.21136	0.61926	6.21136	0.999891	-6.37537	-0.164013	-6.37537	-0.259292	-2.37537	-2.37537	0.975085	-2.37537	-2.37537	-2.37537	0.876215	-2.37537	0	0	12	0	0	0	15	0
ENSMUSG00000050332	Amer1	1.08942	0.50539	-0.489493	0.823981	0.111775	0.999891	3.90386	4.01563	4.50512	3.4157	4.12538	3.76331	4.05253	4.83039	4.06509	4.01069	2.63609	3.95519	286	198	111	231	185	124	55	132
ENSMUSG00000035062	Zc4h2	-1.67524	0.811906	0.186309	0.990935	-1.08114	0.999891	1.08667	0.00553557	-0.180773	1.49447	0.912661	0.271239	0.740066	-2.37537	1.7708	-0.501285	0.482814	2.2024	28	15	10	0	36	4	11	38
ENSMUSG00000057421	Las1l	0.241327	0.881935	-0.0347998	0.991868	-0.22979	0.999891	5.43761	5.20782	5.24262	5.0013	5.79841	5.18171	5.20302	4.3138	5.66714	5.22649	4.89016	5.11995	919	534	248	161	566	290	269	298
ENSMUSG00000031207	Msn	0.179786	0.543773	0.122592	0.71373	0.121816	0.999891	10.8119	10.9337	10.8111	10.6313	10.7848	10.7382	10.9271	10.8373	10.8824	10.9405	10.588	10.6738	29230	25262	13177	14955	21104	15300	14052	14075
ENSMUSG00000076066	Mir223	0.121128	0.997004	1.424	0.920044	3.02932	0.999891	-1.48381	1.54551	0.121503	0.000374747	-2.37537	-0.202896	-1.55436	1.25981	-2.37537	2.54695	1.11378	-2.37537	0	10	1	18	0	44	18	0
ENSMUSG00000031209	Heph	2.05479	0.800845	0.551272	0.973258	-0.402517	0.999891	0.963199	0.560682	0.00940988	-2.04538	-0.442472	-1.60849	0.975085	0.731763	1.9815	0.431532	-2.37537	-0.606235	9	2	12	12	42	9	0	4
ENSMUSG00000031214	Ophn1	-0.629515	0.746742	1.40166	0.337737	-0.157569	0.999891	4.55215	4.39458	2.99292	3.62244	3.65818	4.66351	4.60148	1.75415	4.45455	4.1838	2.91278	4.12792	206	372	163	26	243	140	67	149
ENSMUSG00000047694	Yipf6	-0.914751	0.420867	0.515905	0.630872	0.150299	0.999891	5.10756	5.25786	4.74196	5.65671	4.44211	5.32486	5.33033	5.01637	4.86642	5.19649	6.01327	5.19499	357	590	271	263	324	284	588	314
ENSMUSG00000031216	Stard8	0.711325	0.732826	0.0244372	0.998816	0.149658	0.999891	3.88412	4.03378	4.00934	3.29802	4.26325	3.84024	3.87504	3.73139	3.96123	4.20405	1.55128	4.09891	315	209	98	107	172	142	25	146
[truncated: 10,188 more rows]
