# Supplementary material for: Exposure to Mycobacterium remodels alveolar macrophages and the early innate response to Mycobacterium tuberculosis infection
Source: PLoS Pathog. 2024 Jan 18;20(1):e1011871. doi: 10.1371/journal.ppat.1011871 (PMC10796046; doi:10.1371/journal.ppat.1011871)
Supplement: S3 Table — (XLSX) [file ppat.1011871.s015.xlsx]

## Sheet: Descriptions of fit coefficient
Field	Description
Geneid	Ensembl gene ID
gene	gene name
basal.scBCG.logFC	Fit coefficient for log2(scBCG unstimulated - unvaccinated unstimulated)
basal.scBCG.FDR	Benjamini-Hochberg corrected FDR for a significant non-zero value of log2(scBCG ustimulated - unvaccinated unstimulated)
basal.cotb.logFC	Fit coefficient for log2(cotb unstimulated - unvaccinated unstimulated)
basal.cotb.FDR	Benjamini-Hochberg corrected FDR for a significant non-zero value of log2(cotb ustimulated - unvaccinated unstimulated)
d.unvax.mtb.logFC	Fit coefficient for log2(unvaccinated Mtb - unvaccinated unstimulated)
d.unvax.mtb.FDR	Benjamini-Hochberg corrected FDR for a significant non-zero value of log2(unvaccinated Mtb - unvaccinated unstimulated)
d.unvax.lps.logFC	Fit coefficient for log2(unvaccinated LPS - unvaccinated unstimulated)
d.unvax.lps.FDR	Benjamini-Hochberg corrected FDR for a significant non-zero value of log2(unvaccinated LPS - unvaccinated unstimulated)
d.unvax.pam.logFC	Fit coefficient for log2(unvaccinated PAM3 - unvaccinated unstimulated)
d.unvax.pam.FDR	Benjamini-Hochberg corrected FDR for a significant non-zero value of log2(unvaccinated PAM3 - unvaccinated unstimulated)
d.scBCG.mtb.logFC	Fit coefficient for log2(scBCG Mtb - scBCG unstimulated)
d.scBCG.mtb.FDR	Benjamini-Hochberg corrected FDR for a significant non-zero value of log2(scBCG Mtb - scBCG unstimulated)
d.scBCG.lps.logFC	Fit coefficient for log2(scBCG LPS - scBCG unstimulated)
d.scBCG.lps.FDR	Benjamini-Hochberg corrected FDR for a significant non-zero value of log2(scBCG LPS - scBCG unstimulated)
d.scBCG.pam.logFC	Fit coefficient for log2(scBCG PAM3 - scBCG unstimulated)
d.scBCG.pam.FDR	Benjamini-Hochberg corrected FDR for a significant non-zero value of log2(scBCG PAM3 - scBCG unstimulated)
d.cotb.mtb.logFC	Fit coefficient for log2(CoTB Mtb - CoTB unstimulated)
d.cotb.mtb.FDR	Benjamini-Hochberg corrected FDR for a significant non-zero value of log2(CoTB Mtb - CoTB unstimulated)
d.cotb.lps.logFC	Fit coefficient for log2(CoTB LPS - CoTB unstimulated)
d.cotb.lps.FDR	Benjamini-Hochberg corrected FDR for a significant non-zero value of log2(CoTB LPS - CoTB unstimulated)
d.cotb.pam.logFC	Fit coefficient for log2(CoTB PAM3 - CoTB unstimulated)
d.cotb.pam.FDR	Benjamini-Hochberg corrected FDR for a significant non-zero value of log2(CoTB PAM3 - CoTB unstimulated)
cotb.lps	fit coefficient for CoTB stimulated with LPS for 6 hours
cotb.mtb	fit coefficient for CoTB stimulated with Mtb for 6 hours
cotb.none	fit coefficient for CoTB unstimulated
cotb.pam	fit coefficient for CoTB stimulated with PAM3 for 6 hours
scBCG.lps	fit coefficient for scBCG stimulated with LPS for 6 hours
scBCG.mtb	fit coefficient for scBCG stimulated with Mtb for 6 hours
scBCG.none	fit coefficient for scBCG unstimulated
scBCG.pam	fit coefficient for scBCG stimulated with PAM3 for 6 hours
unvax.lps	fit coefficient for unvaccinated stimulated with LPS for 6 hours
unvax.mtb	fit coefficient for unvaccinated stimulated with Mtb for 6 hours
unvax.none	fit coefficient for unvaccinated unstimulated
unvax.pam	fit coefficient for unvaccinated stimulated with PAM3 for 6 hours
scBCG.mtb.1	normalized log2(cpm) for scBCG stimulated with Mtb for 6 hours, replicate 1
scBCG.mtb.2	normalized log2(cpm) for scBCG stimulated with Mtb for 6 hours, replicate 2
scBCG.mtb.3	normalized log2(cpm) for scBCG stimulated with Mtb for 6 hours, replicate 3
scBCG.lps.1	normalized log2(cpm) for scBCG stimulated with LPS for 6 hours, replicate 1
scBCG.lps.2	normalized log2(cpm) for scBCG stimulated with LPS for 6 hours, replicate 2
scBCG.lps.3	normalized log2(cpm) for scBCG stimulated with LPS for 6 hours, replicate 3
scBCG.pam.1	normalized log2(cpm) for scBCG stimulated with PAM3 for 6 hours, replicate 1
scBCG.pam.2	normalized log2(cpm) for scBCG stimulated with PAM3 for 6 hours, replicate 2
scBCG.pam.3	normalized log2(cpm) for scBCG stimulated with PAM3 for 6 hours, replicate 3
scBCG.none.1	normalized log2(cpm) for scBCG unstimulated, replicate 1
scBCG.none.2	normalized log2(cpm) for scBCG unstimulated, replicate 2
scBCG.none.3	normalized log2(cpm) for scBCG unstimulated, replicate 3
cotb.mtb.1	normalized log2(cpm) for CoTB stimulated with Mtb for 6 hours, replicate 1
cotb.mtb.2	normalized log2(cpm) for CoTB stimulated with Mtb for 6 hours, replicate 2
cotb.mtb.3	normalized log2(cpm) for CoTB stimulated with Mtb for 6 hours, replicate 3
cotb.lps.1	normalized log2(cpm) for CoTB stimulated with LPS for 6 hours, replicate 1
cotb.lps.2	normalized log2(cpm) for CoTB stimulated with LPS for 6 hours, replicate 2
cotb.lps.3	normalized log2(cpm) for CoTB stimulated with LPS for 6 hours, replicate 3
cotb.pam.1	normalized log2(cpm) for CoTB stimulated with PAM3 for 6 hours, replicate 1
cotb.pam.2	normalized log2(cpm) for CoTB stimulated with PAM3 for 6 hours, replicate 2
cotb.pam.3	normalized log2(cpm) for CoTB stimulated with PAM3 for 6 hours, replicate 3
cotb.none.1	normalized log2(cpm) for CoTB unstimulated, replicate 1
cotb.none.2	normalized log2(cpm) for CoTB unstimulated, replicate 2
cotb.none.3	normalized log2(cpm) for CoTB unstimulated, replicate 3
unvax.mtb.1	normalized log2(cpm) for unvaccinated stimulated with Mtb for 6 hours, replicate 1
unvax.mtb.2	normalized log2(cpm) for unvaccinated stimulated with Mtb for 6 hours, replicate 2
unvax.mtb.3	normalized log2(cpm) for unvaccinated stimulated with Mtb for 6 hours, replicate 3
unvax.lps.1	normalized log2(cpm) for unvaccinated stimulated with LPS for 6 hours, replicate 1
unvax.lps.2	normalized log2(cpm) for unvaccinated stimulated with LPS for 6 hours, replicate 2
unvax.lps.3	normalized log2(cpm) for unvaccinated stimulated with LPS for 6 hours, replicate 3
unvax.pam.1	normalized log2(cpm) for unvaccinated stimulated with PAM3 for 6 hours, replicate 1
unvax.pam.2	normalized log2(cpm) for unvaccinated stimulated with PAM3 for 6 hours, replicate 2
unvax.pam.3	normalized log2(cpm) for unvaccinated stimulated with PAM3 for 6 hours, replicate 3
unvax.none.1	normalized log2(cpm) for unvaccinated unstimulated, replicate 1
unvax.none.2	normalized log2(cpm) for unvaccinated unstimulated, replicate 2
unvax.none.3	normalized log2(cpm) for unvaccinated unstimulated, replicate 3

## Sheet: Fit coefficients
Geneid	gene	basal.scBCG.logFC	basal.scBCG.FDR	basal.cotb.logFC	basal.cotb.FDR	d.unvax.mtb.logFC	d.unvax.mtb.FDR	d.unvax.lps.logFC	d.unvax.lps.FDR	d.unvax.pam.logFC	d.unvax.pam.FDR	d.scBCG.mtb.logFC	d.scBCG.mtb.FDR	d.scBCG.lps.logFC	d.scBCG.lps.FDR	d.scBCG.pam.logFC	d.scBCG.pam.FDR	d.cotb.mtb.logFC	d.cotb.mtb.FDR	d.cotb.lps.logFC	d.cotb.lps.FDR	d.cotb.pam.logFC	d.cotb.pam.FDR	cotb.lps	cotb.mtb	cotb.none	cotb.pam	scBCG.lps	scBCG.mtb	scBCG.none	scBCG.pam	unvax.lps	unvax.mtb	unvax.none	unvax.pam	scBCG.mtb.1	scBCG.mtb.2	scBCG.mtb.3	scBCG.lps.1	scBCG.lps.2	scBCG.lps.3	scBCG.pam.1	scBCG.pam.2	scBCG.pam.3	scBCG.none.1	scBCG.none.2	scBCG.none.3	cotb.mtb.1	cotb.mtb.2
ENSMUSG00000033845	Mrpl15	0.232567	0.997581	0.137309	0.999971	-0.0927368	0.894148	0.357944	0.364911	0.29386	0.505909	0.0821906	0.949401	-0.0617021	0.88067	0.0765093	0.915575	0.0186523	0.994042	0.174404	0.639482	0.0654789	0.945725	5.13293	4.97717	4.95852	5.024	4.99208	5.13597	5.05378	5.13029	5.17916	4.72848	4.82121	5.11507	5.05443	5.01225	5.33975	5.20255	5.22476	4.43033	5.16108	5.02159	5.21972	5.3467	4.94759	4.83732	5.10835	5.09259
ENSMUSG00000025903	Lypla1	0.300346	0.997581	0.207121	0.999971	-0.238095	0.782482	0.0711732	0.930426	-0.0451862	0.959222	-0.330039	0.735539	-0.146914	0.766672	-0.227552	0.7692	-0.00103491	1	-0.0453932	0.947613	-0.250776	0.783613	4.19543	4.23979	4.24082	3.99004	4.18713	4.00401	4.33405	4.10649	4.10487	3.7956	4.0337	3.98851	4.30403	4.17832	3.4118	4.09455	4.49111	3.95076	3.95316	4.29191	4.09392	4.40928	4.46661	4.13964	4.63258	4.18656
ENSMUSG00000033813	Tcea1	0.220171	0.997581	0.192519	0.999971	0.253474	0.710983	0.612195	0.0907525	0.578088	0.13103	0.281419	0.702274	0.281097	0.40569	0.351609	0.452953	0.363884	0.642521	0.785301	0.00952492	0.546322	0.207974	5.27717	4.85575	4.49186	5.03819	4.80061	4.80094	4.51952	4.87113	4.91154	4.55282	4.29935	4.87743	4.79601	4.57724	5.02192	5.14941	4.40318	4.77802	5.03251	4.632	4.94077	4.65265	4.52352	4.4013	4.71853	4.57702
ENSMUSG00000002459	Rgs20	-2.26096	0.997581	-1.69205	0.999971	-1.88636	0.795085	-0.0589925	0.992361	0.789874	0.887847	2.18037	0.82044	4.47017	0.196666	0.0836644	0.995373	0.864612	0.973664	0.860014	0.860247	-0.637596	0.955316	-2.68674	-2.68214	-3.54675	-4.18435	0.354504	-1.93529	-4.11567	-4.032	-1.9137	-3.74106	-1.85471	-1.06483	-2.60811	-2.60811	-0.0666343	-2.60811	-0.776184	1.84831	-2.60811	-2.60811	-1.66029	-2.0463	-2.60811	-2.13452	-2.60811	-1.28603
ENSMUSG00000033793	Atp6v1h	0.0733816	0.997581	-0.0168614	0.999971	0.431143	0.813813	0.579482	0.656367	0.626697	0.626025	0.180614	0.964601	0.744031	0.409655	0.616364	0.682587	0.31227	0.953706	0.717328	0.444454	0.723815	0.665993	7.42746	7.0224	6.71013	7.43395	7.54441	6.98099	6.80038	7.41674	7.30648	7.15814	6.727	7.35369	7.26132	6.98663	6.63109	7.96964	7.81882	6.3881	7.94126	7.45106	6.52775	7.232	7.10844	5.54298	7.13267	7.01329
ENSMUSG00000025907	Rb1cc1	-0.316658	0.997581	-0.00952908	0.999971	0.0218964	0.98535	-0.0648479	0.942288	-0.0104744	0.994052	0.256132	0.852361	0.307989	0.530416	0.203709	0.828637	-0.130661	0.965265	-0.0395438	0.959723	-0.157598	0.894307	5.94677	5.85565	5.98631	5.82871	5.98717	5.93532	5.67918	5.88289	5.93099	6.01774	5.99584	5.98537	6.3125	5.99415	5.34678	6.13003	6.38393	5.20831	6.10224	5.97877	5.51477	5.45853	5.60003	5.94634	6.05472	5.83716
ENSMUSG00000033740	St18	-0.209741	0.997581	0.135383	0.999971	1.24539	0.728587	1.15793	0.657121	1.53939	0.531702	-0.187114	0.979489	1.50118	0.402378	2.32619	0.305992	-0.0959712	0.994042	0.815612	0.698671	0.329918	0.950593	-0.59201	-1.50359	-1.40762	-1.0777	-0.251569	-1.93986	-1.75275	0.573439	-0.385077	-0.297613	-1.543	-0.0036129	-0.408954	-1.7065	-2.60811	0.58078	0.360347	-2.60811	0.844645	0.925838	0.299307	-1.32813	-0.903149	-1.25521	-0.624745	-1.02297
ENSMUSG00000051285	Pcmtd1	0.140893	0.997581	0.355779	0.999971	-0.214654	0.808113	-0.518999	0.311177	-0.425648	0.456396	-0.0666828	0.97218	-0.517316	0.21189	-0.419552	0.497552	0.224049	0.893524	-0.411714	0.3396	-0.567559	0.35483	5.21935	5.85511	5.63106	5.0635	4.89886	5.34949	5.41617	4.99662	4.75628	5.06063	5.27528	4.84963	5.25972	5.22492	5.55829	4.91481	4.56121	5.18212	4.93884	5.02891	5.04098	5.54794	5.20703	5.48667	5.31311	6.00133
ENSMUSG00000097797	Gm26901	1.11574	0.997581	2.40173	0.999971	2.38795	0.717672	3.5811	0.385514	1.55905	0.773704	-1.20841	0.92264	3.25016	0.282744	0.961251	0.880135	-1.2446	0.936369	-2.97071	0.419368	-1.54008	0.82354	-4.49559	-2.76948	-1.52488	-3.06496	0.439291	-4.01928	-2.81087	-1.84962	-0.345508	-1.53866	-3.92661	-2.36755	-1.68361	-2.60811	-2.60811	-1.6408	0.882522	1.25174	-0.195127	-2.01935	-2.60811	-2.60811	-2.60811	-0.871987	-1.42792	-2.60811
ENSMUSG00000025909	Sntg1	-2.93629	0.997581	-6.32343	0.999971	-1.25202	0.81479	-2.94521	0.418017	-2.95888	0.433124	1.57778	0.842115	0.768311	0.819986	-0.808173	0.904624	0	1	2.14922	0.570821	3.10592	0.623132	-4.45889	-6.60811	-6.60811	-3.50219	-2.45266	-1.64319	-3.22097	-4.02914	-3.22989	-1.5367	-0.284681	-3.24356	-2.07304	-2.60811	0.0754905	-2.60811	-0.612876	-2.60811	-2.0895	-2.01935	-2.60811	-1.64298	-2.07003	-2.13452	-2.60811	-2.60811
ENSMUSG00000061024	Rrs1	0.710643	0.997581	0.552289	0.999971	0.645098	0.58949	1.39298	0.0348151	1.05323	0.139769	0.105684	0.969992	0.50392	0.422945	0.658722	0.445827	0.208551	0.956229	1.14487	0.0439636	0.811254	0.370945	7.27023	6.33392	6.12537	6.93662	6.78764	6.3894	6.28372	6.94244	6.96605	6.21817	5.57308	6.62631	6.10589	6.5281	6.50486	7.02713	6.93986	6.29544	7.02	6.99009	6.81419	6.63542	6.65178	5.10112	6.19354	6.26405
ENSMUSG00000025911	Adhfe1	0.138257	0.997581	0.475099	0.999971	-0.26943	0.866081	1.35121	0.0932959	1.13479	0.193667	0.19707	0.947812	0.451465	0.568897	0.894069	0.351992	0.023293	0.996999	1.01647	0.142891	0.356196	0.832247	4.13452	3.14135	3.11806	3.47425	3.23268	2.97829	2.78122	3.67528	3.99417	2.37353	2.64296	3.77775	2.43103	2.70052	3.62332	3.3041	3.40482	3.02612	3.53439	3.53238	3.96614	2.9521	3.34668	1.68843	3.25966	2.884
ENSMUSG00000025912	Mybl1	0.80206	0.997581	1.01233	0.999971	-1.58174	0.661614	0.24553	0.940598	0.0799423	0.983705	0.0119773	0.999079	-0.375652	0.855453	0.0371203	0.995373	-0.36399	0.979386	0.313401	0.896138	-0.376427	0.9385	0.509897	-0.167494	0.196496	-0.179931	-0.389428	-0.00179818	-0.0137755	0.0233448	-0.570305	-2.39758	-0.815836	-0.735893	0.0672906	-0.191061	0.630405	-1.06691	1.03812	-2.60811	0.296589	-0.429333	0.6185	0.576809	0.351772	-0.569492	0.265764	-0.607916
ENSMUSG00000045210	Vcpip1	0.113757	0.997581	0.311286	0.999971	0.204429	0.659342	0.336663	0.214032	0.196826	0.551228	0.427738	0.171973	0.259468	0.26554	0.251921	0.445203	0.311846	0.534029	0.482911	0.0239263	0.0803613	0.894307	6.86033	6.68926	6.37742	6.45778	6.43936	6.60763	6.17989	6.43181	6.40279	6.27056	6.06613	6.26296	6.52354	6.67807	6.62388	6.49454	6.58346	6.22234	6.45474	6.37191	6.47436	6.21777	6.2663	6.05682	6.37654	6.70617
ENSMUSG00000025915	Sgk3	0.231085	0.997581	0.490957	0.999971	0.244889	0.876859	0.563969	0.585564	0.520946	0.621718	-0.0644198	0.981714	0.486163	0.528572	0.341161	0.812349	-0.144739	0.980675	0.54101	0.493515	0.322797	0.846666	6.4989	5.81316	5.95789	6.28069	6.18419	5.6336	5.69802	6.03918	6.03091	5.71183	5.46694	5.98788	5.17403	5.60851	6.01387	5.39478	5.75811	6.93992	5.56944	5.82739	6.54668	5.43789	5.63273	5.98169	5.66567	5.82051
ENSMUSG00000046101	Mcmdc2	0.745103	0.997581	-0.0867589	0.999971	-0.806471	0.879516	1.28121	0.71977	-0.729384	0.86396	0.0643347	0.993656	1.54375	0.512236	0.803175	0.861687	-0.51078	0.980675	2.08489	0.385751	1.67678	0.71375	-0.153972	-2.74964	-2.23886	-0.562075	0.136753	-1.34266	-1.407	-0.603822	-0.870893	-2.95857	-2.1521	-2.88148	-0.408954	-0.943451	-1.46703	-0.489367	-2.60811	1.55365	0.119476	-1.01556	-0.235066	-2.60811	-0.550042	-0.439121	-2.10017	-1.28603
ENSMUSG00000098234	Snhg6	-0.12078	0.997581	0.0191705	0.999971	0.423095	0.738689	0.2626	0.794953	0.396465	0.668853	0.0848406	0.975215	0.380155	0.569467	0.414335	0.696507	-0.0751144	0.988695	0.388447	0.576642	0.188637	0.906872	2.36695	1.90339	1.9785	2.16714	2.21871	1.92339	1.83855	2.25289	2.22193	2.38243	1.95933	2.3558	2.10034	1.65727	2.14236	2.21068	2.64443	1.80319	2.27697	1.92633	2.61027	2.57112	1.89638	0.647153	1.88522	2.06456
ENSMUSG00000093178	Snord87	0.110667	0.997581	-0.342931	0.999971	0.0747282	0.966084	-0.0782473	0.954247	-0.533269	0.589917	-0.326391	0.879227	-0.677015	0.324428	-0.667619	0.506322	-0.165522	0.976	0.038431	0.97464	-0.16152	0.937325	1.11864	0.914687	1.08021	0.918689	0.856791	1.20742	1.53381	0.866187	1.34489	1.49787	1.42314	0.88987	0.893623	0.958941	1.85757	0.975006	1.49741	0.0716538	0.662641	0.925838	1.29246	1.08152	1.74505	1.87545	1.29171	0.562046
ENSMUSG00000099032	Tcf24	-0.307426	0.997581	0.653543	0.999971	0.524467	0.829371	0.143661	0.950142	0.904099	0.585123	0.717054	0.821505	-0.284117	0.847386	0.71037	0.728457	-0.363776	0.96077	-0.82403	0.523022	-0.242903	0.944654	0.7703	1.23055	1.59433	1.35143	0.349243	1.35041	0.63336	1.34373	1.08445	1.46525	0.940786	1.84489	1.8581	0.730404	1.5024	0.142737	1.13324	-0.0891794	1.44262	1.65059	1.15115	0.13894	-0.401366	1.68843	1.61877	1.85157
ENSMUSG00000025917	Cops5	0.0952322	0.997581	0.115595	0.999971	0.0583835	0.932404	0.420509	0.225229	0.310028	0.433124	0.42756	0.345412	0.385017	0.183174	0.369163	0.342787	0.241397	0.786275	0.467665	0.0936289	0.390448	0.375891	5.47557	5.2493	5.0079	5.39835	5.37256	5.4151	4.98754	5.3567	5.31282	4.95069	4.89231	5.20234	5.29262	5.43181	5.5277	5.4108	5.56901	5.11447	5.37597	5.295	5.41268	5.20118	5.13276	4.57337	5.28008	5.19305
ENSMUSG00000056763	Cspp1	-0.283429	0.997581	-0.220388	0.999971	-0.241799	0.7128	-0.432829	0.253004	-0.280351	0.531202	-0.0293723	0.981236	0.231579	0.493048	-0.229424	0.674999	-0.040472	0.988695	-0.362201	0.257126	-0.0901596	0.917995	4.58412	4.90585	4.94633	4.85617	5.11486	4.85391	4.88328	4.65386	4.73388	4.92491	5.16671	4.88636	4.78449	5.06843	4.704	4.74821	4.89562	5.58334	4.8458	4.85852	4.18737	4.9655	4.85083	4.85331	5.15113	4.62097
ENSMUSG00000067851	Arfgef1	-0.182121	0.997581	-0.0886482	0.999971	0.201202	0.77301	0.7604	0.0347818	0.416363	0.331503	0.45596	0.396546	0.993439	0.00226189	0.552839	0.160903	0.357359	0.666064	1.0982	0.0006519	0.444501	0.37662	8.28553	7.54469	7.18733	7.63183	8.0873	7.54982	7.09386	7.6467	8.03638	7.47718	7.27598	7.69234	7.45178	7.52626	7.66686	7.85815	7.90138	8.43209	7.60986	7.53832	7.78401	7.18167	7.04019	7.06056	7.10465	7.43654
ENSMUSG00000048960	Prex2	-4.02918	0.978881	-0.547576	0.999971	0.00824044	0.999397	0.149357	0.978622	-1.37246	0.756651	3.36677	0.587514	2.50968	0.45079	1.98444	0.727953	-2.14634	0.826966	-1.57015	0.637281	-0.683988	0.92861	-2.93226	-3.50845	-1.36211	-2.0461	-2.33404	-1.47694	-4.84371	-2.85927	-0.665174	-0.806291	-0.814532	-2.187	-2.60811	-2.60811	0.323579	-1.3255	-1.41904	-1.86314	-1.70882	-1.60241	-2.05772	-2.0463	-2.60811	-2.60811	-1.72524	-2.02306
ENSMUSG00000016918	Sulf1	-1.59582	0.997581	-1.02993	0.999971	-0.270834	0.963428	-1.12182	0.76998	0.278946	0.955472	1.10756	0.888347	-1.3254	0.657205	2.45144	0.492868	0.396038	0.984467	0.517821	0.882823	-0.535234	0.941979	-0.9131	-1.03488	-1.43092	-1.96615	-3.32221	-0.88925	-1.99681	0.454628	-1.52281	-0.671821	-0.400987	-0.122041	-2.07304	-0.313358	0.0754905	-2.60811	-2.09544	-1.3743	-2.60811	1.49006	0.688368	-2.60811	-2.60811	-0.209155	-0.971148	-2.60811
ENSMUSG00000025938	Slco5a1	-0.305406	0.997581	-1.65988	0.999971	-0.236625	0.956874	-0.495238	0.879469	-2.06505	0.406468	0.0559596	0.993147	-2.07405	0.278875	-0.502619	0.90259	-0.0623931	0.996493	-0.315981	0.915321	-0.195379	0.977347	-1.702	-1.44841	-1.38602	-1.5814	-2.1056	0.0244127	-0.031547	-0.534166	-0.221379	0.0372343	0.273859	-1.79119	-2.07304	0.215045	1.09838	-1.3255	-1.41904	-1.3743	-0.0824629	-0.599573	-0.111185	-2.60811	0.783224	0.587215	-1.42792	-0.285974
ENSMUSG00000005886	Ncoa2	-0.239374	0.997581	-0.138856	0.999971	-0.184455	0.794682	-0.492979	0.208481	-0.375264	0.393302	-0.221197	0.806826	-0.249019	0.485416	-0.189202	0.763535	-0.168439	0.906177	-0.517726	0.105267	-0.209649	0.77522	5.81506	6.16435	6.33279	6.12314	5.98325	6.01107	6.23227	6.04307	5.97866	6.28719	6.47164	6.09638	6.28279	5.93997	5.77172	5.77715	5.81301	6.30962	5.93665	6.03986	6.15464	6.26248	6.14307	6.29557	6.34372	6.14202
ENSMUSG00000087782	Gm23169	0.369186	0.997581	1.66462	0.999971	2.7994	0.626319	0.193346	0.975584	0.927097	0.858977	0.916818	0.935087	1.94399	0.525428	0.652703	0.922127	-1.32343	0.919555	-1.2568	0.723037	-0.896134	0.902342	-2.64461	-2.71123	-1.3878	-2.28394	-0.739242	-1.76641	-2.68323	-2.03053	-2.85907	-0.253018	-3.05242	-2.12532	-2.60811	-2.60811	0.0754905	-1.6408	-2.60811	0.869448	-1.40791	-0.599573	-2.60811	-1.06983	-2.60811	-1.77856	-2.10017	-1.60798
ENSMUSG00000025935	Tram1	0.160244	0.997581	0.145339	0.999971	0.212319	0.643932	0.203108	0.531889	0.170819	0.619619	0.106644	0.891102	0.0445561	0.884285	0.00419959	0.996469	0.044976	0.980675	0.0761362	0.807019	0.148799	0.770502	7.05758	7.02642	6.98144	7.13024	7.0409	7.10299	6.99635	7.00055	7.03921	7.04842	6.83611	7.00692	7.23688	7.0685	6.9976	7.03405	7.23215	6.83315	7.10275	6.98351	6.91417	7.14712	7.04506	6.77763	7.10392	6.96769
ENSMUSG00000025937	Lactb2	0.209879	0.997581	0.163837	0.999971	0.0247145	0.982528	0.185496	0.792183	-0.0422215	0.963956	-0.47801	0.549257	-0.323718	0.474293	-0.15768	0.86098	-0.24247	0.884835	-0.197135	0.707181	-0.152218	0.890294	4.90696	4.86162	5.10409	4.95187	4.82642	4.67212	5.15013	4.99245	5.12575	4.96497	4.94026	4.89803	4.73348	4.78151	4.51109	5.2656	4.88199	4.12587	5.39312	4.89104	4.59916	5.44567	5.26937	4.63757	5.18995	4.74088
ENSMUSG00000025932	Eya1	0.386214	0.997581	-0.535808	0.999971	-0.514106	0.903095	-1.12962	0.703453	-0.411217	0.909827	-0.841877	0.894027	-2.22151	0.268492	-1.1205	0.746438	0.398293	0.980675	-0.275326	0.928529	-0.754177	0.87448	-0.610335	0.0632843	-0.335009	-1.08919	-1.63449	-0.254863	0.587014	-0.533484	-0.928823	-0.313307	0.2008	-0.210418	0.893623	-1.15588	-0.603195	-0.657432	-1.71796	-1.00983	-0.946875	0.489391	-0.687098	0.499228	0.844075	0.813331	0.34652	0.714052
ENSMUSG00000025925	Terf1	0.071375	0.997581	0.360373	0.999971	-0.0984054	0.920135	0.362441	0.545462	-0.282085	0.66634	-0.00817015	0.997512	-0.0877542	0.87593	0.036155	0.977982	-0.5284	0.587296	-0.661786	0.107601	-0.423368	0.581374	2.84914	2.98253	3.51093	3.08756	3.13418	3.21376	3.22193	3.25809	3.513	3.05215	3.15056	2.86847	3.0598	3.31001	3.32907	3.26936	3.09793	3.1026	3.14073	3.27343	3.41644	2.51309	3.41846	3.5871	2.81076	3.10639
ENSMUSG00000043716	Rpl7	0.354824	0.934001	0.218009	0.999971	0.164973	0.716771	0.366528	0.140632	0.325394	0.22664	-0.0580945	0.949066	-0.226099	0.311675	-0.0341333	0.952807	0.103164	0.918191	0.282578	0.191056	0.0663844	0.912521	7.16366	6.98425	6.88109	6.94747	6.7918	6.95981	7.0179	6.98377	7.02961	6.82805	6.66308	6.98847	6.8681	6.94722	7.06306	6.97329	6.94887	6.38428	6.92042	7.00595	7.02802	7.19634	7.02138	6.81649	6.96055	6.96011
ENSMUSG00000025921	Rdh10	-0.163052	0.997581	0.343992	0.999971	0.665106	0.688959	1.77584	0.0452468	1.68042	0.0664096	0.866495	0.588476	1.46529	0.0638971	1.38567	0.14671	0.365434	0.924883	2.27597	0.00310779	1.62242	0.100218	4.8768	2.96627	2.60083	4.22325	3.55908	2.96028	2.09379	3.47946	4.03269	2.92195	2.25684	3.93726	2.95408	2.60245	3.32907	2.97095	2.64443	4.4597	2.8168	3.24855	4.11944	2.49322	1.92483	1.94873	2.24256	2.962
ENSMUSG00000025920	Stau2	0.0295401	0.997581	0.0396708	0.999971	-0.0564389	0.957422	1.27919	0.00522898	0.850702	0.0679159	0.11514	0.946482	1.00295	0.0116636	0.898227	0.0488582	0.0901515	0.980675	1.06719	0.0060824	0.829479	0.10213	4.3846	3.40756	3.31741	4.14689	4.31023	3.42242	3.30728	4.2055	4.55692	3.2213	3.27774	4.12844	2.86938	3.55689	3.76643	4.03375	4.49111	4.40035	4.26139	4.01048	4.35786	3.40981	2.89333	3.59473	3.40814	3.26251
ENSMUSG00000025939	Ube2w	0.0240787	0.997581	0.0528825	0.999971	0.325597	0.705769	0.262341	0.678939	0.248757	0.704254	0.316802	0.760685	0.344834	0.424395	0.255451	0.731948	0.111075	0.971635	0.473718	0.256931	0.203084	0.834271	4.27846	3.91582	3.80474	4.00783	4.12077	4.09274	3.77594	4.03139	4.0142	4.07746	3.75186	4.00062	4.09611	4.25025	3.95296	4.20896	4.3645	3.75142	4.17903	4.21694	3.67921	3.82987	4.09323	3.36416	4.04433	3.63055
ENSMUSG00000079658	Tceb1	-0.240285	0.997581	-0.182983	0.999971	-0.0286174	0.981695	0.290859	0.674683	0.28055	0.694639	0.361923	0.742119	0.600125	0.18296	0.656328	0.247904	0.286027	0.864561	0.625903	0.159831	0.467545	0.565325	4.62972	4.28984	4.00381	4.47136	4.54664	4.30844	3.94651	4.60284	4.47766	4.15818	4.1868	4.46735	4.6723	3.74483	4.39387	4.50114	4.89223	4.17982	4.66798	4.27353	4.83692	3.97306	4.14856	3.73253	4.2367	4.26251
ENSMUSG00000025940	Tmem70	0.39638	0.997581	0.108577	0.999971	0.366872	0.77448	0.314019	0.749319	0.140336	0.905106	0.0653034	0.979289	-0.117678	0.882208	-0.0868509	0.957965	0.269624	0.929791	0.406202	0.557645	0.304267	0.831313	4.21166	4.07508	3.80546	4.10972	3.97558	4.15856	4.09326	4.00641	4.0109	4.06375	3.69688	3.83722	4.32539	4.26635	3.87734	4.31496	4.41743	2.62074	4.45116	3.9956	3.43688	4.34975	4.37679	3.39945	4.35853	4.2187
ENSMUSG00000025779	Ly96	-0.31181	0.997581	0.0707349	0.999971	0.520178	0.798929	0.0854449	0.967607	0.226327	0.902746	0.271271	0.946482	0.509317	0.641623	0.483241	0.801183	0.192604	0.980675	0.520106	0.65138	0.202851	0.944759	3.05013	2.72263	2.53003	2.73288	2.6568	2.41875	2.14748	2.63072	2.54474	2.97947	2.45929	2.68562	2.96773	2.32344	1.85757	3.3602	3.10968	-1.86314	2.84557	2.86244	2.19615	2.18176	2.57216	1.71668	3.3209	2.4796
ENSMUSG00000025777	Gdap1	-0.412869	0.997581	-2.66993	0.999971	-4.36593	0.42411	-3.15989	0.335103	-2.30218	0.508668	-0.594937	0.951602	-2.18996	0.405027	-1.41183	0.749797	1.35512	0.891252	-3.67322	0.300809	-1.24926	0.84307	-6.60811	-1.57977	-2.93489	-4.18414	-2.86778	-1.27276	-0.677822	-2.08965	-3.42484	-4.63088	-0.264952	-2.56714	-0.909862	-2.08799	-0.0666343	-2.04486	-2.60811	-1.00983	-1.40791	-2.60811	-0.687098	0.237792	-2.60811	-0.0108552	-0.624745	-2.02306
ENSMUSG00000043760	Pkhd1	-0.785309	0.997581	-1.25054	0.999971	-1.51116	0.698316	-1.97979	0.434272	-1.70387	0.529577	0.0520973	0.99376	-1.14452	0.584617	-0.0582509	0.99323	0.36173	0.980675	-1.44664	0.523679	-0.904411	0.839757	-1.77728	0.0310874	-0.330643	-1.23505	-1.00993	0.186686	0.134588	0.0763375	-1.05989	-0.591266	0.919898	-0.783976	-0.722895	1.01084	0.323579	0.0365608	-0.466189	-2.60811	-0.598039	-0.429333	1.15115	-2.60811	0.583567	1.05375	-0.111845	-0.437983
ENSMUSG00000025929	Il17a	-1.88739	0.997581	-1.88739	0.999971	-1.88739	0.818931	-1.88739	0.760967	1.43665	0.8102	7.25391	0.16802	6.34451	0.0865446	0	1	8.44506	0.169155	7.03587	0.0555786	1.77496	0.832798	0.427759	1.83695	-6.60811	-4.83315	-0.2636	0.645795	-6.60811	-6.60811	-6.60811	-6.60811	-4.72072	-3.28407	-2.60811	1.24553	1.39803	-0.84769	0.988092	-1.3743	-2.60811	-2.60811	-2.60811	-2.60811	-2.60811	-2.60811	-2.60811	1.67754
ENSMUSG00000041859	Mcm3	0.330057	0.997581	0.186098	0.999971	-0.565672	0.432994	-0.121171	0.863443	-0.386157	0.475695	-0.744061	0.156254	-0.785047	0.0367954	-0.685618	0.129008	-0.354487	0.747979	-0.612417	0.100995	-0.33427	0.659527	4.93743	5.19536	5.54985	5.21558	4.90876	4.94975	5.69381	5.00819	5.24258	4.79808	5.36375	4.97759	5.1047	5.00267	4.73647	5.12695	5.16129	4.29836	5.25789	5.03983	4.69137	5.86258	5.78598	5.40657	5.48126	5.24077
ENSMUSG00000025931	Paqr8	-0.138492	0.997581	-0.409116	0.999971	-0.187251	0.974797	-2.61343	0.440446	-0.180179	0.972404	-1.51458	0.821505	-2.00603	0.436173	-1.17292	0.801082	-0.0960185	0.994535	0.1757	0.964619	-0.914854	0.877984	-0.975347	-1.24707	-1.15105	-2.0659	-2.88645	-2.395	-0.880423	-2.05335	-3.35536	-0.929182	-0.741931	-0.92211	-2.07304	-2.60811	-0.603195	-2.60811	-0.960366	-2.60811	-2.0895	-1.60241	-0.687098	-0.660737	-1.11848	-0.0108552	-1.18153	-1.60798
ENSMUSG00000041809	Efhc1	-1.38729	0.997581	-0.28671	0.999971	-5.99245	0.433726	-2.81082	0.530929	-2.66204	0.566572	-1.5471	0.87897	-0.791825	0.839696	-0.671931	0.924649	-2.02203	0.860133	-3.67573	0.317386	-2.67848	0.665439	-4.57809	-2.9244	-0.902368	-3.58084	-2.79478	-3.55005	-2.00295	-2.67488	-3.42648	-6.60811	-0.615658	-3.2777	-2.60811	-1.40508	-2.60811	-2.60811	-2.60811	-0.719122	-0.946875	-2.60811	-2.05772	-2.60811	-2.60811	-0.209155	-2.60811	-2.02306
ENSMUSG00000041779	Tram2	0.416147	0.978881	0.481145	0.999971	0.492927	0.425388	0.873511	0.0144799	0.975526	0.00789289	-0.176025	0.862235	0.238124	0.501808	0.358362	0.449896	-0.0961997	0.965265	0.579691	0.0626964	0.290049	0.650452	5.22508	4.54919	4.64539	4.93544	4.81852	4.40437	4.58039	4.93876	5.03776	4.65717	4.16425	5.13977	4.4424	4.31876	4.47948	4.88835	4.76433	4.82392	4.85644	4.83782	5.12527	4.80147	4.7108	4.18584	4.26813	4.39215
ENSMUSG00000025934	Gsta3	-2.46464	0.939269	-2.49524	0.999971	0.35332	0.912377	0.0240911	0.993289	0.265249	0.928089	1.80057	0.513219	2.46903	0.101031	2.46481	0.183157	0.91797	0.877054	0.782356	0.678555	0.825717	0.818964	1.20012	1.33574	0.417769	1.24349	2.9174	2.24894	0.448371	2.91319	2.9371	3.26633	2.91301	3.17826	3.1819	2.00307	0.630405	3.28103	3.1782	2.09287	3.69317	2.38018	2.28903	0.499228	1.11491	-0.0108552	1.80176	1.67754
ENSMUSG00000041670	Rims1	-1.5443	0.997581	-1.4876	0.999971	-1.7518	0.721688	-0.634568	0.880091	-1.30362	0.728733	1.58884	0.796527	3.69687	0.120322	0.631194	0.907522	-0.60165	0.975411	0.14598	0.972736	0.249826	0.976657	-1.75722	-2.50485	-1.9032	-1.65337	1.73698	-0.371054	-1.95989	-1.3287	-1.05016	-2.1674	-0.415591	-1.71922	-2.60811	0.123727	0.630405	-1.06691	-0.776184	3.24436	-0.946875	-0.277078	-1.66029	-2.0463	-2.07003	-0.439121	-2.10017	-1.02297
ENSMUSG00000026158	Ogfrl1	0.111514	0.997581	-0.115981	0.999971	-0.941263	0.580631	-0.591231	0.644633	-0.772846	0.52711	-0.862131	0.621731	-1.31075	0.124001	-0.964672	0.426214	-0.617734	0.834066	-0.777054	0.396417	-0.600474	0.736386	3.66727	3.82659	4.44432	3.84385	3.36106	3.80969	4.67182	3.70715	3.96907	3.61904	4.5603	3.78746	3.82339	3.91109	3.73464	2.21068	3.37594	4.04097	2.45553	3.34559	4.58549	4.33307	4.1843	5.26789	4.30396	3.78446
ENSMUSG00000026155	Smap1	-0.0888	0.997581	-0.111474	0.999971	0.28832	0.637256	0.322596	0.423626	0.341502	0.4062	0.150209	0.880638	0.579851	0.0516645	0.38318	0.355065	0.0889181	0.965923	0.460191	0.123255	0.3367	0.526245	6.42491	6.05364	5.96472	6.30142	6.56725	6.1376	5.9874	6.37058	6.39879	6.36452	6.0762	6.4177	6.32846	6.17134	5.88707	6.75525	6.64931	6.25622	6.57341	6.38766	6.12345	6.10117	6.12018	5.71737	6.07115	6.17351
ENSMUSG00000026154	1110058L19Rik	-0.157723	0.997581	0.290801	0.999971	0.565226	0.757573	-0.499274	0.723241	-0.379541	0.802166	-0.221152	0.952305	0.118689	0.923685	-0.0995498	0.968583	-0.828528	0.734848	-1.31871	0.135375	-0.481298	0.812317	0.50837	0.998552	1.82708	1.34578	1.49724	1.1574	1.37856	1.27901	1.03701	2.1015	1.53628	1.15674	1.20145	1.62433	0.803816	1.65105	1.75839	1.25174	1.00624	1.65059	1.37952	0.330302	0.653235	2.43025	0.921776	1.25011
ENSMUSG00000026153	Fam135a	-0.400615	0.997581	-0.0315259	0.999971	-0.013919	0.992049	-0.45511	0.477209	-0.0762445	0.939143	-0.249835	0.865275	-0.134704	0.82205	0.230748	0.809395	-0.386072	0.79429	-0.734446	0.110574	-0.00595495	1	3.17967	3.52805	3.91412	3.90817	3.41033	3.2952	3.54503	3.77578	3.49054	3.93173	3.94565	3.8694	3.38877	3.28914	3.27116	3.9189	3.36618	2.76889	3.50765	3.77816	4.04149	3.40981	3.49635	3.75994	3.43609	3.47961
ENSMUSG00000026141	Col19a1	-4.72493	0.917897	-3.38036	0.999971	-4.38077	0.418654	-2.71686	0.404642	-1.24951	0.743532	3.04327	0.569154	-1.69352	0.591915	0.0808291	0.994228	0.781568	0.963549	-3.03809	0.393432	-0.452398	0.957884	-6.60811	-2.78845	-3.57002	-4.02242	-6.60811	-1.87132	-4.91459	-4.83376	-2.90653	-4.57043	-0.189664	-1.43917	-0.408954	-2.60811	-1.46703	-2.60811	-2.60811	-2.60811	-2.0895	-2.60811	-2.60811	-2.60811	-2.60811	-2.13452	-2.10017	-1.02297
ENSMUSG00000073725	Lmbrd1	0.232921	0.997581	0.112999	0.999971	0.343797	0.679789	0.288114	0.639022	0.163655	0.817137	-0.0119413	0.993667	0.0583873	0.919416	0.133327	0.885412	0.215337	0.902325	0.309132	0.501207	0.172332	0.865362	6.05014	5.95635	5.74101	5.91334	5.91932	5.84899	5.86093	5.99426	5.91613	5.97181	5.62801	5.79167	6.00031	5.7995	5.74538	6.24773	6.17065	5.07706	6.22088	6.04709	5.67177	6.08466	6.00166	5.42381	5.93415	5.90588
ENSMUSG00000033569	Bai3	-2.6508	0.997581	-0.919602	0.999971	-0.602974	0.896224	-1.88874	0.543883	-1.03688	0.768001	2.68701	0.508534	1.84114	0.440033	1.92448	0.591313	-0.412581	0.980929	-5.04745	0.0871454	-3.36105	0.377929	-6.60811	-1.97324	-1.56066	-4.92171	-1.45072	-0.604845	-3.29186	-1.36738	-2.5298	-1.24403	-0.641059	-1.67794	-0.722895	-0.758325	0.323579	-2.04486	-1.71796	0.0716538	-0.946875	-1.60241	-0.370592	-2.0463	-2.60811	-1.49328	-2.10017	-2.02306
ENSMUSG00000073722	4931408C20Rik	-2.13589	0.997581	-2.70175	0.999971	-1.11883	0.841931	-6.24246	0.142235	-2.26998	0.568377	2.06021	0.760167	-4.10657	0.259458	0.758493	0.902767	0.498112	0.98435	-0.537903	0.910691	-1.85501	0.79531	-3.6053	-2.56929	-3.0674	-4.92241	-6.60811	-0.441333	-2.50154	-1.74305	-6.60811	-1.48449	-0.365653	-2.63563	-2.07304	-0.943451	0.958601	-2.60811	-2.60811	-2.60811	-2.0895	-0.599573	-1.09314	-2.60811	-0.903149	-1.77856	-2.60811	-2.60811
ENSMUSG00000048874	Phf3	0.0384363	0.997581	0.0465604	0.999971	0.223443	0.821109	0.049767	0.960537	0.0363174	0.97288	0.011997	0.994324	0.116879	0.844586	0.00214458	0.999414	-0.00136526	1	-0.111767	0.869409	0.0145202	0.999688	7.18536	7.29576	7.29713	7.31165	7.40588	7.301	7.289	7.29115	7.30033	7.47401	7.25057	7.28688	7.73369	7.23456	6.78127	7.72401	7.52746	6.82189	7.64813	7.28436	6.83069	7.43183	7.42832	6.96297	7.6069	7.27097
ENSMUSG00000026064	Ptp4a1	0.322904	0.997581	0.352877	0.999971	0.143717	0.877319	0.393927	0.491651	0.23689	0.727506	0.113556	0.948471	0.0134654	0.982881	-0.164324	0.853854	0.12233	0.965265	0.110864	0.851374	0.0256163	0.991872	4.50865	4.52012	4.39779	4.4234	4.38128	4.48137	4.36782	4.20349	4.43884	4.18863	4.04491	4.2818	4.52317	4.26635	4.65955	4.45551	4.7305	3.84343	4.3792	4.0542	4.19339	4.50666	4.56479	4.00295	4.42046	4.63532
ENSMUSG00000026134	Prim2	0.0245132	0.997581	0.00811638	0.999971	0.23062	0.84782	-0.171979	0.864494	-0.190316	0.846159	0.101131	0.969436	0.319456	0.603758	-0.233355	0.841429	-0.173534	0.961987	-0.342803	0.595501	-0.0942102	0.958324	2.80794	2.97721	3.15074	3.05653	3.48659	3.26827	3.16714	2.93378	2.97064	3.37324	3.14262	2.95231	3.07248	3.64983	3.06507	3.13431	3.23292	4.00157	2.63101	3.07546	3.13299	2.83067	3.04358	3.5871	2.79645	3.12007
ENSMUSG00000004768	Rab23	-0.124357	0.997581	-0.160701	0.999971	0.296864	0.739227	0.389343	0.503492	0.0727479	0.935576	0.106815	0.952305	0.751064	0.0673404	0.155054	0.865583	0.208111	0.912541	-0.0387012	0.958825	0.352947	0.669063	2.35413	2.60094	2.39283	2.74578	3.18024	2.53599	2.42917	2.58423	2.94287	2.85039	2.55353	2.62628	2.59826	2.58544	2.53576	3.01356	3.12133	3.4486	2.8022	2.87874	2.04455	2.02451	2.96357	2.24871	2.89372	2.6016
ENSMUSG00000042215	Bag2	-0.35922	0.997581	-0.918127	0.999971	-0.28017	0.929393	-1.08574	0.587821	-0.658538	0.771474	-1.07198	0.75367	-0.882129	0.5586	-0.0943642	0.981955	0.699298	0.905924	-1.34676	0.381676	0.000260135	1	-0.757194	1.28886	0.589565	0.589826	0.266343	0.0764894	1.14847	1.05411	0.421955	1.22752	1.50769	0.849154	1.15449	0.123727	-1.92758	1.13793	0.708097	-2.60811	1.15154	1.829	-0.111185	1.28014	1.38442	1.05375	1.80176	1.19949
ENSMUSG00000042197	Zfp451	0.036407	0.997581	0.118256	0.999971	0.253806	0.776718	0.580635	0.261733	0.596344	0.265668	0.186775	0.898816	0.809792	0.0501361	0.458695	0.460171	-0.108612	0.97442	0.446383	0.310131	0.392005	0.63143	6.63763	6.08263	6.19125	6.58325	6.91919	6.29617	6.1094	6.56809	6.65363	6.3268	6.07299	6.66933	6.68507	6.13964	5.97131	6.92668	7.04222	6.78175	6.78404	6.73863	6.08996	6.25217	6.2354	5.80878	6.38493	5.96958
ENSMUSG00000042182	Bend6	0.503412	0.997581	0.791231	0.999971	-0.0139149	0.994199	0.210873	0.849924	0.361145	0.718626	-0.0944978	0.974239	-0.286509	0.686549	-0.165317	0.908337	0.0487072	0.99201	-0.110627	0.908729	-0.381826	0.781546	3.33543	3.49477	3.44606	3.06424	2.87173	3.06374	3.15824	2.99293	2.8657	2.64092	2.65483	3.01598	2.7794	3.31001	3.13167	2.63124	2.72299	3.27773	2.71135	2.86244	3.3957	3.07751	3.19141	3.27199	4.14936	3.27479
ENSMUSG00000026131	Dst	-0.00466654	0.999343	0.213794	0.999971	0.62985	0.427889	0.908376	0.0509917	0.951185	0.0438939	0.454484	0.588476	1.38306	0.0011122	0.792641	0.104249	0.488438	0.637024	1.08094	0.0070002	0.820281	0.124688	7.06847	6.47597	5.98753	6.80781	7.15213	6.22355	5.76907	6.56171	6.68211	6.40358	5.77373	6.72492	6.29637	6.13673	6.24203	6.9488	6.93491	7.50323	6.67608	6.69671	6.28298	6.2117	5.82424	5.06037	6.37774	6.40477
ENSMUSG00000102336	mmu-mir-5103	-0.333906	0.997581	-0.0671323	0.999971	-0.550278	0.534761	-0.247549	0.741603	-0.274054	0.71252	-0.535197	0.541753	-0.326274	0.520903	0.00218447	0.999414	-0.787592	0.352732	-0.44754	0.363339	-0.236602	0.829365	3.18143	2.84138	3.62897	3.39237	3.03592	2.827	3.36219	3.36438	3.44855	3.14582	3.6961	3.42205	3.0598	2.86463	2.60772	3.24573	2.97491	2.94537	3.5779	3.04689	3.47692	3.31111	3.1438	3.64704	3.07054	2.78446
ENSMUSG00000042111	Ccdc115	0.622654	0.95521	0.290651	0.999971	0.213087	0.811574	0.049014	0.954597	-0.0637649	0.944617	-0.218701	0.866364	-0.844713	0.0378597	-0.28447	0.701962	0.0717556	0.98435	-0.310138	0.51259	-0.117083	0.921442	4.09398	4.47588	4.40412	4.28704	3.89141	4.51742	4.73613	4.45165	4.16249	4.32656	4.11347	4.04971	4.45699	4.48851	4.63106	4.1337	4.13666	3.27773	4.33424	4.33981	4.68284	4.79742	4.99196	4.37938	4.79606	4.33466
ENSMUSG00000026127	Imp4	0.285179	0.997581	0.167326	0.999971	0.328784	0.740428	0.29364	0.68633	0.152611	0.854772	0.0264691	0.988367	-0.167635	0.769782	-0.0813711	0.948197	0.183912	0.945539	0.181567	0.767752	0.121591	0.930246	5.4209	5.42324	5.23933	5.36092	5.18955	5.38365	5.35718	5.27581	5.36564	5.40079	5.072	5.22462	5.3845	5.46939	5.30771	5.46041	5.4993	4.35417	5.61401	5.10017	5.06087	5.71167	5.42436	4.81463	5.53824	5.50328
ENSMUSG00000026126	Ptpn18	-0.40757	0.997581	0.267223	0.999971	-1.6652	0.428665	-2.15057	0.0977372	-2.392	0.0725072	-0.571046	0.870538	-1.86063	0.101672	-1.40705	0.354658	-1.36786	0.591387	-1.07839	0.353278	-1.56792	0.339683	2.90987	2.6204	3.98826	2.42034	1.45284	2.74242	3.31347	1.90642	1.57047	2.05584	3.72104	1.32904	1.455	2.38373	3.66888	0.791317	1.03812	2.334	1.44262	1.95737	2.35496	1.87895	2.47931	4.38819	1.58589	2.52143
ENSMUSG00000037509	Arhgef4	-0.526875	0.997581	-0.667084	0.999971	-0.414808	0.798119	-0.987327	0.29561	-0.701337	0.517632	-0.759194	0.636944	-0.344355	0.696894	-0.161186	0.929822	-1.14212	0.470161	-2.23654	0.00442406	-0.238989	0.90768	0.858649	1.95307	3.09519	2.8562	2.89105	2.47621	3.2354	3.07422	2.77495	3.34747	3.76228	3.06094	2.71613	2.34382	2.46002	2.92705	2.33993	3.34223	3.19762	2.97288	3.12041	2.84642	2.31706	4.04255	2.49369	1.9157
ENSMUSG00000037503	Fam168b	0.324894	0.997581	0.253277	0.999971	0.0162785	0.982528	-0.106031	0.82678	-0.150511	0.74523	-0.437547	0.302207	-0.564752	0.0390344	-0.534975	0.0969562	-0.236693	0.782581	-0.42838	0.116635	-0.319495	0.498761	6.86006	7.05175	7.28844	6.96895	6.79531	6.92251	7.36006	6.82508	6.92913	7.05144	7.03516	6.88465	7.15352	6.95883	6.60788	6.8197	6.90742	6.65258	6.95466	6.80092	6.71515	7.43574	7.44744	7.18646	7.41076	6.99578
ENSMUSG00000026123	Plekhb2	0.164494	0.997581	0.0617027	0.999971	-0.151518	0.721256	-0.120166	0.707873	-0.236905	0.377421	-0.0646219	0.936844	-0.281055	0.167129	-0.1781	0.587845	-0.00846569	0.994535	-0.121524	0.611797	-0.201426	0.592946	7.17715	7.29021	7.29867	7.09725	7.12041	7.33684	7.40147	7.22337	7.11681	7.08545	7.23697	7.00007	7.41988	7.36926	7.21765	7.2031	7.28619	6.83735	7.20619	7.23851	7.22967	7.37528	7.53309	7.28937	7.23962	7.20352
ENSMUSG00000045216	Hs6st1	-0.00367565	0.999343	0.0584454	0.999971	-0.125694	0.864777	-0.162573	0.766056	-0.142725	0.805253	-0.0190145	0.988367	-0.419288	0.214177	-0.21373	0.725984	-0.0841137	0.975411	-0.691934	0.0289638	-0.260988	0.701039	5.22991	5.83773	5.92184	5.66085	5.44043	5.8407	5.85972	5.64599	5.70082	5.7377	5.86339	5.72067	5.66765	5.82509	6.02048	5.37313	5.44934	5.51153	5.58659	5.71838	5.64347	5.91766	5.71037	5.95081	5.51659	5.75847
ENSMUSG00000037470	Uggt1	0.052173	0.997581	0.0424294	0.999971	-0.0210442	0.969009	0.00403693	0.992275	0.0385768	0.924695	-0.0527474	0.949846	0.0356259	0.894883	-0.0829141	0.846213	-0.110596	0.88978	-0.165656	0.448099	-0.0976094	0.8366	7.5006	7.55566	7.66625	7.56864	7.71162	7.62325	7.67599	7.59308	7.62786	7.60278	7.62382	7.6624	7.79477	7.65057	7.40012	7.84984	7.83616	7.40945	7.68291	7.56753	7.52766	7.75649	7.68167	7.58825	7.6764	7.42764
ENSMUSG00000047180	Neurl3	0.066706	0.997581	0.297306	0.999971	-1.35958	0.471492	-0.577426	0.715868	-0.61393	0.69849	-0.998506	0.633961	-1.17304	0.252713	-0.880124	0.58382	-0.820954	0.791854	-1.05966	0.307475	-0.527323	0.822725	4.09227	4.33098	5.15193	4.62461	3.7483	3.92283	4.92133	4.04121	4.2772	3.49504	4.85463	4.2407	3.00791	3.59138	4.704	2.18606	3.51491	4.65009	2.41771	3.91884	4.87861	4.20454	4.47625	5.66034	4.12667	4.45824
ENSMUSG00000037447	Arid5a	-0.904805	0.997581	-0.467351	0.999971	0.56905	0.818931	-1.13863	0.501821	-0.805899	0.66227	2.57215	0.0983543	1.56522	0.189312	0.911964	0.659729	3.20065	0.0586748	2.16902	0.0550912	-0.156577	0.970569	3.63055	4.66218	1.46153	1.30496	2.5893	3.59623	1.02408	1.93604	0.790252	2.49793	1.92888	1.12299	3.15829	3.79008	3.80775	2.77024	2.57835	2.51278	2.54594	2.23575	0.467713	-0.0817426	1.67978	1.25976	1.83012	4.62097
ENSMUSG00000010453	Kansl3	0.185881	0.997581	0.17559	0.999971	0.349605	0.477786	0.266001	0.452893	0.415508	0.196941	0.343221	0.445176	0.300129	0.265096	0.0220007	0.978546	0.477535	0.291072	0.303379	0.2603	0.166553	0.777621	6.01153	6.18568	5.70815	5.8747	6.01857	6.06166	5.71844	5.74044	5.79856	5.88216	5.53256	5.94807	5.9462	6.12794	6.11404	5.96254	6.04018	6.06162	5.83989	5.85238	5.51717	5.84112	5.8374	5.45768	6.0991	6.03239
ENSMUSG00000037432	Fer1l5	-2.09185	0.997581	-2.35541	0.999971	-1.17779	0.806955	-1.77722	0.600015	-1.31005	0.721636	0.717423	0.938025	-5.20676	0.116849	1.01013	0.833435	-0.0873329	0.995483	-0.331018	0.934629	-1.31372	0.822725	-1.99593	-1.75224	-1.66491	-2.97863	-6.60811	-0.68393	-1.40135	-0.391224	-1.08672	-0.487289	0.690498	-0.619555	-1.37727	0.123727	-0.224306	-2.60811	-2.60811	-2.60811	-2.60811	-0.277078	0.818706	-2.60811	-2.60811	0.318952	-1.72524	-1.02297
ENSMUSG00000001143	Lman2l	-0.467684	0.997581	-0.157891	0.999971	-0.61949	0.594636	-0.769017	0.285873	-0.733148	0.338499	-0.196748	0.931986	-0.277121	0.680551	-0.0927105	0.952346	-0.505112	0.774038	-0.600064	0.327976	-0.757901	0.404939	3.54553	3.64048	4.14559	3.38769	3.55867	3.63905	3.8358	3.74309	3.53446	3.68399	4.30348	3.57033	3.59627	3.95811	3.34319	3.18489	3.58389	3.88733	3.43379	3.82098	3.97315	3.60761	3.0565	4.50617	3.49041	3.29904
ENSMUSG00000037408	Cnnm4	0.277462	0.997581	0.233103	0.999971	-0.0965783	0.929393	0.154814	0.851199	0.210989	0.790034	-0.26046	0.852807	-0.125986	0.830024	-0.159912	0.87393	-0.0558684	0.988713	-0.446235	0.358813	-0.206551	0.851924	3.47885	3.86921	3.92508	3.71853	3.84345	3.70898	3.96944	3.80953	3.84679	3.5954	3.69198	3.90297	3.58746	3.93814	3.62332	3.52634	3.62539	4.30647	3.24157	3.77816	4.27514	3.97306	3.56122	4.31617	3.82231	3.94674
ENSMUSG00000001138	Cnnm3	-0.317373	0.997581	-0.141281	0.999971	-0.155809	0.887081	-0.753637	0.204701	-0.460347	0.517745	-0.406363	0.7357	-0.442635	0.399672	-0.442452	0.582932	-0.412876	0.789357	-0.941135	0.0497757	-0.673808	0.377034	3.5983	4.12656	4.53944	3.86563	3.92071	3.95698	4.36335	3.92089	3.92708	4.52491	4.68072	4.22037	4.28236	4.01639	3.50268	3.3602	3.61718	4.55803	4.12725	3.50113	4.09392	4.12283	3.86268	4.91556	4.35365	4.35215
ENSMUSG00000067653	Ankrd23	-1.23416	0.997581	-0.0559375	0.999971	0.37087	0.944514	-1.68479	0.637446	-0.452062	0.920794	1.01816	0.894892	1.69397	0.491383	0.486653	0.929822	-0.854779	0.949458	-0.468764	0.892156	-0.614707	0.923313	-1.42038	-1.8064	-0.95162	-1.56633	-0.435881	-1.11169	-2.12985	-1.64319	-2.58047	-0.524813	-0.895683	-1.34774	-1.37727	0.123727	-1.46703	-2.04486	0.768612	-0.47728	-0.946875	-0.429333	-2.60811	-2.60811	-2.60811	-0.319561	-0.345621	-2.02306
ENSMUSG00000079610	Ankrd39	-0.650234	0.997581	-0.5607	0.999971	-0.345108	0.841931	-0.537751	0.657561	-0.28299	0.840364	0.33234	0.907991	0.666272	0.429649	0.30717	0.858048	0.14051	0.98435	-0.56219	0.548691	-0.0457836	0.993095	1.21837	1.92107	1.78056	1.73478	2.3573	2.02337	1.69103	1.9982	1.80351	1.99615	2.34126	2.05827	2.24183	2.76238	0.0754905	1.45889	2.47318	2.92445	2.14434	2.63178	0.879709	1.96803	1.46412	1.79825	2.08673	1.74969
ENSMUSG00000026121	Sema4c	0.370801	0.997581	-0.797759	0.999971	1.40326	0.64896	0.529338	0.847875	1.63002	0.437596	-0.120712	0.982674	1.07267	0.513029	0.259549	0.948761	1.9932	0.587296	1.89128	0.241291	1.88944	0.461561	0.225314	0.327235	-1.66597	0.223478	0.575269	-0.618118	-0.497406	-0.237857	-0.338869	0.535055	-0.868207	0.761816	-1.68361	-0.191061	0.323579	-1.3255	0.279474	1.75662	-0.317341	-0.429333	0.545076	-0.0817426	-1.3717	0.318952	0.56476	-0.80057
ENSMUSG00000061518	Cox5b	0.0665063	0.997581	-0.0319404	0.999971	-0.0149429	0.981597	0.105308	0.783031	-0.00090441	0.998719	0.199099	0.70335	0.00705905	0.983922	0.185471	0.631871	0.184817	0.803221	0.296886	0.194093	0.18185	0.695056	5.60523	5.49316	5.30834	5.49019	5.41385	5.60589	5.40679	5.59226	5.44559	5.32534	5.34028	5.33938	5.61008	5.66629	5.55222	5.46041	5.49483	5.29234	5.48054	5.56561	5.73298	5.45083	5.37108	5.41306	5.53609	5.56957
ENSMUSG00000037351	Actr1b	0.208923	0.997581	-0.0308295	0.999971	0.293472	0.788321	0.082297	0.936537	0.0497437	0.964858	-0.0483216	0.981195	-0.0344596	0.963976	-0.110155	0.929422	0.139138	0.971635	0.236241	0.71294	0.228873	0.853191	6.40084	6.30373	6.1646	6.39347	6.36989	6.35603	6.40435	6.29419	6.27772	6.4889	6.19542	6.24517	6.75264	6.19537	6.02267	6.46029	6.60851	5.97273	6.69398	6.33398	5.69105	6.62518	6.59979	5.88076	6.44347	6.30653
ENSMUSG00000026117	Zap70	0.569053	0.997581	0.441277	0.999971	-0.473876	0.951036	2.00301	0.66394	0.427803	0.949408	0.613416	0.965622	1.61987	0.626337	-0.834102	0.907071	0.710732	0.977467	1.64758	0.646155	-0.191825	0.990632	-0.0714725	-1.00832	-1.71905	-1.91088	0.028594	-0.977859	-1.59127	-2.42538	-0.157319	-2.6342	-2.16033	-1.73252	-1.68361	-2.60811	0.630405	1.45889	-0.776184	-2.60811	-1.15905	-1.60241	-2.05772	-1.64298	-0.0297889	-2.60811	-2.60811	-0.437983
ENSMUSG00000026116	Tmem131	-0.0191508	0.997581	-0.00836674	0.999971	-0.0755419	0.856506	-0.215051	0.373935	-0.173029	0.520908	-0.0501223	0.94936	-0.189502	0.330906	-0.238389	0.348952	-0.0487816	0.973664	-0.277003	0.132756	-0.112414	0.793988	6.86748	7.0957	7.14449	7.03207	6.9442	7.08358	7.1337	6.89531	6.9378	7.07731	7.15285	6.97982	7.2213	7.14741	6.86196	6.90703	6.9772	6.95289	6.96616	6.82215	6.89951	7.06031	7.21667	7.12455	7.16434	7.09692
ENSMUSG00000026114	Cnga3	-0.815804	0.997581	-1.88434	0.999971	0.208544	0.975141	0.49904	0.92312	-0.483971	0.92938	0.768198	0.942571	-0.459997	0.90017	0.353867	0.962013	0.261579	0.991909	-3.96783	0.332068	-1.47575	0.836503	-6.60811	-2.3787	-2.64028	-4.11603	-2.03173	-0.803538	-1.57174	-1.21787	-0.256892	-0.547388	-0.755932	-1.2399	0.0672906	-0.594275	-1.11847	-1.06691	-2.09544	-1.00983	-2.0895	-0.277078	-0.520183	-0.850832	-2.07003	-0.569492	-2.60811	-1.60798
ENSMUSG00000026113	Inpp4a	-0.0828165	0.997581	0.0605707	0.999971	-0.0350249	0.955173	-0.444063	0.117645	-0.441782	0.135549	-0.085718	0.929746	-0.348973	0.161999	-0.24168	0.529692	-0.132593	0.900391	-0.789174	0.00107323	-0.435126	0.19157	4.89759	5.55418	5.68677	5.25164	5.19441	5.45766	5.54338	5.3017	5.18213	5.59117	5.6262	5.18442	5.84262	5.29984	5.14794	5.2269	5.16129	5.21263	5.38824	5.36611	5.15642	5.58831	5.54611	5.50906	5.76082	5.52914
ENSMUSG00000026112	Coa5	0.256685	0.997581	0.329274	0.999971	0.239665	0.701802	0.285913	0.486194	0.274258	0.521567	0.602673	0.128473	0.108525	0.766548	0.246395	0.621402	0.551993	0.276282	0.50825	0.0757655	0.143931	0.83927	6.91635	6.96009	6.4081	6.55203	6.44403	6.93818	6.33551	6.5819	6.36474	6.31849	6.07882	6.35308	6.83498	6.89035	7.08318	6.49579	6.51556	6.31967	6.55394	6.48273	6.70676	6.53694	6.45734	5.95526	6.50413	7.03149
ENSMUSG00000026111	Unc50	0.105406	0.997581	0.0534774	0.999971	0.129949	0.876859	0.157812	0.805809	0.267914	0.633481	0.0920904	0.954699	-0.456835	0.228022	0.0633262	0.948761	0.104233	0.970361	0.342116	0.393194	0.0516345	0.969743	4.5438	4.30592	4.20168	4.25332	3.79678	4.3457	4.25361	4.31694	4.30602	4.27816	4.14821	4.41612	4.42272	4.40855	4.22874	4.21506	4.06004	2.74523	4.21254	4.52212	4.22899	4.07684	4.29742	4.4013	4.27846	4.12007
ENSMUSG00000026110	Mgat4a	0.208501	0.997581	0.309128	0.999971	-0.0708141	0.957467	0.411853	0.592933	0.392755	0.615971	0.336117	0.82044	0.25835	0.665753	0.195175	0.862302	0.518559	0.707335	0.651737	0.214643	0.279143	0.822725	6.17226	6.03908	5.52052	5.79967	5.67825	5.75601	5.4199	5.61507	5.62325	5.14058	5.2114	5.60415	5.43204	5.67637	6.09539	5.44233	5.56901	5.98289	5.48054	5.41444	5.91157	5.42746	5.63919	5.17169	5.40789	6.14034
ENSMUSG00000026090	2010300C02Rik	-1.08356	0.997581	-2.16538	0.999971	-0.256198	0.962247	-1.02051	0.769732	0.00861582	0.998719	-0.0670656	0.993183	-2.98396	0.240128	0.0110408	0.999252	0.887332	0.943817	0.497605	0.882838	0.088034	0.997323	-1.54845	-1.15873	-2.04606	-1.95802	-3.9482	-1.03131	-0.964241	-0.9532	-0.901189	-0.136878	0.11932	0.127936	-2.60811	-1.15588	0.433267	-1.6408	-2.60811	-2.60811	-0.0824629	-0.277078	-2.05772	-1.32813	-0.903149	0.0789295	-0.787574	-0.607916
ENSMUSG00000060771	Tsga10	-0.344994	0.997581	0.0965308	0.999971	-0.415279	0.756159	-0.849553	0.275689	-0.186321	0.869063	-0.080567	0.977039	-0.437878	0.52665	-0.0814766	0.963735	-0.25135	0.943386	-0.336645	0.656609	-0.174058	0.921442	2.50712	2.59241	2.84376	2.6697	1.96436	2.32167	2.40224	2.32076	1.89768	2.33195	2.74723	2.56091	2.28607	1.97722	2.74169	2.13552	2.37928	1.31739	2.3186	1.98775	2.69757	1.90926	2.44043	2.82997	2.32459	2.7497
ENSMUSG00000037216	Lipt1	-1.39553	0.997581	-1.05543	0.999971	-0.781976	0.782326	-0.264902	0.920911	-0.62658	0.783944	0.665971	0.880638	0.481391	0.772852	0.175309	0.96472	0.0222957	0.999341	0.1125	0.962653	0.162748	0.972989	0.282611	0.192407	0.170111	0.332859	0.311405	0.495986	-0.169986	0.00532356	0.960639	0.443566	1.22554	0.598962	1.10596	0.458723	0.204861	-0.0780552	1.30652	-0.47728	0.596486	0.649996	-1.34902	0.650431	-0.26659	-0.439121	0.495618	0.915689
ENSMUSG00000026088	Mitd1	0.204055	0.997581	0.337295	0.999971	0.280155	0.794946	0.468149	0.496313	0.394759	0.594308	1.06148	0.092346	0.65015	0.188558	0.177366	0.870703	0.52916	0.672161	1.14778	0.0133066	-0.186625	0.886501	4.18878	3.57017	3.04101	2.85438	3.55792	3.96925	2.90777	3.08513	3.17186	2.98387	2.70371	3.09847	3.52422	4.09061	4.24387	3.20954	3.42376	3.99155	2.92857	3.17124	3.21813	3.26498	2.44043	2.98897	3.30077	3.47961
ENSMUSG00000026087	Mrpl30	-0.0125288	0.997581	0.215915	0.999971	0.00200841	0.998091	0.107979	0.829827	-0.0369923	0.95393	0.245704	0.714711	-0.126023	0.71046	-0.168587	0.758031	-0.0507193	0.98435	0.0527293	0.907597	-0.305854	0.549674	4.48097	4.37752	4.42824	4.12239	4.07378	4.4455	4.1998	4.03121	4.32031	4.21434	4.21233	4.17534	4.48573	4.51571	4.35955	4.04749	4.28386	3.8981	3.93319	3.88695	4.2808	4.1421	4.23062	4.25969	4.14372	4.34634
ENSMUSG00000058407	Txndc9	0.184556	0.997581	0.115045	0.999971	0.0443848	0.966668	0.302535	0.615539	0.22697	0.732768	0.236317	0.84536	0.233176	0.608636	0.138228	0.877362	0.162336	0.943522	0.43315	0.300931	0.262797	0.768176	6.01718	5.74637	5.58403	5.84683	5.88672	5.88986	5.65354	5.79177	5.77152	5.51337	5.46898	5.69595	5.97351	5.85557	5.84798	6.06231	5.89674	5.68633	6.20571	5.60779	5.46089	5.90079	5.85414	5.08495	5.83792	5.7497
ENSMUSG00000026083	Eif5b	0.0282638	0.997581	0.0529441	0.999971	0.131435	0.809943	0.0745193	0.875066	0.0811924	0.858956	0.16592	0.816048	0.0348912	0.923394	0.0874796	0.876801	0.15147	0.879708	0.122707	0.696034	0.113704	0.853191	8.19232	8.22108	8.06961	8.18331	8.07982	8.21085	8.04493	8.13241	8.09119	8.1481	8.01667	8.09786	8.3279	8.17066	8.1284	8.24911	8.19151	7.75128	8.29121	8.15981	7.92499	8.14549	8.22627	7.71531	8.16873	8.21472
ENSMUSG00000026082	Rev1	0.296744	0.997581	0.157866	0.999971	0.573162	0.531453	0.408788	0.546614	0.343231	0.630852	0.298172	0.822495	0.0598481	0.929455	0.116854	0.916178	0.240687	0.907698	0.210247	0.727286	0.22351	0.840987	4.50281	4.53325	4.29257	4.51608	4.49129	4.72962	4.43145	4.5483	4.54349	4.70786	4.1347	4.47793	4.99237	4.77777	4.37338	4.7524	4.48211	4.21469	4.874	4.6175	4.06794	4.44075	4.73912	4.07018	4.60412	4.49544
ENSMUSG00000037138	Aff3	-1.81854	0.997581	-0.827297	0.999971	0.0404489	0.9954	-0.404965	0.934542	-0.477151	0.925045	2.77142	0.596451	2.05225	0.453826	1.66352	0.718708	-1.32398	0.912541	0.221211	0.960361	-1.00844	0.879986	-1.83507	-3.38026	-2.05628	-3.06472	-0.99527	-0.276094	-3.04752	-1.384	-1.63395	-1.18853	-1.22898	-1.70613	-2.07304	-0.758325	1.09838	-0.84769	0.279474	-2.60811	-0.450874	-1.60241	-0.875882	-2.60811	-2.60811	-1.05091	-2.60811	-1.60798
ENSMUSG00000026078	Pdcl3	0.2738	0.997581	-0.168349	0.999971	-0.0106152	0.99185	0.394309	0.356419	0.252004	0.618133	0.0657136	0.967278	0.244088	0.503412	-0.0151695	0.991207	0.427764	0.582806	0.69699	0.0287639	0.446201	0.38976	4.45873	4.1895	3.76174	4.20794	4.44798	4.2696	4.20389	4.18872	4.3244	3.91947	3.93009	4.18209	3.96619	4.43253	4.40064	4.04749	4.19845	4.96374	4.25068	4.13786	4.2113	4.23477	4.37679	4.01438	3.99508	4.36369
ENSMUSG00000026077	Npas2	-1.07167	0.997581	-0.152742	0.999971	-3.8879	0.430023	-0.521062	0.89971	-3.12628	0.331523	-1.71043	0.777933	0.577077	0.834906	-1.09883	0.812303	0.0972163	0.994205	-0.925894	0.742102	-0.723912	0.89887	-1.82131	-0.798202	-0.895418	-1.61933	-1.23727	-3.52477	-1.81435	-2.91318	-1.26374	-4.63058	-0.742677	-3.86895	-1.37727	-2.60811	-2.60811	0.142737	-1.17155	-2.60811	-1.15905	-2.60811	-2.05772	-1.64298	-1.67902	-0.569492	-2.60811	0.64005
ENSMUSG00000073702	Rpl31	0.167603	0.997581	-0.0350908	0.999971	0.2897	0.718644	0.0921468	0.902933	0.0872366	0.90919	-0.0750575	0.967278	-0.0851839	0.866862	-0.366291	0.542777	0.220636	0.885931	0.274874	0.535808	-0.143555	0.888293	3.37645	3.32221	3.10157	2.95802	3.21908	3.22921	3.30427	2.93798	3.22881	3.42636	3.13666	3.2239	3.07248	3.25727	3.4118	2.95647	3.50605	3.2102	3.09354	2.87874	2.91717	3.21732	3.70758	2.9538	3.626	3.10639
ENSMUSG00000003134	Tbc1d8	-0.356976	0.997581	-0.309006	0.999971	-0.235531	0.948123	-0.0137037	0.996939	-0.515073	0.848406	-0.060705	0.99153	0.548193	0.766209	-0.309893	0.933668	0.020289	0.999609	-0.373371	0.867449	-0.623371	0.871052	1.56714	1.9608	1.94051	1.31713	2.44073	1.83183	1.89254	1.58264	2.23581	2.01398	2.24951	1.73444	-0.909862	0.600949	3.21082	0.503172	1.13324	3.7395	0.296589	1.49006	2.43843	-0.850832	1.30005	3.08961	0.868077	1.94673
ENSMUSG00000065629	Gm24826	0.570313	0.997581	0.380978	0.999971	0.821366	0.809943	-0.193921	0.953772	0.725473	0.791654	-0.290986	0.969436	-1.33396	0.440292	-0.490384	0.891666	-0.492949	0.963376	-0.405522	0.860127	-0.813751	0.830871	-1.18323	-1.27065	-0.777704	-1.59145	-1.92233	-0.879354	-0.588368	-1.07875	-1.3526	-0.337316	-1.15868	-0.433208	-0.909862	-0.313358	-0.401348	-1.06691	-0.776184	-2.60811	-2.0895	-1.01556	0.207108	-0.0817426	-0.143337	-0.712826	-0.111845	-1.02297
ENSMUSG00000003135	Cnot11	-0.136444	0.997581	-0.225534	0.999971	0.163731	0.812069	-0.189832	0.711467	-0.0511684	0.941597	-0.00633007	0.997512	0.346925	0.294569	0.137061	0.841429	0.0704823	0.980675	0.151604	0.707474	-0.0777558	0.937574	4.19538	4.11426	4.04378	3.96602	4.47979	4.12654	4.13287	4.26993	4.07948	4.43304	4.26931	4.21814	4.44728	3.91109	3.99829	4.45035	4.15944	4.7954	4.23445	4.46387	4.12575	4.13571	4.12423	4.1757	4.23139	4.05748
ENSMUSG00000077704	Snord89	-0.0679765	0.997581	0.256205	0.999971	0.234104	0.855812	-0.123798	0.916062	-0.288872	0.770302	0.353894	0.831979	0.425425	0.498492	0.146623	0.914291	-0.316019	0.894581	-0.281205	0.695651	-0.366617	0.777358	2.11396	2.07915	2.39517	2.02855	2.49641	2.42488	2.07098	2.21761	2.01516	2.37307	2.13896	1.85009	1.63682	2.19475	3.16385	2.2587	2.7382	2.56777	2.2557	2.40291	2.12234	2.07885	2.00696	2.26793	2.49369	2.25012
ENSMUSG00000048234	Rnf149	0.442445	0.978881	0.329987	0.999971	0.275837	0.706349	0.824288	0.0301948	0.638498	0.119391	-0.155469	0.895729	0.142877	0.728939	0.262123	0.667012	0.0266188	0.992627	0.513072	0.132221	0.551059	0.254153	10.2239	9.73741	9.71079	10.2619	9.96613	9.66778	9.82325	10.0854	10.2051	9.65664	9.38081	10.0193	9.3662	9.67051	9.91557	10.0235	9.98216	9.89016	10.1583	10.1047	9.98853	10.0431	9.99526	9.32769	9.70586	9.73214
ENSMUSG00000064936	Gm23722	0.0426272	0.997581	0.0491182	0.999971	0.101456	0.953034	0.381566	0.732916	0.241635	0.844532	0.0728341	0.979489	0.44899	0.557921	0.3167	0.826137	-0.134821	0.980798	0.73522	0.303102	0.675868	0.596907	3.1492	2.27916	2.41398	3.08985	2.85648	2.48033	2.40749	2.72419	2.74643	2.46632	2.36486	2.6065	2.43103	2.36391	2.74169	2.59429	2.84042	3.17522	3.01974	1.68808	3.15783	2.78236	2.64237	1.71668	2.19973	2.43654
ENSMUSG00000050967	Creg2	0.250629	0.997581	0.278987	0.999971	0.257133	0.840594	-0.0825388	0.944112	-0.403542	0.650866	-0.59312	0.625608	-1.35237	0.0196444	-0.506745	0.593938	-0.356622	0.872747	-1.48287	0.00854553	-0.22744	0.880242	4.45975	5.58599	5.94262	5.71518	4.56189	5.32114	5.91426	5.40751	5.58109	5.92076	5.66363	5.26009	5.15029	5.32824	5.48376	3.99175	4.29933	5.16884	4.99448	5.42559	5.72677	5.92695	5.76056	6.05128	5.93088	5.58937
ENSMUSG00000026074	Map4k4	0.284637	0.997581	0.25493	0.999971	0.186667	0.881456	0.405678	0.627994	0.353873	0.689321	-0.211961	0.923363	0.135926	0.851209	0.0414883	0.981012	0.0399362	0.993876	0.141759	0.859945	0.0331865	0.992245	8.04629	7.94447	7.90453	7.93772	8.07017	7.72228	7.93424	7.97573	8.05528	7.83627	7.6496	8.00348	8.03326	7.67741	7.3857	8.31162	8.24107	7.54151	8.19285	8.00317	7.68974	8.16603	8.3293	6.97105	8.27797	7.91424
ENSMUSG00000026072	Il1r1	-0.779122	0.997581	0.259716	0.999971	-0.525859	0.883859	0.0515967	0.989095	-0.767648	0.78279	0.279932	0.97033	0.116412	0.961086	0.448968	0.906024	-1.32062	0.805442	-1.13257	0.546665	-0.347504	0.944654	0.620266	0.432215	1.75284	1.40533	0.830413	0.993932	0.714	1.16297	1.54472	0.967264	1.49312	0.725475	0.644556	0.905111	1.59972	1.03138	1.56721	-0.47728	0.954359	0.649996	1.87513	0.237792	-2.07003	1.97236	-0.787574	0.915689
ENSMUSG00000070942	Il1rl2	-0.406317	0.997581	-0.181064	0.999971	-0.522952	0.584941	-0.163095	0.848789	-0.381121	0.590866	-0.226704	0.88679	0.249134	0.648837	0.153579	0.887355	-0.595233	0.589654	-0.39691	0.451522	-0.139315	0.9174	4.42954	4.23122	4.82645	4.68714	4.85033	4.37449	4.6012	4.75478	4.84442	4.48456	5.00751	4.62639	4.28236	4.13221	4.6875	4.873	4.80463	4.89552	4.77279	4.66997	4.84076	4.09673	4.19017	5.2414	4.01375	4.23135
ENSMUSG00000026069	Il1rl1	-1.91596	0.997581	0.940377	0.999971	1.35207	0.77248	1.33949	0.696671	1.05522	0.777029	2.63591	0.575327	0.135723	0.971127	0.699876	0.90362	-1.03173	0.920186	-0.605051	0.843656	-1.19948	0.818381	-1.33452	-1.7612	-0.72947	-1.92895	-3.45009	-0.949899	-3.58581	-2.88594	-0.330352	-0.317774	-1.66985	-0.614628	-1.37727	-0.758325	0.0754905	-1.3255	-2.60811	-2.60811	-1.40791	-2.01935	-2.05772	-2.60811	-1.3717	-2.60811	-1.18153	-2.02306
ENSMUSG00000026070	Il18r1	0.696283	0.997581	0.899268	0.999971	1.52533	0.453991	0.579962	0.746298	1.09759	0.476386	-0.108689	0.980101	-0.156793	0.918322	0.184621	0.948761	0.567708	0.900169	0.364578	0.801367	0.612198	0.80349	2.21798	2.42111	1.85341	2.4656	1.49363	1.54173	1.65042	1.83504	1.5341	2.47946	0.954138	2.05172	1.49324	0.531588	2.32422	2.32786	1.4612	0.0716538	1.1969	1.15731	2.73106	1.93895	1.71279	1.4735	1.83012	2.6016
ENSMUSG00000026068	Il18rap	-2.98605	0.917158	-0.308235	0.999971	-0.451365	0.885533	-0.0435306	0.989357	-0.470548	0.85132	2.96399	0.184512	2.56319	0.105554	3.30959	0.0671263	2.01343	0.494757	1.27431	0.395268	0.381443	0.924656	1.39594	2.13505	0.121622	0.503064	0.00699325	0.40779	-2.5562	0.753393	0.386326	-0.0215079	0.429857	-0.0406909	-0.0378542	0.791021	0.803816	0.503172	0.00547842	0.0716538	0.119476	-0.0136654	1.78233	-2.0463	-2.60811	-0.871987	0.422994	2.1995
ENSMUSG00000026065	Slc9a4	-0.0551143	0.997581	-0.187007	0.999971	0.194124	0.863096	-0.140975	0.88336	0.00158337	0.99884	0.0397905	0.982674	0.279503	0.628007	0.18741	0.865202	-0.128713	0.975411	0.11978	0.872985	0.34895	0.74505	7.01574	6.76725	6.89596	7.24491	7.30736	7.06764	7.02785	7.21526	6.94199	7.27709	7.08297	7.08455	7.34605	7.10775	6.67502	7.6187	7.39637	6.78755	7.62653	7.2298	6.62226	7.22825	7.21955	6.53945	7.10319	6.72754
ENSMUSG00000026062	Slc9a2	-0.609261	0.997581	-0.637076	0.999971	-1.60877	0.433726	-1.06467	0.468699	-1.51063	0.282632	-1.34295	0.501838	-1.67195	0.133621	-1.2003	0.453111	-1.11868	0.69244	-1.81764	0.0985594	-1.11332	0.578948	1.25728	1.95624	3.07492	1.96159	1.43078	1.75978	3.10273	1.90244	2.64732	2.10322	3.71199	2.20136	1.94345	1.89676	1.59972	1.57723	1.08646	1.80319	0.844645	1.86218	2.64582	1.81635	2.72558	4.00295	1.83012	2.12006
ENSMUSG00000041945	Mfsd9	0.347917	0.997581	-0.295337	0.999971	-0.737475	0.692656	-0.257227	0.877089	-0.25729	0.873098	-1.04119	0.531343	-0.992782	0.279428	-0.526524	0.751184	-0.366562	0.942445	-0.487278	0.656368	0.034402	0.997539	1.23442	1.35513	1.72169	1.7561	1.37217	1.32376	2.36495	1.83843	1.7598	1.27956	2.01703	1.75974	1.15449	1.44733	1.59972	1.32997	0.708097	2.05488	1.24087	1.89461	2.35496	2.47307	2.29544	2.44721	1.83012	1.29902
ENSMUSG00000045515	Pou3f3	-0.732367	0.997581	-0.94464	0.999971	-0.196664	0.974797	0.177436	0.972627	-0.21033	0.969349	1.72758	0.780909	4.46404	0.0752902	-0.104134	0.99206	1.40098	0.888773	-1.76447	0.624778	1.5604	0.775181	-4.49798	-1.33253	-2.73351	-1.17311	1.9428	-0.793659	-2.52124	-2.62537	-1.61143	-1.98553	-1.78887	-1.9992	-0.722895	0.0262348	-0.837949	0.0365608	-2.09544	3.43388	-1.40791	-1.60241	-2.05772	-2.60811	-1.11848	-1.49328	-2.60811	-0.437983
ENSMUSG00000060679	Mrps9	-0.045115	0.997581	-0.0825405	0.999971	-0.118501	0.843327	-0.3855	0.248475	-0.181695	0.669613	0.0641772	0.957188	0.0769143	0.826725	0.0518167	0.941807	0.142965	0.905741	-0.122086	0.726814	-0.2413	0.656219	4.53676	4.80181	4.65885	4.41755	4.77319	4.76045	4.69627	4.74809	4.35589	4.62289	4.74139	4.55969	4.73747	4.73212	4.8347	4.83787	4.5222	4.95345	4.89479	4.632	4.72916	4.71832	4.57828	4.80808	4.85935	4.70049
ENSMUSG00000041907	Gpr45	-0.375896	0.997581	-2.36359	0.999971	-1.53794	0.804506	-3.50143	0.432897	-1.94389	0.672317	-0.29097	0.979489	-1.58152	0.637766	0.0151558	0.999252	-3.14716	0.788138	-0.997957	0.839532	-0.159248	0.994309	-4.45891	-6.60811	-3.46095	-3.6202	-3.05478	-1.76423	-1.47326	-1.4581	-4.5988	-2.6353	-1.09736	-3.04125	-2.60811	-2.60811	0.0754905	-2.04486	-1.71796	-1.86314	-2.60811	0.308641	-2.60811	-2.0463	-2.60811	0.163452	-2.60811	-2.60811
ENSMUSG00000070939	Tgfbrap1	0.29788	0.997581	0.295422	0.999971	0.231332	0.687752	0.23086	0.572094	-0.0171598	0.979665	-0.283481	0.625608	-0.0978547	0.776511	-0.256802	0.560647	-0.256249	0.750347	-0.274088	0.354797	-0.173659	0.783613	5.74413	5.76197	6.01822	5.84456	5.92282	5.7372	6.02068	5.76388	5.95366	5.95413	5.7228	5.70564	5.95136	5.64592	5.60005	5.80975	5.83263	6.11798	5.84524	5.76736	5.68679	6.04256	6.17006	5.84121	5.976	5.884
ENSMUSG00000010290	AI597479	0.0178623	0.997581	0.137517	0.999971	0.216253	0.769576	-0.166855	0.770939	0.0694176	0.921894	-0.172044	0.879606	0.262402	0.486301	0.231868	0.711623	-0.244093	0.844332	-0.002649	0.999196	0.0943902	0.925322	3.97837	3.73692	3.98102	4.07541	4.12376	3.68932	3.86136	4.09323	3.67664	4.05975	3.8435	3.91292	3.9178	3.86953	3.22614	4.30356	4.24179	3.80961	4.19028	4.24237	3.8566	3.73153	4.19602	3.63968	4.03218	3.70503
ENSMUSG00000008136	Fhl2	-3.5246	0.997581	-0.962963	0.999971	1.898	0.715876	1.5215	0.692967	0.851241	0.846236	3.4565	0.552054	3.23983	0.306708	3.11975	0.497552	1.58059	0.867652	0.689704	0.852816	0.987724	0.881097	-1.5956	-0.704707	-2.2853	-1.29758	-1.60711	-1.39044	-4.84694	-1.72719	0.199161	0.575667	-1.32234	-0.471096	-0.722895	-2.60811	-0.224306	-2.04486	-1.71796	-0.0891794	-1.70882	-0.139368	-2.60811	-2.0463	-2.60811	-2.60811	0.812302	-2.02306
ENSMUSG00000066877	Nck2	-0.0640043	0.997581	-0.540931	0.999971	0.987156	0.583232	-0.212343	0.905517	0.398818	0.797565	0.287078	0.936844	0.823976	0.380702	0.451564	0.802434	0.297199	0.961384	-0.153477	0.918471	0.00193383	1	0.850839	1.30151	1.00432	1.00625	2.30522	1.76832	1.48124	1.93281	1.3329	2.5324	1.54525	1.94406	2.12491	1.62433	1.69089	1.75516	1.72824	3.1211	1.77721	2.07524	2.09687	1.28014	0.583567	2.28689	1.25033	0.851558
ENSMUSG00000100480	Gm29156	-0.917036	0.997581	-0.230594	0.999971	-0.210825	0.96936	-0.242863	0.953772	-0.79345	0.826454	-0.94224	0.898816	-1.76467	0.466387	-0.963988	0.829465	0.24843	0.988695	-1.35561	0.591567	-0.332593	0.960768	-2.35482	-0.750776	-0.999206	-1.3318	-3.45032	-2.62789	-1.68565	-2.64964	-1.01147	-0.979436	-0.768612	-1.56206	-0.722895	-2.60811	-2.60811	-1.3255	-2.60811	-2.60811	-1.15905	-2.01935	-2.05772	-1.06983	-2.07003	-0.569492	-0.971148	0.0925493
ENSMUSG00000057363	Uxs1	-0.173265	0.997581	-0.16797	0.999971	-0.58119	0.512296	-0.271362	0.710185	-0.30322	0.671473	-0.172552	0.923889	-0.416076	0.390646	-0.281872	0.740861	-0.348662	0.826966	-0.330184	0.532396	0.033528	0.988771	4.92275	4.90428	5.25294	5.28647	4.83157	5.07509	5.24765	4.96577	5.14955	4.83972	5.42091	5.11769	4.70117	5.03122	5.42522	4.63451	4.69196	5.14191	4.58938	4.89905	5.33312	5.01512	5.04476	5.61603	4.96544	4.56707
ENSMUSG00000041763	Tpp2	-0.0224177	0.997581	0.113471	0.999971	0.150874	0.833392	0.326553	0.460298	0.333294	0.464965	0.294825	0.689508	0.435989	0.184016	0.486875	0.238221	0.0949627	0.966013	0.28379	0.425407	0.265833	0.684183	6.92452	6.7357	6.64073	6.90657	6.94083	6.79967	6.50484	6.99172	6.85381	6.67814	6.52726	6.86056	7.037	6.7514	6.57834	7.11536	7.00025	6.67623	7.02315	6.96262	6.99394	6.63768	6.58427	6.27435	6.79147	6.69707
ENSMUSG00000091844	Gm8251	-1.80092	0.997581	-3.56624	0.999971	1.60775	0.800942	1.52243	0.755007	1.0123	0.849289	3.75828	0.55826	-1.76532	0.658841	2.23715	0.709205	5.24998	0.525995	2.14903	0.61958	3.31686	0.646062	-4.45908	-1.35813	-6.60811	-3.29125	-6.60811	-1.08451	-4.84279	-2.60564	-1.51944	-1.43413	-3.04187	-2.02957	-0.722895	-2.08799	0.0754905	-2.60811	-2.60811	-2.60811	-2.60811	-2.01935	-0.875882	-2.0463	-2.60811	-2.60811	0.34652	-2.60811
ENSMUSG00000026049	Tex30	0.91526	0.997581	0.582196	0.999971	0.453077	0.856186	0.113222	0.963486	1.17617	0.447202	0.0508278	0.990395	0.820308	0.486213	-0.19992	0.944264	0.221654	0.980675	0.363831	0.808151	-0.440794	0.876096	1.12915	0.986977	0.765323	0.324529	1.91869	1.14921	1.09839	0.898466	0.296348	0.636204	0.183127	1.3593	1.82849	0.849193	0.803816	1.72128	0.988092	2.72117	1.24087	1.15731	0.545076	1.53464	1.16347	0.813331	0.495618	1.39213
ENSMUSG00000026047	Kdelc1	-0.165113	0.997581	-0.281411	0.999971	-0.989207	0.278245	-0.613513	0.269	-0.645046	0.257841	-0.540617	0.510837	-0.329732	0.501011	-0.112046	0.914853	-0.184576	0.942445	-0.465689	0.327932	-0.265003	0.79752	2.387	2.66811	2.85269	2.58769	2.63926	2.42837	2.96899	2.85694	2.52059	2.14489	3.1341	2.48906	2.48895	2.05343	2.78371	2.51742	2.41758	3.02612	2.78745	2.66975	3.15783	3.14274	2.47931	3.25283	2.82492	2.78446
ENSMUSG00000041684	Bivm	-0.35033	0.997581	-0.327323	0.999971	-0.357553	0.758841	-1.5925	0.0108266	-0.489215	0.537022	-0.53714	0.652269	-1.10427	0.0441743	-0.302078	0.777495	-0.340637	0.86841	-0.493085	0.410926	-0.363403	0.760254	2.19085	2.3433	2.68393	2.32053	1.55666	2.12379	2.66093	2.35885	1.41876	2.6537	3.01126	2.52204	2.48895	1.92408	2.04203	1.91353	1.53273	1.38018	3.01974	1.57256	2.24333	2.55203	2.55406	2.94189	2.69216	2.22503
ENSMUSG00000026048	Ercc5	-0.190349	0.997581	-0.040637	0.999971	-0.326254	0.722064	-0.466658	0.422756	-0.175498	0.818312	-0.382341	0.705722	-0.0794925	0.893715	-0.324592	0.674226	-0.43026	0.714891	-0.421305	0.370077	-0.240966	0.81646	3.657	3.64804	4.0783	3.83734	3.8491	3.54625	3.92859	3.604	3.65228	3.79268	4.11894	3.94344	3.91075	3.59988	3.04793	3.47645	3.83799	4.19736	3.87857	3.47991	3.46701	3.55107	4.06795	4.13964	4.00755	3.36943
ENSMUSG00000025995	Wdr75	0.131921	0.997581	-0.0467493	0.999971	0.394473	0.756034	0.536059	0.521682	0.607672	0.462866	0.182431	0.940404	0.611734	0.318145	0.479679	0.633249	0.245592	0.941856	0.346006	0.626086	0.588841	0.593285	4.43632	4.33591	4.09032	4.67916	4.88072	4.45142	4.26899	4.74867	4.67313	4.53154	4.13707	4.74474	4.59527	4.48851	4.28103	5.03688	4.99712	4.58494	5.04186	4.8708	4.24067	4.66603	4.61366	3.08961	4.6762	4.21233
ENSMUSG00000025993	Slc40a1	-0.58006	0.997581	-0.870669	0.999971	1.77754	0.451594	-1.00506	0.596097	-1.11369	0.551117	1.5482	0.502826	-0.11949	0.948614	-0.497855	0.85713	2.38872	0.28689	-0.168032	0.938226	0.102679	0.985843	2.88127	5.43802	3.04931	3.15199	3.22042	4.88811	3.33991	2.84206	2.91492	5.69751	3.91997	2.80629	5.79175	4.87548	2.10969	3.19727	3.47914	3.00635	3.25235	3.15794	1.81393	3.50219	3.77164	2.56065	6.34372	5.39777
ENSMUSG00000041144	Dnah7b	-2.5044	0.980149	-2.59007	0.999971	-2.86729	0.455649	-1.34256	0.643418	-1.81826	0.515175	1.51319	0.763624	-0.476519	0.858045	0.14429	0.981097	0.247168	0.988695	0.236912	0.945405	-0.322518	0.962509	-1.55629	-1.54603	-1.7932	-2.11572	-2.18405	-0.194344	-1.70753	-1.56324	-0.545688	-2.07042	0.796869	-1.02139	-1.68361	-0.594275	1.09838	-2.60811	-1.41904	-0.719122	-1.15905	-1.60241	-0.520183	-1.64298	-1.67902	-0.439121	-1.72524	-0.285974
ENSMUSG00000101337	Dnah7c	-1.20688	0.997581	-2.32839	0.999971	-2.6323	0.580631	-1.36633	0.693922	-0.425842	0.922272	1.39424	0.821819	1.19669	0.631796	-0.378167	0.949178	1.80638	0.814356	-1.80751	0.575513	0.185155	0.986798	-4.46242	-0.848531	-2.65491	-2.46976	-0.336713	-0.139165	-1.5334	-1.91157	-1.69286	-2.95883	-0.326527	-0.75237	-2.07304	-1.15588	1.34287	0.58078	-0.466189	-0.719122	-0.946875	-0.792624	-2.60811	-0.342387	-2.60811	-0.871987	-0.478443	-0.437983
ENSMUSG00000025986	Slc39a10	0.479326	0.997581	0.243807	0.999971	0.239786	0.896837	-0.114457	0.94522	-0.118804	0.947684	-0.235083	0.946235	-0.162911	0.880845	-0.191984	0.922127	0.0943057	0.990507	-0.477136	0.627658	0.133181	0.961478	3.86473	4.43617	4.34187	4.47505	4.41447	4.3423	4.57738	4.3854	3.9836	4.33784	4.09806	3.97926	4.94141	4.30843	3.4118	4.85359	4.66037	3.32637	4.90849	4.5117	3.36403	4.93636	4.7108	3.93845	4.975	4.42557
ENSMUSG00000100213	Gm28151	-0.23884	0.997581	-1.52775	0.999971	-4.00052	0.432719	-1.64846	0.633335	-1.1227	0.767199	-1.97651	0.716136	0.0345224	0.991803	-1.59066	0.694417	-1.01085	0.939406	-2.34973	0.431323	0.981777	0.860384	-4.49547	-3.15659	-2.14574	-1.16396	-0.822306	-2.83334	-0.856829	-2.44748	-2.26645	-4.61851	-0.617988	-1.74068	-2.07304	-1.40508	-1.92758	-1.3255	-0.960366	0.347833	-0.946875	-2.01935	-2.05772	-0.660737	-2.60811	0.390837	-1.42792	-2.02306
ENSMUSG00000026109	Tmeff2	-0.59286	0.997581	-2.22681	0.999971	0.131392	0.985526	-0.379276	0.945246	-0.885613	0.861017	0.696459	0.951733	1.47099	0.637445	1.65589	0.742023	-0.6087	0.982854	-2.56244	0.558621	-0.833775	0.933361	-6.60811	-4.65438	-4.04568	-4.87945	-0.940739	-1.71526	-2.41172	-0.755834	-2.19814	-1.68747	-1.81886	-2.70448	-1.12472	-0.44699	-2.60811	-2.60811	-1.71796	0.682787	-2.60811	0.208997	-0.111185	-2.60811	-2.07003	-0.712826	-2.60811	-2.60811
ENSMUSG00000026107	Nabp1	0.166038	0.997581	0.292506	0.999971	0.30433	0.736522	-1.1051	0.019377	-0.798657	0.11569	-0.185484	0.901022	-0.987471	0.0188581	-0.979677	0.0409605	-0.18526	0.935425	-1.1708	0.00441562	-1.2436	0.0147401	5.48555	6.4711	6.65636	5.41275	5.54242	6.34441	6.52989	5.55021	5.25875	6.66818	6.36385	5.5652	6.80109	6.29553	5.75597	5.67689	5.71647	5.18651	5.74956	5.47468	5.41783	6.43516	6.41535	6.72471	6.84021	6.48491
ENSMUSG00000018417	Myo1b	0.2101	0.997581	0.662045	0.999971	1.4197	0.488705	0.86193	0.587821	0.648688	0.708792	-0.0503894	0.990395	1.18631	0.277372	0.647182	0.744521	0.343322	0.961336	0.144206	0.935196	0.738941	0.738875	1.49115	1.69027	1.34695	2.08589	2.08131	0.844614	0.895003	1.54218	1.54683	2.1046	0.684903	1.33359	0.644556	0.667128	1.45116	2.39385	2.29949	1.55365	1.89197	1.92633	0.755008	0.237792	1.25595	1.29766	1.48247	1.94673
ENSMUSG00000062939	Stat4	-0.581322	0.997581	-1.11105	0.999971	-1.19019	0.770385	0.0174524	0.996926	-0.308608	0.938583	1.09438	0.84536	0.303017	0.906756	1.37813	0.673803	1.83567	0.727511	0.552775	0.839532	-0.334499	0.958751	0.0910518	1.37395	-0.461723	-0.796222	0.371021	1.16238	0.0680041	1.44614	0.666778	-0.540868	0.649326	0.340718	-0.557402	1.32966	2.00698	0.855181	1.13324	-1.86314	0.119476	1.57256	2.19615	0.330302	-1.3717	0.96233	-1.18153	1.09257
ENSMUSG00000026104	Stat1	0.101299	0.997581	1.79859	0.999971	-0.0995442	0.971359	0.502411	0.765676	0.0195341	0.995415	2.85546	0.034489	1.19425	0.261899	1.38459	0.315231	1.06115	0.690741	1.04275	0.336405	-0.0888661	0.983861	9.19391	9.21231	8.15116	8.06229	7.64812	9.30933	6.45387	7.83846	6.85498	6.25303	6.35257	6.37211	8.17528	9.31209	9.93551	7.15475	7.31437	8.23278	6.94555	7.66417	8.496	6.36034	6.05089	6.84476	7.53657	9.13593
ENSMUSG00000026103	Gls	0.111509	0.997581	0.11135	0.999971	0.427003	0.46065	0.330939	0.423267	0.374893	0.362777	0.35028	0.561585	0.39083	0.215882	0.238277	0.663084	0.318425	0.69244	0.236712	0.502961	0.173488	0.813576	7.28783	7.36955	7.05112	7.22461	7.44211	7.40156	7.05128	7.28956	7.27071	7.36677	6.93977	7.31466	7.57892	7.35552	7.25455	7.64604	7.53999	7.08363	7.46907	7.29958	7.07768	7.32206	7.14518	6.59757	7.40311	7.29452
ENSMUSG00000002881	Nab1	0.208438	0.997581	0.12946	0.999971	0.109117	0.922656	0.247594	0.749939	0.459448	0.498729	0.0163747	0.992835	0.00973018	0.989534	0.115714	0.918473	0.0976175	0.980675	0.352878	0.515153	0.0751283	0.963533	6.9489	6.69364	6.59602	6.67115	6.68473	6.69137	6.675	6.79071	6.71415	6.57568	6.46656	6.92601	7.07137	6.58484	6.32086	6.78322	6.92581	6.27079	6.87841	6.6782	6.81419	7.07709	6.88956	5.74163	6.93955	6.71408
ENSMUSG00000043015	Tmem194b	-0.386381	0.997581	0.143274	0.999971	-1.57107	0.428665	-0.783748	0.60953	-1.11843	0.433124	-0.2033	0.967278	-1.65544	0.12067	-1.08435	0.491653	-1.3379	0.576008	-2.32743	0.0257286	-1.14075	0.526305	0.0102733	0.999803	2.33771	1.19695	0.152614	1.60475	1.80805	0.723705	1.41068	0.623365	2.19443	1.076	1.94345	1.32966	1.69089	0.791317	0.00547842	0.0716538	-0.0824629	1.44697	0.818706	1.81635	1.11491	2.39573	1.51777	1.25011
ENSMUSG00000041439	Mfsd6	-0.981508	0.997581	-1.04732	0.999971	0.143049	0.965625	-1.10559	0.542839	-0.459221	0.836385	0.127264	0.980101	-0.301809	0.855106	-0.0371842	0.994012	0.39954	0.961987	-1.29089	0.353232	-0.884056	0.745872	2.75386	4.44429	4.04475	3.1607	3.80875	4.23782	4.11056	4.07338	3.98648	5.23512	5.09207	4.63285	4.98232	4.3392	2.32422	4.43998	4.22028	0.869448	4.90507	4.13107	1.78233	4.04989	4.20764	4.10799	5.27751	4.42557
ENSMUSG00000026102	Inpp1	-0.14891	0.997581	0.14937	0.999971	0.37868	0.830778	0.580412	0.634724	0.550073	0.659355	0.264549	0.935087	0.113376	0.922009	0.504342	0.734621	0.21534	0.972987	0.103453	0.939171	0.22774	0.921442	3.91232	4.02421	3.80887	4.03661	3.62397	3.77514	3.51059	4.01493	4.23991	4.03818	3.6595	4.20957	2.99464	3.89737	4.22874	2.77024	3.53246	4.26548	3.14073	3.96538	4.61718	3.37766	3.04358	3.99721	3.45443	3.91571
ENSMUSG00000041426	Hibch	-0.0194643	0.998842	-0.376968	0.999971	-0.658407	0.619953	-0.644074	0.475778	-1.04401	0.204945	-0.570893	0.707283	-0.620841	0.370031	-0.436597	0.713378	-0.212763	0.961987	-1.00084	0.134042	-0.730544	0.532499	1.46128	2.24936	2.46213	1.73158	2.19879	2.24874	2.81963	2.38303	2.19502	2.18069	2.83909	1.79508	2.24183	2.26053	2.38009	1.97231	0.988092	3.08385	2.37888	2.57287	2.31134	3.03691	2.1584	3.1633	1.912	2.50067
ENSMUSG00000026098	Pms1	-0.0492701	0.997581	0.122598	0.999971	0.0191597	0.988662	0.085845	0.932805	0.457409	0.524688	-0.229813	0.894892	0.149312	0.814351	0.146327	0.901438	-0.137106	0.971635	-0.434568	0.430903	-0.0801421	0.962389	2.55483	2.85229	2.9894	2.90926	2.96684	2.58772	2.81753	2.96386	2.95265	2.88596	2.8668	3.32421	2.99464	2.23893	2.53576	2.89703	3.00037	3.08385	2.95521	2.82926	3.17009	2.90775	3.09456	2.48054	3.03443	3.14703
ENSMUSG00000026097	Ormdl1	0.338761	0.997581	0.160931	0.999971	0.207868	0.845079	-0.219108	0.78886	-0.0579561	0.956497	-0.447446	0.67749	-0.465247	0.356331	-0.354832	0.676711	-0.20069	0.941446	-0.0532122	0.948975	-0.0984999	0.948531	3.15129	3.00382	3.20451	3.10601	2.91709	2.93489	3.38234	3.0275	2.82447	3.25144	3.04357	2.98562	3.08506	3.13399	2.60772	3.3268	3.04998	2.23555	3.52553	3.07546	2.31134	3.40981	3.54298	3.24315	3.21734	3.16033
ENSMUSG00000026096	Osgepl1	-0.0517316	0.997581	-0.477325	0.999971	-0.615072	0.748686	0.162826	0.928338	-0.721252	0.594169	-0.237419	0.949846	-0.44199	0.670001	0.0406314	0.990788	0.0551457	0.994042	0.195266	0.887679	-0.2952	0.90409	1.15223	1.01211	0.95696	0.66176	0.940564	1.14513	1.38255	1.42318	1.59711	0.819213	1.43429	0.713034	1.5305	1.28821	0.803816	0.791317	0.102708	1.80319	1.74704	1.20981	1.50099	1.02728	1.16347	1.9956	1.02352	1.9157
ENSMUSG00000026095	Asnsd1	-0.441752	0.997581	0.0028412	0.999971	-0.0410112	0.983545	-0.243601	0.861691	-0.637331	0.57323	0.353375	0.891468	0.169456	0.865913	0.274156	0.870364	-0.0174188	0.998376	0.0606843	0.963839	-0.681628	0.649851	1.54757	1.46947	1.48689	0.805262	1.21175	1.39567	1.0423	1.31645	1.24045	1.44304	1.48405	0.846718	1.37533	0.667128	2.07626	1.53885	1.22248	1.11073	1.55139	0.401845	1.87513	1.413	0.719693	1.22085	1.77283	1.03598
ENSMUSG00000096141	Dnah7a	-0.938888	0.997581	-2.17148	0.999971	-1.39021	0.814602	-0.522047	0.922923	-1.20195	0.799523	-1.26377	0.895595	2.17727	0.455651	-0.82768	0.896052	1.48867	0.902325	-0.111007	0.984061	-0.336404	0.974331	-2.58246	-0.982779	-2.47145	-2.80786	0.938411	-2.50263	-1.23886	-2.06654	-0.822019	-1.69018	-0.299972	-1.50192	-2.60811	-1.40508	-1.11847	-2.60811	-0.960366	2.48448	-0.946875	-1.01556	-2.60811	-2.60811	-2.07003	0.390837	-0.111845	-0.80057
ENSMUSG00000026094	Stk17b	-0.0387755	0.997581	0.126794	0.999971	-0.527265	0.433726	0.0300164	0.968771	0.0892637	0.896826	-0.546162	0.325357	-0.278829	0.473088	-0.0146107	0.99206	-0.511565	0.50278	-0.0173625	0.97765	0.0171827	0.995184	5.81591	5.32171	5.83327	5.85045	5.38887	5.12154	5.6677	5.65309	5.73649	5.17921	5.70648	5.79574	5.279	4.91346	5.16792	5.51827	5.7107	4.7954	5.55863	5.60044	5.80158	5.48895	5.44415	6.0105	5.59512	5.2345
ENSMUSG00000042807	Hecw2	-1.40217	0.997581	-2.17191	0.999971	-1.39779	0.769097	-1.2555	0.727718	-1.37319	0.702577	0.699211	0.938025	-2.58371	0.331303	-0.697725	0.894504	-0.468502	0.980675	-0.222458	0.957647	-0.875099	0.889418	-2.39062	-2.63667	-2.16816	-3.04326	-3.98214	-0.699215	-1.39843	-2.09615	-1.25176	-1.39404	0.00374349	-1.36945	-0.909862	0.0262348	-0.401348	-2.04486	-2.09544	-2.60811	-0.946875	-2.01935	-1.34902	0.0328144	-2.60811	-1.25521	-2.10017	-2.60811
ENSMUSG00000094013	Gm25829	1.1493	0.997581	0.977517	0.999971	0.169169	0.956492	0.741984	0.694096	1.57136	0.314902	-0.23666	0.966718	-0.545666	0.689975	-0.250882	0.929508	-0.376403	0.961987	-0.291972	0.866122	-0.580733	0.836546	-0.0170849	-0.101516	0.274887	-0.305846	-0.0989971	0.210009	0.446669	0.195787	0.0393542	-0.533461	-0.702629	0.868733	-0.408954	0.215045	1.03018	0.142737	-0.333049	0.468334	-0.0824629	0.724056	0.385966	1.08152	0.173569	0.390837	0.63074	-0.285974
ENSMUSG00000041303	Gtf3c3	0.0571108	0.997581	0.208019	0.999971	-0.0788677	0.90636	0.177949	0.698765	0.120525	0.812879	0.276453	0.667732	0.307726	0.308049	0.0687803	0.922127	0.0595135	0.980675	0.314109	0.300931	-0.0420387	0.968667	4.84046	4.58587	4.52635	4.48431	4.68317	4.6519	4.37544	4.44422	4.49628	4.23947	4.31833	4.43886	4.42272	4.65268	4.87414	4.56937	4.60336	4.88473	4.53302	4.29191	4.52472	4.37168	4.52817	4.24522	4.42512	4.6016
ENSMUSG00000073678	Pgap1	0.0842848	0.997581	0.508506	0.999971	0.245479	0.605493	0.373716	0.183836	0.360604	0.223836	0.243054	0.621328	0.466192	0.0453335	0.42657	0.127133	-0.0785338	0.96077	-0.0610847	0.859358	0.176236	0.722398	6.53659	6.51915	6.59768	6.77391	6.63965	6.41651	6.17346	6.60003	6.46289	6.33465	6.08917	6.44978	6.64741	6.37688	6.19609	6.74053	6.65333	6.52292	6.85561	6.55426	6.35188	6.1918	6.35522	5.95526	6.71653	6.52786
ENSMUSG00000052331	Ankrd44	-0.162059	0.997581	0.181406	0.999971	-0.404575	0.731707	-0.684239	0.33833	-0.540842	0.499724	-0.491219	0.70335	-0.830364	0.140183	-0.567653	0.506881	-0.640668	0.642414	-1.14571	0.0332642	-0.875341	0.272402	5.28925	5.79429	6.43495	5.55961	5.26112	5.60027	6.09149	5.52384	5.56931	5.84897	6.25355	5.71271	5.88638	5.61272	5.24139	4.92229	5.2568	5.55641	5.09074	5.50388	5.88392	5.71596	5.79564	6.59757	6.09618	5.75847
ENSMUSG00000025982	Sf3b1	0.118145	0.997581	0.166698	0.999971	0.00730459	0.990309	0.199265	0.485941	0.222013	0.436079	0.041662	0.966966	0.0410579	0.881944	0.0494245	0.921361	0.0871838	0.940309	0.313867	0.122206	0.143882	0.742932	8.34538	8.11869	8.03151	8.17539	8.02401	8.02462	7.98296	8.03238	8.06408	7.87212	7.86481	8.08682	7.98039	8.01299	8.08126	8.16459	8.15514	7.7091	8.09629	7.99618	8.00504	8.13871	7.9993	7.79281	8.04072	8.10209
ENSMUSG00000025981	Coq10b	0.184803	0.997581	0.0953361	0.999971	0.273317	0.774919	0.448969	0.46028	0.712563	0.195602	0.349306	0.759151	0.559402	0.216026	0.379241	0.607556	0.393044	0.768622	0.84172	0.0490678	0.581085	0.404939	5.00488	4.55621	4.16316	4.74425	4.81203	4.60194	4.25263	4.63187	4.51679	4.34114	4.06783	4.78039	4.43751	4.68897	4.69302	4.98429	4.82614	4.62438	4.75395	4.60286	4.55776	4.64367	4.43234	3.47581	4.19369	4.59182
ENSMUSG00000025980	Hspd1	0.227642	0.997581	0.000696039	0.999971	0.570138	0.599907	0.493477	0.519833	0.321322	0.716578	0.208874	0.92264	0.345364	0.570376	0.169957	0.891751	0.28192	0.906177	0.446561	0.459191	0.354777	0.769727	6.75688	6.59224	6.31032	6.66509	6.88263	6.74614	6.53726	6.70722	6.8031	6.87976	6.30962	6.63094	6.92953	6.74375	6.54512	7.10718	6.99551	6.47338	7.07569	6.75087	6.15618	7.0105	6.7183	5.49077	6.76048	6.56583
ENSMUSG00000073676	Hspe1	0.0927908	0.997581	-0.0828918	0.999971	0.0148156	0.990309	0.128186	0.868639	0.0841952	0.921894	0.0872337	0.965814	0.192252	0.696253	0.0238252	0.986924	0.115456	0.971635	0.313596	0.514169	0.0402291	0.981884	5.93647	5.73833	5.62287	5.6631	5.99081	5.88579	5.79856	5.82238	5.83395	5.72058	5.70576	5.78996	5.93408	5.88019	5.85293	6.20394	6.11784	5.58334	6.15203	5.8565	5.36281	6.06797	6.10938	4.97231	5.82212	5.82678
ENSMUSG00000025979	Mob4	0.31019	0.997581	0.359464	0.999971	0.15176	0.855812	0.337421	0.523726	0.5486	0.242985	0.260141	0.794403	0.312514	0.429621	0.396748	0.471068	0.126105	0.958609	0.416099	0.279869	0.256507	0.744747	4.5257	4.2357	4.1096	4.36611	4.37284	4.32047	4.06033	4.45707	4.08756	3.9019	3.75014	4.29874	4.29323	4.38908	4.31008	4.53078	4.56121	3.98146	4.46513	4.7206	4.16304	4.45623	3.98931	3.66889	3.91128	4.36943
ENSMUSG00000025978	Rftn2	-0.632496	0.997581	-1.7362	0.999971	0.622221	0.912377	-3.16921	0.411799	0.392972	0.941204	-0.289257	0.978443	-1.60686	0.594124	0.532849	0.929787	0.991427	0.949935	1.70594	0.576472	0.63418	0.937325	-0.616255	-1.33076	-2.32219	-1.68801	-2.82535	-1.50774	-1.21849	-0.685639	-3.7552	0.0362291	-0.585992	-0.193021	-1.68361	0.0262348	-2.60811	-1.3255	-1.71796	-2.60811	-0.946875	-0.792624	0.299307	-2.60811	-1.3717	0.243296	-2.60811	-0.437983
ENSMUSG00000046994	Mars2	0.597071	0.997581	0.201242	0.999971	-0.0881712	0.956492	0.0718831	0.956726	0.019877	0.990735	-0.66367	0.60265	0.0499765	0.956951	-0.260981	0.845081	-0.0737107	0.990318	-0.213335	0.803787	-0.246969	0.878002	2.42832	2.56795	2.64166	2.39469	3.08747	2.37382	3.03749	2.77651	2.5123	2.35225	2.44042	2.46029	2.6157	2.19475	2.40723	2.78671	2.21503	3.86555	3.10549	2.68837	2.57381	2.89266	3.28217	2.98897	2.26351	2.9313
ENSMUSG00000038349	Plcl1	-0.37962	0.997581	-0.409916	0.999971	-1.84551	0.527147	-1.37759	0.502388	-0.977633	0.663615	-0.0639877	0.991168	0.112888	0.957945	-0.775788	0.786752	-0.446212	0.963549	0.840635	0.621317	0.142649	0.98022	1.76328	0.476436	0.922648	1.0653	1.06583	0.888956	0.952944	0.177156	-0.0450218	-0.512943	1.33256	0.354931	0.893623	-0.191061	1.7344	0.421149	-0.333049	2.23555	0.119476	0.208997	0.688368	1.08152	-0.0297889	1.65962	1.25033	0.714052
ENSMUSG00000038331	Satb2	0.212424	0.997581	-0.14881	0.999971	-0.0376529	0.983545	0.027592	0.986979	1.19901	0.143722	0.243162	0.927052	1.2156	0.0689874	0.349266	0.797089	0.02046	0.996999	0.944246	0.168692	1.1033	0.245942	2.41761	1.49383	1.47337	2.57666	3.0502	2.07776	1.8346	2.18387	1.64977	1.58452	1.62218	2.82119	1.99766	2.32344	2.04203	2.9853	3.15572	3.08385	2.39843	1.76026	2.43843	1.4547	1.86736	2.24871	1.40917	1.52142
ENSMUSG00000038323	1700066M21Rik	0.28832	0.997581	0.300175	0.999971	-0.207396	0.80553	0.168367	0.802241	0.163666	0.809013	-0.602899	0.310181	-0.767036	0.0456828	-0.0280211	0.981124	-0.292574	0.829842	-0.234912	0.609776	-0.0158143	0.997014	2.48543	2.42777	2.72034	2.70453	1.94145	2.10559	2.70849	2.68047	2.58854	2.21277	2.42017	2.58384	2.30769	2.10209	2.04203	1.85225	2.0047	2.12988	2.8168	2.49039	2.81154	2.81475	2.84948	2.54498	2.4395	2.73199
ENSMUSG00000048495	Tyw5	0.149081	0.997581	-0.0501304	0.999971	-0.0352936	0.981155	0.240035	0.788782	0.161872	0.867567	-0.0177979	0.993147	0.191252	0.769162	-0.0404609	0.980741	0.201631	0.950073	0.629343	0.24682	0.546461	0.575846	2.7192	2.29149	2.08986	2.63632	2.48032	2.27127	2.28907	2.24861	2.38003	2.1047	2.13999	2.30186	2.48895	1.86891	2.51095	2.21068	2.66049	2.64651	2.45553	2.28552	2.12234	2.58995	1.86736	2.44721	1.88522	2.62096
ENSMUSG00000025971	9430016H08Rik	-0.00928669	0.999343	0.0295394	0.999971	0.469491	0.627173	0.424491	0.538191	0.390612	0.587106	0.233482	0.883567	0.158212	0.793191	0.315061	0.718708	0.554466	0.638235	0.235475	0.695651	0.340508	0.738875	3.2299	3.5489	2.99443	3.33494	3.11382	3.18909	2.9556	3.27066	3.38938	3.43438	2.96489	3.3555	3.2166	3.29961	3.11531	3.25759	3.64972	2.05488	3.28422	3.57303	2.96017	3.15544	3.34668	2.22923	3.69702	3.33466
ENSMUSG00000038305	Spats2l	-1.80949	0.997581	-1.06656	0.999971	1.43749	0.78437	-0.660955	0.890592	-3.49092	0.377263	2.30162	0.700991	0.412088	0.910715	-2.72275	0.602973	0.252475	0.991764	-1.23139	0.722707	0.793303	0.908302	-2.59523	-1.11136	-1.36384	-0.570534	-1.69468	0.194847	-2.10677	-4.82952	-0.958233	1.14021	-0.297278	-3.7882	-2.60811	0.849193	0.958601	-2.60811	-0.466189	-1.00983	-2.0895	-2.60811	-2.60811	-0.492799	-2.60811	-1.77856	-2.60811	-0.437983
ENSMUSG00000054770	Kctd18	-0.184934	0.997581	0.248491	0.999971	-0.133016	0.864561	-0.0275504	0.971136	0.236874	0.660967	-0.0133293	0.992032	0.374481	0.300108	0.271011	0.65632	0.111757	0.961987	-0.22063	0.590875	-0.107219	0.912095	3.84443	4.17681	4.06506	3.95784	4.00611	3.6183	3.63163	3.90264	3.78902	3.68355	3.81657	4.05344	3.63099	3.57424	3.70214	4.02684	3.99187	4.04097	3.94653	4.09664	3.67921	3.4516	3.55213	3.90201	4.46183	4.00686
ENSMUSG00000026039	Sgol2	0.312333	0.997581	0.596527	0.999971	-0.499063	0.821015	0.0144163	0.995001	-0.272539	0.885604	0.141044	0.97521	-0.791398	0.47168	0.0189235	0.996046	-0.327762	0.96077	-0.47968	0.701483	-0.392575	0.877373	0.626561	0.778478	1.10624	0.713665	0.0306481	0.96309	0.822047	0.84097	0.524129	0.0106501	0.509713	0.237174	1.455	-0.594275	1.55188	-0.202569	0.360347	0.468334	0.119476	0.208997	1.84486	1.02728	1.11491	0.647153	1.16384	0.562046
ENSMUSG00000063558	Aox1	-1.34326	0.978489	-0.855019	0.999971	-0.338459	0.875425	-0.00753535	0.997256	0.232643	0.899869	0.641227	0.818106	1.6781	0.0850015	0.160188	0.952131	0.752029	0.818974	-0.0577055	0.974471	0.39559	0.871975	0.815352	1.62509	0.873057	1.26865	2.06292	1.02604	0.384813	0.545001	1.72054	1.38962	1.72808	1.96072	1.05573	1.59063	0.535201	1.03138	1.87308	2.88169	0.900545	0.861663	0.207108	-0.206187	0.433246	1.09737	1.58589	2.32288
ENSMUSG00000064294	Aox3	0.714155	0.997581	0.492282	0.999971	-0.620177	0.904343	0.316201	0.942288	0.890549	0.814764	-1.5548	0.800758	-5.76363	0.058726	-0.697985	0.887246	0.394271	0.98298	-5.54175	0.0757655	-1.97707	0.664857	-6.60811	-0.672086	-1.06636	-3.04342	-6.60811	-2.39928	-0.844484	-1.54247	-1.24244	-2.17882	-1.55864	-0.66809	-2.60811	-2.08799	-0.603195	-2.60811	-2.60811	-2.60811	-1.40791	-1.01556	-0.687098	-1.64298	-0.550042	0.163452	-0.0077813	-0.80057
ENSMUSG00000038242	Aox4	-2.17067	0.997581	-3.15411	0.999971	-2.22769	0.64205	0.215614	0.96381	-1.28139	0.732294	1.46467	0.82293	-1.14963	0.701682	-0.935983	0.860611	2.61318	0.678044	1.79907	0.53233	-1.23261	0.853191	-1.7925	-0.978394	-3.59157	-4.82418	-3.75776	-1.14345	-2.60813	-3.54411	-0.221844	-2.66515	-0.437458	-1.71885	-2.07304	0.0262348	-0.837949	-2.60811	-2.60811	-1.3743	-1.70882	-2.01935	-2.60811	-2.60811	-2.60811	-0.712826	-0.345621	-1.60798
ENSMUSG00000079554	Aox2	-0.122377	0.997581	-0.474654	0.999971	-6.10751	0.354624	-0.610055	0.890816	-1.68505	0.646392	-0.976278	0.908963	-1.45327	0.586962	-1.02543	0.835875	-0.298019	0.988695	-0.0265139	0.997493	-1.98387	0.693972	-1.00177	-1.27328	-0.975256	-2.95912	-2.07625	-1.59926	-0.622979	-1.6484	-1.11066	-6.60811	-0.500602	-2.18566	-1.68361	-1.7065	-0.224306	-1.3255	-0.776184	-2.60811	-2.0895	-1.27935	-0.370592	-1.32813	-2.07003	0.813331	-2.60811	-1.02297
ENSMUSG00000051223	Bzw1	0.116511	0.997581	-0.075092	0.999971	0.255288	0.803431	0.427299	0.528213	0.357927	0.618419	0.192801	0.913942	0.313626	0.557369	0.344576	0.683897	0.414085	0.775181	0.640201	0.18048	0.487345	0.579705	7.99092	7.7648	7.35072	7.83806	7.85594	7.73512	7.54232	7.88689	7.85311	7.6811	7.42581	7.78373	7.95663	7.68342	7.53619	8.11287	8.14304	7.08481	8.17985	7.9036	7.5006	7.83654	7.71413	6.92109	7.7617	7.71858
ENSMUSG00000026034	Clk1	-0.21207	0.997581	0.0332637	0.999971	-0.0825058	0.864561	-0.0456563	0.917117	0.0564009	0.890504	0.0764508	0.928502	-0.0741484	0.783822	0.15834	0.68095	-0.169795	0.817474	0.00780463	0.985118	-0.0194618	0.982721	6.28935	6.11175	6.28155	6.26209	5.96207	6.11267	6.03622	6.19456	6.20263	6.16578	6.24829	6.30469	6.22004	6.14836	5.96676	5.95345	5.86591	6.07117	6.2291	6.13625	6.22539	5.86451	5.83553	6.35631	6.13364	6.0769
ENSMUSG00000026035	Ppil3	-0.060095	0.997581	-0.0127597	0.999971	0.215084	0.825259	-0.241281	0.744935	-0.149458	0.853085	-0.0940984	0.965622	-0.121121	0.83586	0.0261971	0.986618	0.0935497	0.980675	-0.0162576	0.985118	-0.0216541	0.995184	3.51443	3.62424	3.53069	3.50903	3.36223	3.38925	3.48335	3.50955	3.30216	3.75853	3.54345	3.39399	3.47729	3.45754	3.28586	3.24573	3.37594	3.52005	3.58645	3.36886	3.61787	3.36678	3.61459	3.51655	3.73501	3.1735
ENSMUSG00000026036	Nif3l1	-0.480722	0.997581	-0.284285	0.999971	-0.558821	0.569213	0.0950222	0.924084	0.530412	0.430602	0.432717	0.703338	0.213526	0.714797	0.594923	0.386641	0.048803	0.991764	0.397912	0.470064	0.373638	0.713528	3.96812	3.61901	3.57021	3.94385	3.5873	3.80649	3.37377	3.9687	3.94952	3.29567	3.85449	4.38491	3.49625	4.0663	3.84793	4.12077	3.91364	1.93452	4.1331	3.96538	3.83366	3.28823	3.57025	3.30957	3.67373	3.70503
ENSMUSG00000026037	Orc2	-0.107523	0.997581	-0.029539	0.999971	-0.269951	0.798112	0.310611	0.680502	0.178335	0.836353	-0.0719909	0.974395	0.388789	0.456135	0.380283	0.651304	0.0600881	0.988695	0.0644828	0.937066	0.202122	0.870182	4.2715	4.26711	4.20702	4.40914	4.51782	4.05704	4.12903	4.50932	4.54717	3.96661	4.23656	4.41489	4.35684	4.13806	3.6117	4.53078	4.42215	4.62438	4.47896	4.48533	4.59006	4.09013	4.38705	3.90815	4.19913	4.23764
ENSMUSG00000038174	Fam126b	-0.312325	0.997581	0.0881765	0.999971	0.0727787	0.959048	0.164252	0.873412	0.335754	0.704994	0.126743	0.959252	0.40819	0.499565	0.630608	0.425801	-0.308918	0.88978	0.43656	0.479744	0.273129	0.835617	4.14217	3.39669	3.70561	3.97874	3.7133	3.43185	3.30511	3.93572	3.78169	3.69021	3.61744	3.95319	3.79305	3.02464	3.43836	3.62123	3.40482	4.08876	3.34592	3.98811	4.3471	3.29971	3.26001	3.41677	3.5598	3.06457
ENSMUSG00000026032	Ndufb3	0.197353	0.997581	-0.0865301	0.999971	0.0624763	0.959219	-0.136703	0.879148	-0.248785	0.756651	-0.384067	0.74108	-0.480868	0.331261	-0.0297218	0.985515	-0.100268	0.980675	0.521003	0.291632	0.0973083	0.948531	3.57564	2.95437	3.05464	3.15195	2.85765	2.95445	3.33852	3.3088	3.00446	3.20364	3.14117	2.89238	3.08506	3.16867	2.63093	3.15982	2.9877	2.39609	2.90143	3.30996	3.67921	2.73238	3.61459	3.57172	3.08238	2.58197
ENSMUSG00000026031	Cflar	0.593192	0.997581	0.806471	0.999971	0.626532	0.654191	1.94027	0.0118654	1.66154	0.0326825	0.970725	0.388305	1.58532	0.020027	1.25672	0.121513	0.935631	0.543805	1.89746	0.00452284	1.03192	0.296314	10.0093	9.04751	8.11188	9.1438	9.48392	8.86932	7.8986	9.15532	9.24567	7.93194	7.30541	8.96695	8.05859	8.85554	9.39611	9.54417	9.57138	9.32458	9.26428	9.135	9.0604	8.23533	8.26989	6.73338	7.81455	8.97922
ENSMUSG00000026029	Casp8	0.279749	0.997581	0.310942	0.999971	-0.143239	0.881456	-0.276371	0.675765	-0.220732	0.757946	0.0510848	0.97764	-0.374381	0.405717	-0.588907	0.289104	0.0720662	0.984467	-0.134969	0.817456	-0.463622	0.537821	6.28441	6.49145	6.41938	5.95576	6.01381	6.43927	6.38819	5.79928	5.83207	5.9652	6.10844	5.8877	6.03799	6.41108	6.78257	5.6658	5.86244	6.41834	5.62443	5.87896	5.89134	6.33684	6.33416	6.49529	6.1949	6.51368
ENSMUSG00000026028	Trak2	0.225653	0.997581	0.153064	0.999971	0.253646	0.794946	0.408473	0.519833	0.397735	0.544665	-0.016871	0.992214	0.369289	0.443034	0.219561	0.812349	0.146428	0.961384	0.312292	0.548455	0.313931	0.74223	6.12219	5.95633	5.8099	6.12383	6.25178	5.86562	5.88249	6.10205	6.06531	5.91048	5.65684	6.05457	6.16187	5.75074	5.64064	6.40669	6.42916	5.85608	6.33051	6.19765	5.71844	6.17475	6.19363	5.00418	6.12508	5.93904
ENSMUSG00000026027	Stradb	-0.396703	0.997581	-0.411825	0.999971	-0.0325359	0.98177	-0.619105	0.366793	-0.764726	0.259892	-0.157836	0.942574	0.0603693	0.936819	-0.178943	0.880223	-0.210573	0.945942	-0.688368	0.207072	-0.296271	0.814007	2.4437	2.92149	3.13206	2.83579	3.20755	2.98935	3.14719	2.96824	2.92478	3.51135	3.54389	2.77916	3.03409	2.98627	3.03058	2.61288	3.15572	3.72747	3.19762	2.65089	3.08198	2.76589	2.96357	3.63229	2.85283	2.7497
ENSMUSG00000038079	Tmem237	-0.357309	0.997581	-0.412909	0.999971	-0.22867	0.870425	-0.460209	0.627751	0.0878368	0.949069	0.23811	0.923363	0.925359	0.137859	0.271747	0.837114	0.327481	0.90596	0.197828	0.820277	0.155395	0.936029	1.81612	1.94577	1.61829	1.77368	2.59925	1.912	1.67389	1.94563	1.57099	1.80253	2.0312	2.11903	1.73584	2.42256	1.59972	2.4774	2.07827	3.1574	2.39843	1.65059	1.84486	2.02451	1.11491	1.92472	1.58589	2.29903
ENSMUSG00000079550	Mpp4	-0.238258	0.997581	-0.145095	0.999971	0.251132	0.955103	0.423177	0.902918	0.222916	0.954842	0.688467	0.920051	2.10033	0.250463	1.09367	0.736429	0.0917769	0.994042	-0.240012	0.937142	-0.567303	0.908302	-0.838575	-0.506785	-0.598562	-1.16587	1.4086	-0.00325789	-0.691725	0.401941	-0.0302903	-0.202335	-0.453467	-0.230551	-0.0378542	-0.0783258	0.630405	-2.04486	0.826691	2.69671	-0.195127	1.35673	0.00289536	-2.0463	-0.550042	0.45931	-0.111845	0.0925493
ENSMUSG00000026024	Als2	0.202524	0.997581	-0.0158587	0.999971	0.212658	0.879898	-0.141807	0.907996	-0.151143	0.90157	-0.0668479	0.979328	-0.251722	0.736711	-0.366755	0.758031	0.321261	0.906177	0.0120221	0.994506	0.0743469	0.974251	5.95773	6.26697	5.94571	6.02006	5.91237	6.09725	6.16409	5.79734	5.81976	6.17423	5.96157	5.81043	6.49555	6.13234	5.50275	6.11217	6.30696	5.02397	6.20154	5.72741	5.34669	6.52108	6.45613	5.17169	6.6926	6.19143
ENSMUSG00000041075	Fzd7	0.0636656	0.997581	-0.1829	0.999971	0.120185	0.886156	-1.00755	0.0154253	-0.720527	0.106936	0.167586	0.898816	-0.547845	0.148325	-0.704596	0.110429	0.39849	0.678521	-0.697013	0.0554353	-0.5316	0.347422	5.57361	6.66911	6.27062	5.73902	5.96934	6.68477	6.51719	5.81259	5.44597	6.57371	6.45352	5.73299	6.80013	6.64663	6.60642	5.98412	5.73365	6.16999	5.82372	5.70472	5.9134	6.34379	6.52046	6.67519	6.19899	6.53298
ENSMUSG00000047361	Gm973	-1.30525	0.997581	-2.47466	0.999971	0.251808	0.962561	-1.33243	0.687359	-1.23652	0.720319	-0.80215	0.925204	-0.224987	0.942126	-1.67182	0.67298	0.654156	0.965265	0.518195	0.876814	-2.04851	0.681484	-1.5491	-1.41313	-2.06729	-4.1158	-1.12287	-1.70004	-0.897886	-2.5697	-0.925061	0.659176	0.407368	-0.829156	-1.68361	-0.943451	-0.837949	-2.04486	-2.60811	0.579541	-2.60811	-1.01556	-1.66029	-2.60811	-0.143337	-0.0108552	-0.787574	-2.02306
ENSMUSG00000026021	Sumo1	0.094852	0.997581	-0.0180679	0.999971	0.0575435	0.929299	0.300158	0.394984	0.147056	0.743915	0.156049	0.851168	0.182907	0.541037	0.113615	0.845081	0.217589	0.80626	0.353387	0.192438	0.165727	0.789998	5.94757	5.81177	5.59419	5.75991	5.89001	5.86315	5.70711	5.82072	5.91241	5.6698	5.61225	5.75931	5.92362	5.81235	5.86276	6.0741	5.97105	5.59	6.01154	5.83577	5.59654	5.68345	5.86519	5.57032	5.70831	5.79516
ENSMUSG00000026020	Nop58	0.461646	0.997581	0.312919	0.999971	0.418566	0.7267	0.680396	0.348172	0.656257	0.389411	0.155248	0.948662	0.27351	0.675896	0.170357	0.896813	0.340805	0.879591	0.51886	0.396934	0.355935	0.78194	5.79711	5.61906	5.27825	5.63419	5.70049	5.58223	5.42698	5.59734	5.64573	5.3839	4.96533	5.62159	5.63381	5.61691	5.5059	5.9314	5.92692	5.10521	5.80736	5.80197	5.08374	5.73301	5.77235	4.44417	5.72162	5.54443
ENSMUSG00000089093	Snord11	-0.356286	0.997581	-0.446027	0.999971	0.19006	0.957467	-0.76626	0.742316	-1.19976	0.575789	0.572345	0.910815	-0.360587	0.845075	-0.404438	0.903944	0.224344	0.98557	-0.521143	0.791774	-1.11693	0.711908	-1.65277	-0.907286	-1.13163	-2.24856	-1.40248	-0.469543	-1.04189	-1.44633	-1.45186	-0.495543	-0.685603	-1.88536	-0.722895	-0.758325	0.535201	-0.338853	-0.960366	-1.86314	-1.40791	-1.27935	-0.370592	-1.06983	-0.26659	-0.712826	-0.111845	-0.607916
ENSMUSG00000067336	Bmpr2	0.109646	0.997581	0.214934	0.999971	-0.0978934	0.904343	-0.111068	0.864949	-0.157585	0.798639	-0.0580841	0.97218	-0.503635	0.159432	-0.274292	0.659192	-0.106393	0.965029	-0.133499	0.780388	-0.174268	0.837632	7.26043	7.28753	7.39393	7.21966	6.785	7.23055	7.28864	7.01435	7.06792	7.0811	7.17899	7.02141	7.01827	7.23865	7.41273	6.72673	6.79645	6.83595	6.70678	6.91203	7.35245	7.15425	7.3963	7.30922	7.21563	7.18168
ENSMUSG00000041040	Fam117b	-0.497601	0.997581	-0.220177	0.999971	-0.700169	0.526987	-0.848041	0.21647	-0.465334	0.581561	-0.205533	0.926342	-0.644957	0.275404	-0.415669	0.68095	-0.357891	0.867256	-0.866557	0.125065	-0.524325	0.63777	4.69661	5.20528	5.56317	5.03884	4.64079	5.08021	5.28574	4.87007	4.9353	5.08317	5.78334	5.31801	5.25972	5.03122	4.94992	4.21506	4.35959	5.18651	4.34938	4.87893	5.2633	4.61177	4.95795	5.95081	5.31813	5.2187
ENSMUSG00000026019	Wdr12	0.339808	0.997581	0.149327	0.999971	0.170089	0.885191	0.187723	0.842075	0.191378	0.838393	-0.275531	0.870538	-0.128787	0.851209	-0.235304	0.833252	-0.0462705	0.991909	-0.076805	0.929903	0.192301	0.890294	4.48802	4.51855	4.56482	4.75713	4.62652	4.47978	4.75531	4.52	4.60322	4.58559	4.4155	4.60688	4.81501	4.35435	4.22874	5.0709	4.79375	3.70312	4.85997	4.60776	3.98708	4.82948	5.17186	4.09191	4.87985	4.42005
ENSMUSG00000026017	Carf	-0.292074	0.997581	0.12393	0.999971	0.0279975	0.981695	-0.445761	0.454408	-0.0398682	0.968156	-0.657508	0.351225	0.293832	0.548353	-0.124043	0.904624	-0.46317	0.678521	-0.878005	0.0382085	-0.570564	0.40508	2.47631	2.89115	3.35432	2.78375	3.23214	2.2808	2.93831	2.81427	2.78462	3.25838	3.23039	3.19052	2.74811	1.92408	2.17431	2.83503	2.66049	3.94038	2.85974	2.66975	2.98814	2.76589	2.97722	3.13218	2.92034	2.962
ENSMUSG00000073664	Nbeal1	0.184224	0.997581	0.290887	0.999971	-0.160284	0.765696	-0.035852	0.943967	-0.0284127	0.95882	-0.216345	0.713764	-0.190966	0.486301	-0.228176	0.570945	-0.0989565	0.946333	-0.267806	0.308247	-0.114619	0.851924	5.75733	5.92618	6.02514	5.91052	5.72751	5.70213	5.91848	5.6903	5.6984	5.57397	5.73425	5.70584	5.74694	5.73153	5.63778	5.47064	5.78399	5.90762	5.6265	5.56813	5.87083	5.91206	6.02976	5.81696	6.09764	5.77585
ENSMUSG00000049439	Cyp20a1	0.305591	0.997581	0.0700932	0.999971	-0.00938482	0.991852	0.430924	0.232344	0.254223	0.563948	-0.256641	0.713565	0.00708186	0.988432	-0.0987771	0.884026	0.0652488	0.980675	0.330221	0.287257	0.465662	0.267336	4.34457	4.07959	4.01435	4.48001	4.25692	3.9932	4.24984	4.15107	4.37518	3.93487	3.94425	4.19847	3.96619	4.00364	4.05086	3.97747	4.4127	4.37744	4.02408	4.29191	4.16304	4.47661	4.21918	4.05919	4.13238	3.92353
ENSMUSG00000026782	Abi2	0.03117	0.997581	-0.145185	0.999971	0.392915	0.833861	1.19212	0.255884	1.08776	0.332233	0.0501585	0.988367	1.27234	0.136861	1.18712	0.286579	0.260925	0.963549	1.42179	0.0882723	1.2231	0.333813	5.75929	4.59843	4.33751	5.56061	5.7862	4.56402	4.51386	5.70098	5.67482	4.87561	4.48269	5.57045	4.84119	4.70481	4.05086	6.18387	6.26557	4.00157	6.31645	5.86471	4.2113	4.74797	4.55572	4.22077	5.06127	4.50067
ENSMUSG00000026014	Raph1	0.198526	0.997581	0.253926	0.999971	0.108283	0.944395	0.453134	0.637446	0.4103	0.682998	-0.416293	0.816186	0.69263	0.29066	0.261693	0.849423	-0.402935	0.864592	-0.00140191	1	0.221397	0.898159	6.03342	5.63189	6.03482	6.25622	6.67205	5.56313	5.97942	6.24112	6.23403	5.88918	5.7809	6.1912	6.02009	5.44366	5.07789	6.73418	6.75218	6.52466	6.78868	6.28129	5.28601	6.31861	6.2125	5.16401	6.05021	5.68217
ENSMUSG00000026009	Icos	4.79859	0.95521	4.96058	0.999971	4.39686	0.471492	6.24211	0.0898356	4.479	0.284544	1.01774	0.895116	1.29378	0.614501	0.627817	0.907071	1.92278	0.785141	1.2662	0.646155	-0.311883	0.970569	-0.381332	0.275248	-1.64753	-1.95942	-0.515743	-0.791781	-1.80952	-1.18171	-0.366005	-2.21126	-6.60811	-2.12911	-0.557402	0.300926	-1.92758	0.654426	-0.333049	-2.60811	-0.598039	-0.792624	-0.875882	-2.60811	-0.903149	-0.712826	-2.60811	0.0925493
ENSMUSG00000052062	Pard3b	-0.284231	0.997581	0.397223	0.999971	-0.0931583	0.981695	-0.238545	0.935888	0.174184	0.956346	1.15614	0.74964	0.168991	0.936048	-1.05327	0.694607	-0.817149	0.88978	-0.620266	0.741909	-0.836325	0.805021	0.0914468	-0.105436	0.711712	-0.124612	0.199249	1.1864	0.0302581	-1.02301	0.0759437	0.221331	0.314489	0.488673	0.710969	0.458723	2.10969	0.0365608	1.34677	-1.86314	-0.450874	-0.599573	-0.875882	-0.492799	-1.11848	1.22085	-0.345621	0.479582
ENSMUSG00000025969	Nrp2	0.267298	0.997581	0.394288	0.999971	0.323921	0.787425	1.61431	0.0107505	1.49067	0.0188991	0.671861	0.515338	1.47801	0.00825192	1.31314	0.0374739	0.585397	0.686061	1.52595	0.00490708	1.19204	0.0919763	11.8463	10.9057	10.3203	11.5124	11.6714	10.8652	10.1934	11.5065	11.5404	10.25	9.92606	11.4167	10.2555	10.8568	11.299	11.8297	11.7494	11.4	11.6638	11.5298	11.3033	10.4221	10.3861	9.64886	9.95084	10.8669
ENSMUSG00000040865	Ino80d	0.0100221	0.997581	0.248615	0.999971	0.403732	0.407698	0.340541	0.270593	0.416724	0.171618	0.316734	0.477803	0.648669	0.00828119	0.362498	0.257941	0.182787	0.834268	0.333371	0.182804	0.239747	0.614548	6.82197	6.67139	6.4886	6.72835	6.89868	6.56674	6.25001	6.6125	6.58053	6.64372	6.23998	6.65671	6.75658	6.5281	6.39899	6.80461	6.92664	6.96574	6.86618	6.55426	6.38118	6.33125	6.33681	6.07602	6.6395	6.59059
ENSMUSG00000084799	Ino80dos	-0.138573	0.997581	-0.0285425	0.999971	0.236965	0.944494	-1.44399	0.468045	-0.541722	0.828166	-1.58181	0.591579	-0.408793	0.821319	-0.176392	0.965346	-0.498641	0.955718	-0.987246	0.553808	-0.133752	0.98187	-0.385204	0.103401	0.602042	0.46829	0.0832191	-1.0898	0.492012	0.31562	-0.813407	0.867549	0.630585	0.0888623	-0.909862	-0.758325	-0.401348	-0.657432	-1.41904	1.44035	-0.946875	1.15731	0.545076	0.720478	-0.401366	1.18085	0.63074	0.714052
ENSMUSG00000101599	Gm20342	-0.293508	0.997581	-0.212209	0.999971	-1.49788	0.265166	-1.00312	0.171012	-0.854568	0.28272	-1.18274	0.174215	-1.13128	0.0671226	-0.832296	0.312121	-0.638647	0.690741	-0.491824	0.478424	-0.545607	0.656035	2.32172	2.1749	2.81354	2.26794	1.60097	1.54951	2.73224	1.89995	2.02263	1.52788	3.02575	2.17118	1.8581	1.65727	1.28552	1.72128	1.81688	1.44035	1.80677	1.95737	2.09687	2.18176	2.38006	3.40813	2.88022	1.9157
ENSMUSG00000025968	Ndufs1	0.19217	0.997581	0.0400241	0.999971	-0.221641	0.698426	0.0183519	0.975274	0.0177553	0.978419	-0.233204	0.714711	-0.475549	0.0769317	-0.159679	0.758031	-0.0379659	0.988269	0.0647658	0.872789	-0.0829191	0.913833	5.81915	5.71642	5.75438	5.67146	5.43098	5.67332	5.90653	5.74685	5.73271	5.49272	5.71436	5.73211	5.70886	5.80134	5.5059	5.6813	5.64563	4.82392	5.84346	5.81474	5.58055	6.10445	5.91567	5.6802	5.71593	5.62097
ENSMUSG00000025967	Eef1b2	0.16067	0.997581	0.0819595	0.999971	0.0224028	0.964839	-0.0668919	0.845041	-0.119211	0.696583	-0.0870689	0.894892	-0.49658	0.00795723	-0.250288	0.326579	0.036165	0.982066	-0.0106314	0.975049	-0.188138	0.60085	7.22918	7.27598	7.23982	7.05168	6.82195	7.23146	7.31853	7.06824	7.09096	7.18026	7.15786	7.03865	7.17647	7.13065	7.37972	6.98047	6.96916	6.46254	7.06884	6.97405	7.16068	7.3746	7.3059	7.27757	7.32617	7.25866
ENSMUSG00000064612	Gm26457	2.99998	0.997581	4.68428	0.999971	5.16768	0.369629	5.70733	0.0939332	4.78724	0.192927	2.7729	0.522943	-2.99998	0.323552	0.0613341	0.994228	0.929374	0.935516	0.061072	0.98881	-1.36699	0.793988	-1.86276	-0.99446	-1.92383	-3.29083	-6.60811	-0.835235	-3.60813	-3.5468	-0.900776	-1.44043	-6.60811	-1.82087	0.50179	-1.15588	-1.92758	-2.60811	-2.60811	-2.60811	-2.0895	-2.60811	-1.66029	-2.0463	-2.07003	-2.13452	-0.0077813	-1.02297
ENSMUSG00000064602	Snora41	-0.136009	0.997581	-0.408356	0.999971	0.39451	0.789647	-0.387106	0.731814	-0.263933	0.829433	-0.130268	0.969395	-1.19784	0.0889166	-0.219225	0.889792	0.315897	0.927898	0.454488	0.575803	-0.202063	0.918795	1.13904	1.00045	0.684555	0.482492	-0.240937	0.826633	0.956901	0.737676	0.705805	1.48742	1.09291	0.828978	0.644556	1.40916	0.630405	0.142737	0.436927	-1.00983	1.28354	0.571927	0.6185	1.3258	1.06466	0.760037	1.16384	1.09257
ENSMUSG00000025964	Adam23	-1.81638	0.978881	-0.94756	0.999971	-0.461115	0.87737	-0.0487022	0.987547	-0.109919	0.970962	1.38407	0.638658	1.81066	0.197646	1.69378	0.379883	0.527945	0.946805	-0.187508	0.935436	-0.248625	0.955388	-0.102438	0.613015	0.0850701	-0.163555	1.0269	0.60032	-0.783755	0.910024	0.983927	0.571514	1.03263	0.92271	-0.722895	1.24553	1.03018	0.142737	0.768612	1.93452	-0.598039	0.308641	2.07095	-1.06983	-1.11848	0.318952	0.63074	0.784442
ENSMUSG00000025963	Mdh1b	1.18116	0.997581	-3.03198	0.999971	1.25212	0.805176	-1.18008	0.779275	-1.4418	0.736623	-1.23221	0.870002	-6.00363	0.0687749	-1.16237	0.80928	1.93967	0.850778	-1.79049	0.640736	-1.79049	0.777621	-6.60811	-2.87795	-4.81762	-6.60811	-6.60811	-1.83669	-0.604483	-1.76685	-2.96572	-0.533524	-1.78564	-3.22744	-1.37727	-0.44699	-2.60811	-2.60811	-2.60811	-2.60811	-1.70882	-1.01556	-0.875882	0.0328144	0.173569	-1.77856	-1.18153	-2.02306
ENSMUSG00000025962	Fastkd2	0.0782502	0.997581	-0.174767	0.999971	0.394983	0.763039	0.0773442	0.950787	-0.127272	0.918794	-0.0290481	0.990395	-0.0946804	0.912324	0.0526357	0.977982	0.0226444	0.995483	0.185561	0.828866	0.205074	0.901645	4.08069	3.91778	3.89513	4.1002	4.05347	4.1191	4.14815	4.20078	4.14724	4.46488	4.0699	3.94263	4.57758	3.88352	3.79753	4.44517	4.22028	3.27773	4.389	4.20406	4.02133	4.56969	4.335	3.2909	4.30901	3.82677
ENSMUSG00000025959	Klf7	0.0465234	0.997581	0.38402	0.999971	0.496457	0.799636	1.17168	0.303705	1.15224	0.337573	0.268444	0.942574	0.980703	0.298316	1.11612	0.37577	0.0112522	0.999609	1.02185	0.277379	0.831057	0.638912	6.20908	5.19849	5.18724	6.01829	5.83044	5.11818	4.84974	5.96586	5.9749	5.29967	4.80322	5.95546	4.00641	5.04373	5.80271	5.06077	5.33392	6.61227	4.71161	5.83786	6.70886	4.70973	4.99196	4.85649	4.46183	5.02514
ENSMUSG00000025958	Creb1	0.0218574	0.997581	0.152143	0.999971	-0.00789572	0.993205	0.0859022	0.887272	0.0198298	0.979617	0.00491073	0.998215	0.0980902	0.806351	-0.175135	0.777755	0.0324819	0.991764	-0.182934	0.631024	-0.219748	0.743553	5.86737	6.08279	6.05031	5.83056	6.01811	5.92493	5.92002	5.74489	5.98407	5.89027	5.89817	5.918	5.95992	5.90953	5.9157	5.75011	5.75062	6.44978	5.65927	5.69785	5.88019	5.8989	5.81667	6.04572	5.98549	6.03601
ENSMUSG00000025956	Mettl21a	0.00627133	0.999343	-0.419252	0.999971	-0.871052	0.428665	-0.612753	0.430305	-0.668678	0.394493	-0.801646	0.407792	-0.777249	0.185014	-0.976871	0.167398	-0.284348	0.916611	-0.892948	0.127775	-0.278525	0.839992	1.97363	2.58223	2.86658	2.58805	2.51485	2.49045	3.2921	2.31523	2.67307	2.41478	3.28583	2.61715	2.45059	2.47892	2.65377	2.32786	3.06212	2.05488	2.54594	2.61241	1.78233	3.00919	2.92184	3.82626	2.17782	2.1735
ENSMUSG00000070871	Ccnyl1	0.492158	0.997581	0.68954	0.999971	-0.0746116	0.958064	0.75788	0.262442	0.362274	0.675929	0.0794615	0.974483	-0.0956547	0.898517	0.348227	0.726244	0.118861	0.980675	0.126717	0.875728	0.0248029	0.996039	3.24356	3.2357	3.11684	3.14165	2.82381	2.99892	2.91946	3.26769	3.18518	2.35269	2.4273	2.78958	2.37068	3.13399	3.39834	2.88177	2.56135	3.08385	2.96835	3.21041	3.61787	2.96659	2.84948	3.0233	2.94649	3.14703
ENSMUSG00000045005	Fzd5	0.264655	0.997581	0.39433	0.999971	1.00588	0.309274	0.700466	0.27641	0.533299	0.464627	0.219154	0.9059	0.560664	0.294012	0.116461	0.92605	0.436219	0.783148	0.831555	0.0977	0.00788233	1	4.42942	4.03409	3.59787	3.60575	4.02886	3.68735	3.46819	3.58465	3.904	4.20942	3.20354	3.73684	3.83087	3.82674	3.4118	4.00589	4.14239	3.9713	3.7777	3.57303	3.43688	4.04989	3.34668	2.80387	4.08609	4.09259
ENSMUSG00000051344	Plekhm3	0.0759494	0.997581	0.281106	0.999971	0.0787975	0.922618	0.548808	0.1745	0.544672	0.196396	-0.212629	0.830972	0.595751	0.0790535	0.400609	0.408056	-0.428774	0.58916	0.270866	0.481037	0.253498	0.724336	7.83048	7.13084	7.55962	7.81312	7.95021	7.14183	7.35446	7.75507	7.82732	7.35731	7.27851	7.82318	7.45057	6.99551	6.92552	8.01797	8.07915	7.7326	8.00521	7.76903	7.4386	7.5025	7.43822	7.09459	7.50613	7.1462
ENSMUSG00000025950	Idh1	-0.15181	0.997581	-0.116948	0.999971	-0.358875	0.77248	-0.891789	0.201093	-0.972322	0.172922	-0.618728	0.602708	-1.01639	0.0798856	-0.972818	0.170277	-0.652359	0.65455	-1.31879	0.0178961	-0.863345	0.306725	6.6389	7.30533	7.95769	7.09434	6.90644	7.3041	7.92283	6.95001	7.18285	7.71576	8.07464	7.10231	7.78035	7.25555	6.66943	6.70197	6.7456	7.21969	6.74736	6.79985	7.25292	7.51487	7.46511	8.52661	7.99095	7.24234
ENSMUSG00000025949	Pikfyve	0.028579	0.997581	0.143577	0.999971	0.0702001	0.920906	-0.24058	0.590638	-0.0586328	0.924828	-0.103629	0.930405	-0.08021	0.837055	-0.199641	0.714682	-0.208608	0.849294	-0.482341	0.10012	-0.252557	0.671791	6.44461	6.71835	6.92696	6.6744	6.73175	6.70833	6.81196	6.61232	6.5428	6.85358	6.78338	6.72475	6.9563	6.74949	6.36306	6.75106	6.85693	6.5792	6.96534	6.61999	6.14225	6.87789	6.96084	6.57556	6.83147	6.78982
ENSMUSG00000015222	Map2	-0.521068	0.997581	-0.242895	0.999971	1.22385	0.801764	0.448298	0.922923	0.0767602	0.990012	0.616805	0.949241	0.0233692	0.996452	0.455548	0.936754	0.408314	0.98435	-0.427393	0.908729	-1.35161	0.810948	-1.02317	-0.187463	-0.595777	-1.94739	-0.85058	-0.257144	-0.873949	-0.418401	0.0954166	0.870968	-0.352882	-0.276121	-2.60811	-0.313358	1.03018	-1.6408	-2.60811	0.779134	-0.598039	0.861663	-2.05772	-1.06983	-2.60811	0.52468	-1.18153	-1.28603
ENSMUSG00000055567	Unc80	-0.395722	0.997581	-1.71759	0.999971	-0.52255	0.886632	0.252977	0.938312	-2.95532	0.200824	0.285023	0.97033	0.383533	0.858978	-0.991888	0.757301	0.653169	0.94951	-0.291241	0.92054	-0.012456	1	-1.6217	-0.677294	-1.33046	-1.34292	0.374941	0.27643	-0.00859255	-1.00048	0.640106	-0.135421	0.387129	-2.56819	-2.07304	0.215045	1.45116	-1.6408	-0.0987805	1.6587	-0.946875	-0.277078	-0.687098	0.237792	-0.401366	0.587215	0.34652	-0.80057
ENSMUSG00000026005	Rpe	-0.134785	0.997581	0.094343	0.999971	-0.0839631	0.900506	0.0129583	0.985653	0.215087	0.627275	-0.0475302	0.972757	0.179785	0.585423	0.201696	0.702593	-0.283662	0.723199	-0.00440655	0.996424	-0.100403	0.898625	4.88224	4.60298	4.88664	4.78624	4.8373	4.60999	4.65752	4.85921	4.80526	4.70834	4.7923	5.00739	4.95175	4.44673	4.38707	4.80186	5.21664	4.39275	4.71161	4.96544	4.91185	4.66158	4.44713	4.85966	4.53258	4.63055
ENSMUSG00000026004	Kansl1l	-0.37236	0.997581	0.0861967	0.999971	0.646494	0.594636	-0.216169	0.843288	-0.0622972	0.963956	0.178838	0.944059	0.0363347	0.968344	0.279203	0.829032	0.183804	0.963549	0.0301508	0.977064	0.0950665	0.963579	3.44218	3.59584	3.41203	3.5071	2.98981	3.13231	2.95347	3.23268	3.10967	3.97233	3.32583	3.26354	3.68155	3.01197	2.53576	3.62123	2.61177	2.54053	3.41472	3.43651	2.84252	3.03691	3.43833	2.22923	4.01375	3.65893
ENSMUSG00000026003	Acadl	0.122188	0.997581	0.0431986	0.999971	0.206255	0.762137	0.0264804	0.969248	-0.0506561	0.941626	0.234353	0.774748	-0.0302817	0.948015	0.0464205	0.957965	0.288818	0.756901	0.113608	0.792261	-0.0828223	0.930547	6.1805	6.35571	6.06689	5.98406	6.11559	6.38023	6.14588	6.1923	6.05017	6.22994	6.02369	5.97303	6.25245	6.44094	6.44719	6.29022	6.47073	5.36787	6.36072	6.05966	6.14846	6.2117	6.26212	5.95526	6.09618	6.30504
ENSMUSG00000026000	Lancl1	-0.286702	0.997581	-0.271382	0.999971	-0.71253	0.671232	-0.646784	0.592933	-0.676226	0.575504	-0.12317	0.974239	-1.43683	0.0831959	-0.667691	0.632508	-0.313171	0.948547	-0.885948	0.30695	-0.627061	0.71048	2.16891	2.74168	3.05486	2.42779	1.60271	2.91637	3.03953	2.37184	2.67945	2.61371	3.32624	2.65001	3.2166	2.96011	2.58413	1.85225	2.45488	-1.86314	2.21218	2.55269	2.45857	2.6806	2.80426	3.54833	2.94649	2.36942
ENSMUSG00000025997	Ikzf2	-0.434885	0.997581	-0.470947	0.999971	-1.42969	0.541189	-0.775312	0.668848	-1.23306	0.461351	0.707933	0.832796	-1.38459	0.268492	-0.700805	0.755305	1.28159	0.664885	0.0067734	1	-0.551303	0.845886	1.46356	2.73838	1.45679	0.905484	0.108262	2.20078	1.49285	0.792045	1.15242	0.498048	1.92773	0.694672	1.49324	2.34382	2.67626	0.58078	0.708097	-1.00983	0.954359	0.649996	1.1008	0.650431	1.11491	2.36035	0.868077	3.00685
ENSMUSG00000045648	Vwc2l	-2.35356	0.997581	-1.1769	0.999971	-5.27009	0.453844	-0.557152	0.917577	-0.525693	0.923995	2.2035	0.764784	-2.91652	0.442759	2.73078	0.543967	-0.530384	0.982506	-0.00903907	1	-1.10524	0.882817	-2.52397	-3.04531	-2.51493	-3.62017	-6.60811	-1.48809	-3.69159	-0.960813	-1.89518	-6.60811	-1.33803	-1.86372	-1.12472	-2.08799	-0.224306	-2.60811	-2.60811	-2.60811	-1.40791	-2.60811	0.545076	-2.60811	-2.60811	-1.49328	-2.10017	-1.60798
ENSMUSG00000026196	Bard1	-0.585711	0.997581	0.238223	0.999971	-1.72189	0.595888	-0.622855	0.817827	-0.636589	0.814443	-0.252252	0.972757	-0.935383	0.607931	-0.111159	0.981955	-0.710378	0.924883	-2.8353	0.0929525	-1.1147	0.733498	-2.43702	-0.312098	0.39828	-0.716422	-1.36104	-0.677905	-0.425654	-0.536813	-0.462797	-1.56183	0.160057	-0.476532	-0.408954	-1.15588	0.204861	-1.6408	-1.71796	0.0716538	-0.598039	-1.60241	0.6185	-0.492799	0.0754704	-0.106601	-0.224003	-0.607916
ENSMUSG00000050296	Abca12	-1.01912	0.997581	-1.95327	0.999971	-2.44038	0.604922	-0.689101	0.863873	-2.18301	0.514671	-0.359883	0.972683	-2.69264	0.298094	-0.0745659	0.992995	1.11004	0.915463	-1.44555	0.631024	-4.91671	0.253558	-3.13695	-0.58137	-1.69141	-6.60811	-3.44989	-1.11714	-0.757253	-0.831819	-0.427236	-2.17851	0.261865	-1.92114	-1.37727	-0.943451	-0.0666343	-1.3255	-2.60811	-2.60811	-1.40791	0.208997	-0.687098	-1.32813	-1.3717	0.52468	-0.224003	-0.437983
ENSMUSG00000026192	Atic	-0.0900443	0.997581	-0.139269	0.999971	0.141674	0.810415	0.142524	0.750362	0.261671	0.504675	0.0753267	0.948662	0.295624	0.296951	0.361047	0.323014	0.0670923	0.976142	0.0294749	0.95033	0.230021	0.671366	6.03637	6.07399	6.00689	6.23691	6.35174	6.13144	6.05612	6.41717	6.28869	6.28784	6.14616	6.40783	6.34423	6.04792	5.98489	6.52676	6.51997	5.93924	6.53198	6.47604	6.23417	6.1288	6.03792	6.00908	6.27058	6.03601
ENSMUSG00000026193	Fn1	-0.320179	0.997581	-0.179548	0.999971	-0.123406	0.974084	0.580654	0.811259	0.594924	0.808814	-0.231081	0.97218	0.297352	0.874771	0.483018	0.877838	-0.207936	0.987568	0.87576	0.597331	0.737657	0.826915	10.5069	9.42315	9.63109	10.3687	9.78781	9.25938	9.49046	9.97348	10.3913	9.68723	9.81064	10.4056	7.483	9.29665	10.0104	7.45122	8.34253	11.0724	7.97583	9.68794	10.9218	8.80915	8.87923	10.2748	9.36998	9.36495
ENSMUSG00000101848	4933417E11Rik	-2.58993	0.997581	-2.29644	0.999971	-2.75237	0.664061	-6.14939	0.200433	-0.684117	0.897942	-1.75199	0.874786	1.84686	0.580524	2.08788	0.690227	-0.170486	0.994042	0.109784	0.983668	0.0284066	1	-2.64538	-2.92565	-2.75516	-2.72676	-1.20179	-4.80064	-3.04865	-0.960775	-6.60811	-3.21109	-0.458723	-1.14284	-2.60811	-2.08799	-2.60811	-2.60811	-2.60811	0.579541	-1.40791	-2.60811	0.545076	-2.60811	-2.60811	-1.05091	-2.60811	-2.02306
ENSMUSG00000039395	Mreg	0.866093	0.997581	0.454029	0.999971	0.531048	0.87737	-0.234114	0.939961	-0.309284	0.921321	-0.187385	0.97717	-0.923651	0.596505	-0.9442	0.743977	0.577215	0.950974	-0.435647	0.840466	-0.277231	0.955388	6.45544	7.4683	6.89108	6.61385	6.3795	7.11576	7.30315	6.35895	6.20294	6.9681	6.43705	6.12777	7.65785	7.00434	6.42744	7.01495	6.71902	3.91939	6.94389	6.65827	4.49578	7.93282	7.74387	3.97399	7.90106	7.40756
ENSMUSG00000094655	Gm25360	0.173459	0.997581	-0.286732	0.999971	-0.0667126	0.951003	0.247127	0.729148	0.204324	0.789008	0.004796	0.998547	-0.346091	0.465744	-0.00428159	0.998821	0.216267	0.915463	0.479022	0.297579	0.265426	0.793966	3.61977	3.35702	3.14075	3.40618	3.25485	3.60574	3.60094	3.59666	3.67461	3.36077	3.42748	3.63181	3.45809	3.50355	3.87734	3.3041	3.63354	2.74523	3.38564	3.43651	3.952	3.52194	3.88458	3.40813	3.39871	3.59182
ENSMUSG00000097131	D230017M19Rik	-0.826348	0.997581	0.574338	0.999971	-0.269758	0.957422	-0.59886	0.871279	-1.22373	0.709397	1.51462	0.766605	0.0724763	0.980796	1.09092	0.778392	-0.950393	0.917657	-6.72942	0.021802	-1.38238	0.742864	-6.60811	-0.829083	0.12131	-1.26107	-1.2069	0.235241	-1.27938	-0.188452	-1.05189	-0.722786	-0.453028	-1.67676	-1.68361	0.958941	0.803816	-0.84769	0.00547842	-2.60811	0.296589	-2.01935	0.688368	-2.60811	-1.11848	0.0789295	-0.787574	-0.148466
ENSMUSG00000094050	Gm23472	0.552048	0.978954	-0.179167	0.999971	0.152449	0.877319	0.286069	0.674481	0.15153	0.847325	-0.153261	0.929467	-0.438873	0.335558	-0.20826	0.818987	0.0857073	0.980929	0.373649	0.439438	0.0218065	0.994309	5.11009	4.82215	4.73644	4.75824	5.02878	5.31439	5.46765	5.25939	5.20167	5.06805	4.91561	5.06713	5.3406	5.24943	5.36766	5.04031	5.52803	4.25714	5.11752	4.93458	5.64567	5.41166	5.55524	5.44718	5.0157	4.91963
ENSMUSG00000093956	Gm24497	0.233338	0.997581	-0.18626	0.999971	0.0904475	0.91645	0.0656353	0.930426	0.000927845	0.99884	-0.137206	0.925896	-0.477824	0.201556	-0.253342	0.706039	0.0490478	0.988695	0.187551	0.681507	-0.137006	0.889669	7.6349	7.49639	7.44735	7.31034	7.38912	7.72974	7.86694	7.6136	7.69924	7.72405	7.63361	7.63453	7.61514	7.56095	7.97982	7.43694	7.68442	6.95676	7.23569	7.56879	7.95099	7.78894	7.9723	7.83611	7.64631	7.48094
ENSMUSG00000093843	Gm25939	0.3096	0.997581	0.0667611	0.999971	0.366729	0.635712	0.169758	0.794688	0.227593	0.71664	0.166513	0.901575	-0.318865	0.438531	-0.0898685	0.922683	-0.0646652	0.984467	0.136012	0.794526	-0.160187	0.870203	5.03134	4.83066	4.89533	4.73514	4.8193	5.30468	5.13817	5.0483	4.99832	5.1953	4.82857	5.05616	5.12919	5.19719	5.56734	4.91855	5.17253	4.22328	4.85997	4.85441	5.38402	5.17335	5.23854	5.01274	5.06724	4.68217
ENSMUSG00000026189	Pecr	-0.10379	0.997581	-0.0515187	0.999971	-1.07846	0.472079	-1.22548	0.200433	-1.17277	0.244683	-0.544409	0.799161	-1.14545	0.152753	-0.943497	0.39616	-0.409159	0.90596	-1.10553	0.165833	-1.17852	0.305583	1.90361	2.59998	3.00914	1.83062	1.81141	2.41246	2.95687	2.01337	1.83518	1.9822	3.06066	1.88789	2.81002	2.34382	2.10969	2.35019	2.10198	0.579541	1.83573	1.98775	2.33332	2.51309	2.75757	3.49224	2.67662	2.65893
ENSMUSG00000026187	Xrcc5	-0.170978	0.997581	-0.177108	0.999971	-0.158611	0.920091	-0.710294	0.436706	-0.661777	0.496114	-0.502614	0.774748	-0.527964	0.474628	-0.634364	0.554142	-0.643212	0.7393	-1.10288	0.100641	-0.589977	0.662659	3.72833	4.188	4.83121	4.24123	4.30937	4.33472	4.83734	4.20297	4.29802	4.8497	5.00832	4.34654	4.76509	4.25025	3.87734	4.46065	4.28904	4.19736	4.65585	4.12425	3.70472	4.92899	5.08313	4.45259	4.90673	4.12686
ENSMUSG00000039372	March4	0.243661	0.997581	0.307063	0.999971	-0.340572	0.916485	-1.86995	0.309642	-1.52763	0.447728	-1.38008	0.656851	-2.6216	0.0813951	-2.18298	0.241351	-2.18522	0.463724	-3.13099	0.0380933	-1.67878	0.480156	-0.685219	0.260553	2.44577	0.766994	-0.239232	1.00229	2.38237	0.199388	0.26876	1.79814	2.13871	0.611081	0.257054	1.24553	1.55188	-0.657432	-0.466189	0.779134	0.377607	-0.0136654	0.688368	0.720478	1.92483	3.40813	0.812302	0.479582
ENSMUSG00000039354	Smarcal1	0.189129	0.997581	0.150274	0.999971	-0.353258	0.626319	-0.565118	0.190342	-0.499009	0.283655	-0.875645	0.0532598	-0.969742	0.00674619	-1.01003	0.0101922	-0.546273	0.452154	-1.02777	0.00324443	-0.512234	0.339971	4.51893	5.00043	5.5467	5.03447	4.61581	4.70991	5.58555	4.57552	4.83131	5.04317	5.39643	4.89742	4.74937	4.74367	4.65955	4.43998	4.32474	5.01905	4.58938	4.46927	4.68711	5.51383	5.55751	5.69269	5.37698	4.91963
ENSMUSG00000046330	Rpl37a	0.122689	0.997581	-0.312399	0.999971	0.0971609	0.932404	-0.107245	0.910592	-0.0728271	0.944707	0.0225118	0.990395	-0.209641	0.711733	-0.208977	0.837173	0.275305	0.889021	0.484168	0.345386	0.216444	0.853639	2.96413	2.75526	2.47996	2.6964	2.70541	2.93756	2.91505	2.70607	2.68511	2.88952	2.79236	2.71953	2.88385	3.22468	2.74169	2.70242	3.1782	2.12988	2.56336	2.84594	2.7958	2.90775	2.92184	3.00051	2.95938	2.69592
ENSMUSG00000055322	Tns1	0.116774	0.997581	-0.070776	0.999971	-0.189067	0.84017	-1.61805	0.00214276	-1.6953	0.00130447	-0.684755	0.290155	-1.88463	6.34667e-05	-1.75678	0.000579648	-0.353743	0.791854	-2.54249	2.093e-06	-1.65286	0.00231439	6.13936	8.32811	8.68185	7.02899	6.98477	8.18464	8.8694	7.11261	7.13458	8.56356	8.75263	7.05732	8.50504	8.19365	7.76257	7.05969	7.19611	6.6478	7.35803	7.1805	6.73489	9.03168	8.92682	8.62024	8.79122	8.34052
ENSMUSG00000061815	Rufy4	0.8535	0.996207	0.288649	0.999971	-0.240245	0.87737	-1.90542	0.0156242	-2.46668	0.00313139	-1.53659	0.0907567	-3.75697	2.10497e-05	-3.20655	0.000455079	-0.562924	0.805908	-3.31368	4.54591e-05	-2.23909	0.00920018	3.42113	6.17189	6.73481	4.49572	3.54269	5.76307	7.29966	4.09311	4.54074	6.20591	6.44616	3.97948	6.10744	5.7921	5.28228	3.18489	3.51491	3.90878	4.41323	4.37471	3.26461	7.41938	7.60408	6.74714	6.73821	6.11325
ENSMUSG00000026180	Cxcr2	1.50598	0.997581	0.232312	0.999971	-0.540705	0.861945	-2.90513	0.0968917	-3.15474	0.0825112	-2.47598	0.236019	-7.84629	0.000256951	-5.98128	0.00212974	-1.03061	0.831601	-4.9474	0.00448068	-2.54581	0.199622	-3.11704	0.799744	1.83036	-0.715451	-4.74226	0.628051	3.10403	-2.87725	-1.30709	1.05734	1.59805	-1.55669	0.257054	0.905111	1.03018	-2.60811	-2.09544	-2.60811	-1.40791	-2.01935	-2.05772	3.78971	3.29312	1.40571	1.40917	1.43653
ENSMUSG00000048480	Cxcr1	0.368481	0.997581	0.512254	0.999971	0.0643016	0.986152	-0.944851	0.663605	-1.5019	0.453226	-0.735149	0.870002	-1.66742	0.259458	-1.46455	0.497995	-0.536705	0.948091	-1.51739	0.310584	-1.04343	0.72267	3.84984	4.83053	5.36723	4.32381	3.55604	4.48831	5.22346	3.75891	3.91013	4.91928	4.85498	3.35308	5.22321	4.35936	3.28586	3.93377	3.83092	2.59449	4.57657	3.67924	2.12234	5.75195	5.67312	2.9538	5.64985	4.68217
ENSMUSG00000006304	Arpc2	0.344894	0.951404	0.131237	0.999971	0.039609	0.942768	0.156719	0.647662	-0.0229225	0.963956	-0.170055	0.770168	-0.371061	0.0960919	-0.211698	0.550047	0.101227	0.930636	0.168603	0.511275	0.00906562	0.997323	9.21262	9.14524	9.04402	9.05308	8.88661	9.08762	9.25767	9.04597	9.0695	8.95239	8.91278	8.88986	9.01813	9.04089	9.19837	8.93425	8.95884	8.75998	9.0427	8.98069	9.11276	9.48464	9.39126	8.81041	9.16797	9.07712
ENSMUSG00000006299	Aamp	0.0944993	0.997581	0.0407115	0.999971	0.213684	0.584941	0.0927434	0.773282	0.0609175	0.863373	0.0554155	0.946482	-0.101883	0.650135	-0.00718107	0.992995	0.104078	0.901104	0.123579	0.589407	0.0113078	0.993095	7.54132	7.52181	7.41774	7.42904	7.36964	7.52694	7.47152	7.46434	7.46977	7.59071	7.37703	7.43794	7.66206	7.56962	7.33271	7.4415	7.47735	7.17501	7.45514	7.427	7.51329	7.62968	7.51858	7.24339	7.59196	7.57081
ENSMUSG00000026179	Pnkd	-0.301938	0.997581	-0.442043	0.999971	-0.889905	0.601849	-0.428243	0.757731	-0.900729	0.447818	-0.222072	0.950873	-1.46775	0.0903064	-0.226093	0.909632	-0.222044	0.973664	-0.384943	0.724607	-0.387958	0.851924	2.17987	2.34277	2.56481	2.17685	1.23717	2.48285	2.70492	2.47882	2.57861	2.11695	3.00686	2.10613	2.69987	2.21701	2.60772	2.05622	1.34677	-0.47728	2.5283	2.46901	2.55523	2.69807	2.05922	3.2236	2.47585	2.34634
ENSMUSG00000006301	Tmbim1	0.0659939	0.997581	-0.197468	0.999971	0.194154	0.839908	-0.335833	0.604582	-0.274884	0.693091	-0.13127	0.94142	-0.226954	0.651626	-0.401358	0.563095	0.0304582	0.994033	-0.26338	0.609854	0.0787128	0.955388	7.07662	7.37046	7.34	7.41871	7.37651	7.47219	7.60346	7.2021	7.20163	7.73162	7.53747	7.26258	7.72115	7.46189	7.18764	7.55702	7.37767	7.17279	7.62757	7.2298	6.55956	7.72062	7.858	7.13963	7.67298	7.2282
ENSMUSG00000073650	Catip	-2.80118	0.997581	-2.25412	0.999971	-1.16575	0.803932	-2.32855	0.456209	-3.21419	0.313803	0.534576	0.959252	2.43182	0.317936	2.13828	0.560457	-1.53705	0.876618	-4.26643	0.193202	0.740945	0.903807	-6.60811	-3.87873	-2.34168	-1.60074	-0.456912	-2.35416	-2.88874	-0.750455	-2.41611	-1.25331	-0.0875578	-3.30175	-2.07304	-1.15588	-1.46703	-2.60811	-2.60811	1.25174	-0.946875	-1.01556	0.299307	-1.32813	-1.67902	-2.60811	-2.60811	-2.02306
ENSMUSG00000026177	Slc11a1	-0.40768	0.997581	-0.646184	0.999971	0.30641	0.84265	0.0288558	0.986979	0.375889	0.749141	0.564303	0.748651	0.902739	0.207591	0.674227	0.542456	0.328215	0.92229	0.31121	0.730035	0.504162	0.735891	8.36063	8.37763	8.04942	8.55358	9.19066	8.85222	8.28792	8.96215	8.72446	9.00201	8.6956	9.07149	9.34545	8.85443	8.09488	9.53048	9.4077	8.38598	9.30579	9.05117	8.3807	8.58018	8.59631	7.39584	8.65739	8.36692
ENSMUSG00000026176	Ctdsp1	0.289243	0.997581	0.00233126	0.999971	-0.0205697	0.978833	-0.50329	0.133901	-0.408346	0.271556	-0.533646	0.19256	-0.811836	0.00460023	-0.657121	0.0426724	-0.286432	0.713906	-0.573653	0.0388949	-0.198544	0.750407	4.91518	5.2024	5.48883	5.29029	4.96391	5.2421	5.77574	5.11862	4.98321	5.46593	5.4865	5.07815	5.5017	5.39323	4.73111	4.87685	5.00343	5.02888	5.17814	4.89505	5.2747	5.79519	5.90857	5.62165	5.51659	5.25324
ENSMUSG00000026175	Vil1	-1.30382	0.997581	-4.28392	0.999971	-0.825885	0.89091	-1.16765	0.803885	-2.97978	0.485907	-1.20295	0.908963	-4.83311	0.205441	-1.08861	0.859565	0.818375	0.977237	0.961185	0.840809	-1.85301	0.811067	-3.79391	-3.93672	-4.7551	-6.60811	-6.60811	-2.97795	-1.775	-2.86361	-1.63883	-1.29707	-0.47118	-3.45096	-2.07304	-2.60811	-1.11847	-2.60811	-2.60811	-2.60811	-2.60811	-2.60811	-0.875882	-2.60811	-2.60811	-0.0108552	-2.60811	-1.60798
ENSMUSG00000033364	Usp37	-0.149539	0.997581	-0.327616	0.999971	-0.116402	0.898327	-0.0885898	0.910592	-0.0928507	0.905954	-0.0247226	0.988251	0.0525048	0.926669	-0.0833182	0.932808	-0.015029	0.995483	0.0929637	0.876814	0.275659	0.746113	4.56527	4.45728	4.47231	4.74797	4.70289	4.62566	4.65039	4.56707	4.71134	4.68352	4.79993	4.70707	4.81878	4.59435	4.46663	4.75659	4.50006	4.85741	4.63541	4.88298	4.10674	4.75216	4.63964	4.58107	4.59175	4.53681
ENSMUSG00000026174	Rqcd1	0.385659	0.997581	0.325756	0.999971	0.239092	0.747755	0.245782	0.645887	0.433467	0.347751	-0.0754595	0.96286	-0.0299566	0.953829	-0.0397857	0.969197	-0.0289562	0.99201	0.206907	0.61958	0.0981429	0.92151	5.03465	4.79878	4.82774	4.92588	4.85769	4.81218	4.88764	4.84786	4.74777	4.74108	4.50198	4.93545	4.74145	5.02177	4.67079	5.05058	4.81542	4.70631	4.91529	4.90702	4.73742	5.11603	5.07997	4.37938	5.02799	4.69593
ENSMUSG00000026173	Plcd4	-0.729805	0.997581	-1.30022	0.999971	-1.67157	0.77248	-1.59411	0.707484	-1.06864	0.815946	0.440662	0.97094	1.16072	0.702425	-0.775804	0.901389	0.985691	0.950974	-0.670975	0.870066	-0.962736	0.895875	-2.17871	-0.522042	-1.50773	-2.47047	0.2234	-0.496661	-0.937323	-1.71313	-1.80163	-1.87909	-0.207519	-1.27615	-2.60811	0.458723	0.0754905	-2.60811	-1.41904	1.80319	-2.60811	-0.139368	-1.66029	-0.206187	-2.60811	-0.0108552	-2.60811	0.299005
ENSMUSG00000026135	Zfp142	-0.258158	0.997581	-0.462246	0.999971	0.312346	0.796578	-0.0401325	0.974257	0.0743463	0.952975	0.413637	0.774748	0.630762	0.276642	0.284633	0.802386	0.521858	0.747979	0.415329	0.51937	0.555193	0.60085	5.723	5.82953	5.30767	5.86286	6.14252	5.92539	5.51176	5.79639	5.72978	6.08226	5.76991	5.84426	6.20715	5.99897	5.48694	6.30602	6.18875	5.91294	6.20015	5.81897	5.21677	5.82531	5.77626	4.69549	6.04265	5.77369
ENSMUSG00000026172	Bcs1l	-0.316677	0.997581	-0.314039	0.999971	0.375613	0.776718	-0.681525	0.414744	-0.391637	0.697904	-0.34529	0.861051	-0.219166	0.779755	-0.139819	0.926613	-0.634716	0.707916	-0.518719	0.465688	-0.00392836	1	1.48968	1.37369	2.0084	2.00447	1.7866	1.66047	2.00576	1.86595	1.64092	2.69805	2.32244	1.9308	1.20145	2.26053	1.5024	1.53885	1.78793	2.16597	1.32499	1.829	2.41801	1.784	2.38006	1.94873	1.61877	1.56206
ENSMUSG00000026171	Rnf25	0.31223	0.997581	-0.00347803	0.999971	0.209226	0.775486	-0.171272	0.761512	-0.0418662	0.956113	-0.298572	0.705722	-0.0990269	0.821465	-0.30739	0.579591	0.100507	0.965923	0.083532	0.870066	0.0729827	0.945725	3.94595	3.96292	3.86241	3.9354	4.0791	3.87955	4.17812	3.87073	3.69462	4.07512	3.86589	3.82403	4.0261	3.95148	3.68005	3.8887	4.21486	4.1531	4.0366	4.01048	3.56313	4.22276	4.00937	4.32078	3.72749	3.96958
ENSMUSG00000033276	Stk36	-1.60403	0.997581	-2.12377	0.999971	-0.385242	0.905482	-4.08676	0.0323399	0.0317151	0.994321	0.788368	0.862224	-2.22716	0.184563	1.21976	0.614955	1.24976	0.789814	0.45954	0.830017	1.11629	0.720858	-0.923505	-0.13328	-1.38304	-0.266752	-3.09045	-0.0749265	-0.863295	0.356467	-3.34603	0.355489	0.740731	0.772446	-0.0378542	0.458723	-0.0666343	-1.3255	-2.09544	-2.60811	0.377607	0.308641	0.818706	-1.64298	-1.11848	0.390837	-0.478443	0.392117
ENSMUSG00000033257	Ttll4	-0.101236	0.997581	0.0171602	0.999971	0.125642	0.905482	-0.0699968	0.940598	-0.0458142	0.964778	0.0245708	0.989506	-0.0296164	0.966275	-0.0425919	0.976556	-0.286611	0.870191	-0.330249	0.53713	-0.169044	0.890294	4.63636	4.68	4.96661	4.79756	4.8186	4.87278	4.84821	4.80562	4.87945	5.07509	4.94945	4.90363	5.3845	4.73598	4.31008	5.23292	4.92251	4.08876	5.22816	4.76074	4.30324	4.9691	5.09882	4.4143	4.88324	4.49544
ENSMUSG00000026170	Cyp27a1	-0.291455	0.997581	0.130692	0.999971	-5.24775	0.278245	-1.93129	0.462562	-3.47979	0.178196	-2.90464	0.383197	-4.52533	0.0451446	-3.05523	0.240778	-2.07384	0.673155	-3.29962	0.105269	-3.10195	0.286689	-0.843315	0.382457	2.4563	-0.645648	-2.49117	-0.870488	2.03415	-1.02108	0.394321	-2.92214	2.32561	-1.15418	0.257054	-0.943451	-1.46703	-2.04486	-1.41904	-1.3743	-1.15905	-1.27935	0.108612	0.13894	1.95273	2.9538	1.25033	-0.0229313
ENSMUSG00000033227	Wnt6	-1.24819	0.997581	-2.16157	0.999971	-1.95376	0.715876	-0.38339	0.935888	0.284575	0.955895	-2.84018	0.661086	1.70635	0.521742	0.989193	0.849763	0.567134	0.980675	2.74432	0.30431	3.48887	0.385922	-0.125317	-2.30251	-2.86964	0.619232	-0.24991	-4.79644	-1.95626	-0.967066	-1.09146	-2.66183	-0.708072	-0.423497	-2.60811	-2.08799	-2.60811	-0.489367	-2.60811	1.11073	-0.598039	-1.60241	0.00289536	-1.64298	-2.60811	-0.439121	-2.60811	-0.437983
ENSMUSG00000047021	Ccdc108	-1.20351	0.997581	-4.71811	0.999971	-1.54526	0.744921	-2.79831	0.353582	-0.381201	0.933091	0.753482	0.929746	-2.32214	0.358108	-1.61166	0.696945	3.22638	0.602291	1.47329	0.658309	2.51617	0.614548	-2.59499	-0.841902	-4.06828	-1.55211	-2.87581	0.199807	-0.553675	-2.16533	-2.14847	-0.895425	0.649832	0.268632	-0.557402	0.667128	0.719715	-2.60811	-0.960366	-2.60811	-2.0895	-0.429333	-2.60811	-0.660737	-2.60811	0.760037	-2.60811	0.392117
ENSMUSG00000026162	Nhej1	-0.0390849	0.997581	0.599538	0.999971	-0.0664613	0.97804	0.0980433	0.959994	-0.0811635	0.968805	-0.229376	0.952305	0.0628657	0.96271	0.186507	0.932505	0.173375	0.980675	-1.03708	0.271485	-0.762938	0.665439	0.494685	1.70514	1.53176	0.768824	0.956005	0.663763	0.893139	1.07965	1.03027	0.865763	0.932224	0.85106	1.33379	1.06093	-0.837949	1.61461	0.578874	0.779134	1.74704	0.925838	0.6185	0.417236	0.719693	1.60021	2.13299	1.34633
ENSMUSG00000033159	Cnppd1	-0.135178	0.997581	-0.0197516	0.999971	0.39638	0.703156	-0.032109	0.975416	0.121744	0.898396	0.29583	0.838388	0.175759	0.773004	0.164072	0.883625	0.103247	0.980675	0.0559598	0.947542	0.0858508	0.957661	5.83289	5.88017	5.77693	5.86278	5.83726	5.95733	5.6615	5.82557	5.76457	6.19306	5.79668	5.91842	6.38676	5.94664	5.37111	6.1089	5.98864	5.29641	6.06144	5.9482	5.39451	5.4662	5.79372	5.71737	6.29368	5.8226
ENSMUSG00000049339	Fam134a	-0.0644579	0.997581	0.0350293	0.999971	-0.0649114	0.944514	-0.0600617	0.937692	0.113897	0.86968	-0.149228	0.920051	-0.0540514	0.920726	-0.0942485	0.917095	-0.168439	0.933639	-0.225272	0.621744	-0.100072	0.930246	5.79934	5.85618	6.02462	5.92454	5.87108	5.7759	5.92513	5.83088	5.92952	5.92467	5.98959	6.10348	6.26217	5.53952	5.37455	6.08579	6.01073	5.44333	6.04138	5.7319	5.70586	6.06123	5.87433	5.84121	6.25759	5.87395
ENSMUSG00000026197	Zfand2b	0.0461928	0.997581	0.0583677	0.999971	-0.188829	0.764863	0.388941	0.283686	0.4806	0.180639	0.0377768	0.977039	0.436502	0.135219	0.256698	0.590098	0.0470298	0.985549	0.379755	0.198006	0.0657912	0.943404	4.40472	4.07199	4.02496	4.09076	4.44929	4.05057	4.01279	4.26949	4.35554	3.77777	3.9666	4.4472	4.3094	3.93814	3.90616	4.46065	4.50006	4.41541	4.40359	4.16471	4.26374	3.95137	4.20764	3.90201	4.03827	4.10639
ENSMUSG00000026198	Abcb6	-0.66318	0.997581	-0.730236	0.999971	0.0747452	0.96363	-0.264466	0.807581	0.0519659	0.970962	0.492852	0.760685	0.372302	0.603401	0.378676	0.751739	0.228032	0.955605	-0.684835	0.31279	-0.0336028	0.99397	2.68455	3.59742	3.36939	3.33579	3.80875	3.9293	3.43645	3.81512	3.83516	4.17437	4.09963	4.15159	4.77676	3.80486	2.20556	3.97028	3.8934	3.57477	4.11549	3.82098	3.48675	3.44127	3.28217	3.62486	4.24725	3.45823
ENSMUSG00000033124	Atg9a	-0.346807	0.997581	-0.154223	0.999971	-0.777311	0.427889	-0.19835	0.824896	-0.257712	0.768554	-0.359093	0.799091	0.10548	0.879311	-0.126425	0.918085	-0.434026	0.788138	-0.10191	0.898854	-0.286372	0.815298	4.917	4.58489	5.01891	4.73254	4.93181	4.46723	4.82633	4.6999	4.97479	4.39582	5.17313	4.91542	4.6084	4.39885	4.41408	4.74821	4.13666	5.58	4.34435	4.65585	5.04098	4.60715	4.40231	5.32176	4.51521	4.61132
ENSMUSG00000026199	Ankzf1	-0.498525	0.997581	-0.142825	0.999971	-0.736198	0.433726	-0.684204	0.270792	-0.175082	0.844532	-0.348125	0.799285	0.263831	0.647576	0.203474	0.852446	-0.666101	0.555457	-0.327833	0.576472	-0.297049	0.795692	3.64646	3.30819	3.97429	3.67724	3.88242	3.27046	3.61859	3.82206	3.43291	3.38092	4.11711	3.94203	3.28359	3.31001	3.28586	3.78595	3.6972	4.17097	3.76269	3.9423	3.80249	3.19289	3.11939	4.27876	3.4815	3.10639
ENSMUSG00000026200	Glb1l	0.437668	0.997581	0.299376	0.999971	-0.469309	0.759915	-0.232816	0.859342	-0.373992	0.756651	-1.01806	0.385746	-0.766879	0.299124	-0.94587	0.319914	-0.550343	0.819996	-0.521597	0.524266	-0.304919	0.863586	2.14067	2.11193	2.66227	2.35735	2.03368	1.7825	2.80056	1.85469	2.13008	1.89358	2.36289	1.9889	1.41572	1.52076	2.40723	2.00082	1.81688	2.39609	1.32499	2.49039	1.68314	2.23059	2.33837	3.53253	1.912	1.9157
ENSMUSG00000026201	Stk16	0.181057	0.997581	0.123643	0.999971	0.160438	0.834923	-0.168287	0.773165	-0.119966	0.849289	-0.282574	0.745659	-0.258656	0.501331	-0.00233381	0.998821	-0.0815786	0.979386	-0.2121	0.612467	0.102695	0.91784	3.98971	4.12023	4.20181	4.3045	4.00057	3.97665	4.25922	4.25689	3.90988	4.2386	4.07817	3.9582	3.8531	4.25564	3.8179	4.0129	3.5584	4.36973	4.10363	4.29798	4.38967	4.37168	4.14856	4.28349	3.9825	4.23764
ENSMUSG00000026202	Tuba4a	0.165253	0.997581	-0.0147846	0.999971	0.591856	0.591418	0.160835	0.876466	0.292842	0.750002	-0.00101759	0.999799	-0.127364	0.86018	0.0474373	0.977982	0.269496	0.915463	0.0249472	0.979775	0.335302	0.791728	6.66125	6.9058	6.6363	6.97161	6.68898	6.81532	6.81634	6.86378	6.81192	7.24294	6.65109	6.94393	7.09953	6.82209	6.45858	6.95428	6.93574	5.98541	7.1315	6.88605	6.51338	7.07375	7.11771	6.02328	7.31367	6.93228
ENSMUSG00000026203	Dnajb2	-0.454025	0.997581	-0.0625602	0.999971	0.459355	0.597937	0.477526	0.401758	0.373261	0.55788	0.478913	0.578307	0.531825	0.231799	0.697153	0.194026	0.323506	0.832505	0.274028	0.592123	0.191424	0.857946	3.91611	3.96558	3.64208	3.8335	3.78244	3.72953	3.25061	3.94777	4.18216	4.16399	3.70464	4.0779	3.8531	3.57424	3.79753	4.03375	4.08405	3.04562	4.07962	4.10359	3.66195	3.63508	3.10703	3.00051	4.04433	3.83509
ENSMUSG00000026209	Dnpep	-0.063153	0.997581	0.0566573	0.999971	0.321726	0.639782	-0.144147	0.807667	-0.567071	0.178467	-0.0890924	0.951602	0.236356	0.532204	-0.0667136	0.938201	-0.0804856	0.97868	-0.242151	0.542257	-0.206343	0.793988	4.40232	4.56399	4.64447	4.43813	4.76102	4.43557	4.52466	4.45795	4.44367	4.90954	4.58781	4.02074	4.33068	4.72048	4.23633	4.60231	4.77911	4.91155	4.47436	4.52212	4.40532	4.24669	4.29742	4.94571	4.71474	4.56707
ENSMUSG00000026207	Speg	-0.0717797	0.997581	0.115338	0.999971	0.186395	0.840594	-0.524861	0.325682	-0.51246	0.359811	-0.133319	0.938025	-0.598375	0.161332	-0.357372	0.610891	-0.235372	0.88978	-1.23935	0.00272521	-0.509793	0.459032	3.34886	4.35284	4.58821	4.07842	3.80272	4.26778	4.40109	4.04372	3.94801	4.65927	4.47287	3.96041	4.44728	4.28755	4.07645	3.7016	4.17629	3.47761	3.81454	4.1174	4.2113	4.39864	4.24761	4.5695	4.76335	4.34051
ENSMUSG00000033021	Gmppa	-0.0779201	0.997581	-0.0459237	0.999971	-0.179735	0.809206	-0.126649	0.833754	-0.0132746	0.987904	-0.0244936	0.985783	0.445467	0.197646	-0.121585	0.87393	-0.114866	0.960278	-0.0798251	0.876814	-0.0383394	0.975969	4.52181	4.48677	4.60164	4.5633	5.01511	4.54515	4.56964	4.44806	4.52091	4.46783	4.64756	4.63429	4.3094	4.5468	4.77344	4.77734	4.64026	5.50097	4.32916	4.46387	4.57169	4.69676	4.14856	4.80808	4.39696	4.41452
ENSMUSG00000032997	Chpf	-0.0698892	0.997581	-0.0631483	0.999971	0.130918	0.892528	0.204909	0.7739	0.0587055	0.951161	0.0786491	0.969992	0.160271	0.761742	0.242154	0.77212	0.00642297	0.999341	-0.0173239	0.98268	0.197056	0.850746	4.13048	4.15422	4.1478	4.34486	4.30133	4.21971	4.14106	4.38321	4.41586	4.34187	4.21095	4.26965	4.07105	3.85541	4.6539	4.2392	4.08999	4.57155	4.28783	4.37471	4.51032	4.38791	4.32436	3.63968	4.36339	3.99948
ENSMUSG00000026211	Obsl1	-0.82976	0.997581	-0.854681	0.999971	0.643892	0.875827	-1.9459	0.471623	0.160382	0.969455	0.379528	0.966718	0.214471	0.936819	0.250176	0.962498	0.0653029	0.996222	-3.30697	0.159542	-1.0058	0.827799	-4.57186	-1.19958	-1.26489	-2.27069	-1.02549	-0.860437	-1.23997	-0.989789	-2.3561	0.233687	-0.410205	-0.249823	-1.12472	-0.313358	-0.224306	-1.3255	-1.71796	0.347833	-1.15905	-0.139368	-0.687098	-0.206187	-1.3717	-1.05091	-0.478443	-0.80057
ENSMUSG00000051703	Tmem198	-0.360128	0.997581	0.549452	0.999971	0.865287	0.714378	-0.459618	0.817916	0.578041	0.758185	0.675847	0.837865	1.90203	0.0888204	0.606267	0.784952	-0.112178	0.991764	-0.289214	0.858501	0.470648	0.863672	0.299482	0.476518	0.588696	1.05934	1.58115	0.354963	-0.320884	0.285383	-0.420374	0.904531	0.0392437	0.617284	0.0672906	-0.0783258	1.2258	0.421149	0.936273	2.64651	0.844645	0.308641	0.108612	-0.850832	0.653235	-0.439121	0.0892787	1.4796
ENSMUSG00000026213	Stk11ip	0.14874	0.997581	0.00482049	0.999971	-0.125577	0.887773	-0.267006	0.66394	-0.309672	0.607482	-0.5794	0.372589	-0.327114	0.446483	-0.375596	0.551258	-0.485424	0.614118	-0.506893	0.211333	-0.127964	0.906123	5.58805	5.60951	6.09494	5.96697	5.91174	5.65946	6.23886	5.86326	5.82311	5.96454	6.09012	5.78045	5.88279	5.816	5.19542	5.96254	5.98387	5.79114	6.25881	5.98066	5.14404	6.37806	6.3526	5.95822	5.90445	5.51368
ENSMUSG00000006576	Slc4a3	0.0311465	0.999343	-0.55905	0.999971	-0.601212	0.818931	-0.233794	0.924017	0.431938	0.838504	0.36567	0.940404	-0.343094	0.824205	0.237818	0.936212	0.493373	0.943386	-0.376137	0.828866	0.106014	0.983861	0.632432	1.50194	1.00857	1.11458	1.25567	1.96444	1.59877	1.83658	1.33382	0.966407	1.56762	1.99956	2.43103	1.89676	1.59972	1.53885	1.08646	1.38018	2.45553	2.13075	0.385966	2.07885	2.05922	0.243296	1.40917	2.036
ENSMUSG00000026235	Epha4	-0.339257	0.997581	-0.120508	0.999971	-0.63068	0.828322	0.537171	0.807667	0.987662	0.605275	-0.257459	0.967278	1.76087	0.175673	0.408064	0.890127	0.148714	0.990507	2.72927	0.0278008	1.47749	0.487269	3.19153	0.61098	0.462266	1.93975	2.00439	-0.013942	0.243517	0.651581	1.11995	-0.0479064	0.582774	1.57044	-0.557402	0.905111	-0.224306	1.18839	2.0047	2.64651	0.377607	0.794499	1.1008	1.18425	-0.26659	-0.106601	0.265764	-0.148466
ENSMUSG00000026245	Farsb	0.227811	0.997581	0.250291	0.999971	0.0164153	0.983513	0.373575	0.313872	0.211708	0.637231	-0.140382	0.888347	0.114207	0.750316	0.295207	0.514797	-0.038875	0.988695	0.0537319	0.909075	0.257117	0.661901	5.36877	5.27616	5.31503	5.57215	5.40676	5.15217	5.29255	5.58776	5.43832	5.08116	5.06474	5.27645	5.0923	5.16606	5.21475	5.50589	5.36855	5.3562	5.5279	5.58064	5.66529	5.58362	5.3967	4.80808	5.23041	5.42832
ENSMUSG00000032883	Acsl3	0.114508	0.997581	0.269923	0.999971	-0.11441	0.958953	-0.473331	0.738606	-0.394004	0.793751	-0.359906	0.908963	-0.566477	0.5586	-0.56873	0.717415	-0.178859	0.980675	-1.07089	0.230724	-0.678652	0.701039	2.75298	3.64502	3.82388	3.14522	3.10198	3.30856	3.66846	3.09973	3.08062	3.43954	3.55395	3.15995	3.90367	3.35085	2.29546	3.29261	3.5584	2.16597	3.71672	3.23595	1.84486	4.05667	3.57923	3.328	4.25773	3.732
ENSMUSG00000079470	Utp14b	0.380376	0.997581	0.472312	0.999971	-0.0564508	0.979628	-0.0435649	0.981507	-0.0774693	0.966715	-0.816248	0.643006	-0.53073	0.563089	-0.116369	0.959336	-0.381338	0.922139	-0.568173	0.548691	0.219085	0.926564	4.34498	4.53182	4.91316	5.13224	4.29049	4.00497	4.82122	4.70485	4.39728	4.3844	4.44085	4.36338	4.61275	4.00364	2.99524	4.52096	4.53967	3.67835	5.28963	4.77388	3.60889	5.16709	5.1954	3.6761	5.14267	4.55705
ENSMUSG00000054702	Ap1s3	-0.255245	0.997581	-0.0643322	0.999971	0.091683	0.964924	-0.698672	0.538915	-0.44537	0.734357	-0.447483	0.854499	0.189013	0.854219	-0.192083	0.918495	-0.746985	0.742371	-0.482341	0.607906	-0.428368	0.820355	1.31674	1.05209	1.79908	1.37071	1.79718	1.16068	1.60816	1.41608	1.16474	1.95509	1.86341	1.41804	1.82849	0.958941	0.719715	2.05622	1.87308	1.60713	2.27697	1.04621	0.6185	1.3258	2.13424	1.44	0.495618	1.43653
ENSMUSG00000073643	Wdfy1	0.216504	0.997581	0.167241	0.999971	0.405877	0.557681	0.450405	0.307808	0.343445	0.496114	0.326035	0.67749	0.393194	0.2783	0.186234	0.789944	0.383771	0.666859	0.0354902	0.954571	0.189594	0.822725	4.23916	4.58744	4.20367	4.39326	4.64612	4.57896	4.25293	4.43916	4.48683	4.4423	4.03642	4.37987	4.54609	4.70481	4.50482	4.52096	4.34476	5.01905	4.53743	4.56809	4.21722	4.31621	4.52817	3.8772	4.49321	4.64481
ENSMUSG00000026248	Mrpl44	-0.128741	0.997581	-0.148785	0.999971	-0.161486	0.895386	-0.135057	0.897999	0.094518	0.934716	-0.123883	0.959252	-0.525761	0.356143	-0.118259	0.928804	-0.209335	0.948091	0.00186196	1	0.0441606	0.985558	3.48626	3.27506	3.4844	3.52856	2.97868	3.38056	3.50444	3.38618	3.49812	3.47169	3.63318	3.7277	3.71429	3.24649	3.17968	3.38205	3.41432	1.49812	3.36592	3.716	3.06895	3.52194	3.19141	3.79348	3.4815	3.23764
ENSMUSG00000026249	Serpine2	-0.564893	0.997581	-4.05437	0.999971	0.24835	0.966316	-2.38398	0.474322	-1.26229	0.740844	-0.776102	0.931715	-1.8633	0.472212	-0.695996	0.894788	3.75486	0.520036	2.47345	0.393039	2.65392	0.591461	-1.59671	-0.315304	-4.07016	-1.41624	-2.44399	-1.35679	-0.580685	-1.27668	-2.39977	0.232558	-0.0157922	-1.27808	-0.909862	-1.15588	-0.603195	-2.60811	-0.612876	-2.60811	-1.15905	-2.01935	0.00289536	-2.60811	0.583567	-0.319561	-0.478443	-1.02297
ENSMUSG00000043230	Fam124b	-5.43237	0.926255	-0.826452	0.999971	1.58028	0.755632	-0.197223	0.969248	-0.972533	0.820956	4.70878	0.366173	3.52664	0.285784	5.379	0.172497	1.3052	0.897863	0.412088	0.917475	-0.93968	0.888458	-1.5901	-0.696992	-2.00219	-2.94187	-3.08148	-1.89933	-6.60811	-1.22911	-1.37296	0.404544	-1.17574	-2.14827	-2.60811	-0.44699	-1.46703	-1.06691	-2.60811	-2.60811	-1.70882	-0.429333	-0.520183	-2.60811	-2.60811	-2.60811	-0.0077813	-2.02306
ENSMUSG00000004364	Cul3	-0.0145594	0.997581	-0.0234103	0.999971	0.254285	0.722153	0.299642	0.538915	0.364817	0.439012	0.282295	0.732781	0.413229	0.235922	0.320537	0.551289	0.237628	0.848314	0.37151	0.297505	0.207257	0.792883	6.96751	6.83363	6.596	6.80325	7.01808	6.88714	6.60485	6.92539	6.91905	6.87369	6.61941	6.98423	7.14678	6.89381	6.56785	7.19155	7.13923	6.6731	7.21172	6.83474	6.68235	6.78593	6.6823	6.31187	7.00632	6.66711
ENSMUSG00000038608	Dock10	0.430731	0.997581	0.507125	0.999971	0.147352	0.861991	0.375616	0.463986	0.0801127	0.91727	-0.208409	0.859885	0.034972	0.949717	-0.165991	0.835875	-0.0838104	0.980675	0.0501982	0.936774	-0.142507	0.887024	9.37467	9.24066	9.32447	9.18196	9.28305	9.03966	9.24807	9.08208	9.19296	8.96469	8.81734	8.89745	8.89141	9.04557	9.16993	9.42445	9.34946	9.04949	9.34425	9.12372	8.70926	9.53075	9.43163	8.62374	9.13993	9.17084
ENSMUSG00000055980	Irs1	-2.83298	0.997581	-1.4424	0.999971	-1.06094	0.833702	-1.77519	0.617696	-1.98406	0.574364	1.92073	0.759151	-0.293784	0.936712	1.53649	0.731767	0.494917	0.980675	2.22858	0.377101	-1.16606	0.8393	0.812201	-0.921459	-1.41638	-2.58244	-3.10074	-0.886227	-2.80696	-1.27047	-1.74917	-1.03491	0.0260271	-1.95804	-1.37727	-1.40508	0.433267	-1.3255	-2.09544	-2.60811	-1.15905	-1.60241	-0.111185	-2.60811	-2.60811	-0.871987	-0.478443	-0.607916
ENSMUSG00000026142	Rhbdd1	0.196748	0.997581	0.190176	0.999971	-0.218294	0.715876	0.358821	0.309453	0.365009	0.321793	-0.243541	0.710491	0.338273	0.238652	-0.0111803	0.992112	0.0544291	0.981294	0.0623315	0.884232	0.00255374	1	4.60297	4.59507	4.54064	4.54319	4.88548	4.30367	4.54721	4.53603	4.70928	4.13217	4.35046	4.71547	4.238	4.39885	4.30287	4.69684	5.00027	4.96374	4.82789	4.38045	4.37915	4.56969	4.6567	4.4357	4.44359	4.65893
ENSMUSG00000067158	Col4a4	-0.890541	0.997581	0.260858	0.999971	0.888378	0.764863	-0.560311	0.820436	-0.0893359	0.978906	0.56946	0.916924	2.01428	0.162408	0.88556	0.734621	0.303542	0.980675	0.0221842	0.996065	-0.235921	0.959409	1.44809	1.72945	1.4259	1.18998	2.28878	0.843965	0.274506	1.16007	0.604736	2.05343	1.16505	1.07571	-0.274366	0.123727	2.00698	0.421149	0.578874	3.64037	0.119476	0.724056	2.14736	1.02728	-0.550042	0.45931	1.20774	2.1735
ENSMUSG00000079465	Col4a3	0.316832	0.997581	1.46588	0.999971	0.332238	0.912377	0.941821	0.630962	0.368358	0.87703	0.53573	0.908963	0.305249	0.85599	0.117513	0.976586	-0.61752	0.915882	-1.12733	0.424378	-0.387898	0.911932	1.07168	1.58149	2.19901	1.81111	1.35521	1.58569	1.04996	1.16747	1.67495	1.06537	0.733129	1.10149	-0.274366	1.72097	2.43386	0.916337	1.30652	1.93452	0.454316	0.401845	2.17196	0.417236	1.38442	1.44	1.25033	1.9157
ENSMUSG00000026150	Mff	-0.057722	0.997581	0.0165608	0.999971	0.209918	0.838606	0.290828	0.69083	0.0936611	0.921894	0.19208	0.909393	0.311273	0.550656	0.229339	0.811867	0.176112	0.950974	0.407883	0.424402	0.265685	0.808819	6.02629	5.79451	5.6184	5.88409	5.85539	5.7362	5.54412	5.77346	5.89267	5.81176	5.60184	5.6955	5.81269	5.75645	5.64635	6.00539	6.15373	5.26764	6.1692	5.76736	5.25181	5.72877	5.71241	5.13029	5.98391	5.74309
ENSMUSG00000026159	Agfg1	0.332257	0.997581	0.257149	0.999971	0.471024	0.686064	0.822428	0.228885	0.735894	0.318768	0.457407	0.740675	0.497273	0.405027	0.526217	0.553443	0.59675	0.678521	0.976958	0.0741409	0.74377	0.397347	7.40236	7.02215	6.4254	7.16917	6.99778	6.95791	6.50051	7.02673	6.99068	6.63927	6.16825	6.90414	7.05708	6.94972	6.86563	7.20922	7.19955	6.47158	7.35303	7.0739	6.54551	6.81724	6.85763	5.44084	6.78242	6.96769
ENSMUSG00000026163	Sphkap	-1.31508	0.997581	-1.44624	0.999971	0.0975667	0.990309	-2.62899	0.57557	0.571776	0.918976	0.820024	0.946482	-1.51334	0.684897	0.745584	0.912816	1.56135	0.900391	0.27093	0.959032	-0.147333	0.994616	-2.29783	-1.00741	-2.56876	-2.71609	-3.95094	-1.61758	-2.4376	-1.69202	-3.75151	-1.02495	-1.12252	-0.550744	-2.60811	0.123727	-2.60811	-1.6408	-2.60811	-2.60811	-1.15905	-2.60811	-0.370592	-1.32813	-1.11848	-2.60811	-1.42792	-0.285974
ENSMUSG00000045658	Pid1	0.524364	0.997581	0.766964	0.999971	0.514367	0.774919	2.1521	0.0236309	2.29119	0.0188991	-0.170199	0.966718	1.90813	0.0241653	1.58384	0.112481	-0.559907	0.85831	1.44639	0.0792027	1.55571	0.167251	8.09532	6.08903	6.64893	8.20464	8.31446	6.23613	6.40633	7.99017	8.03406	6.39634	5.88197	8.17316	4.74937	6.14546	7.01314	7.47492	7.80128	9.11615	7.55866	7.92043	8.37707	6.48506	6.54013	6.17605	5.68327	5.97899
ENSMUSG00000098851	Mir6353	0.62904	0.997581	1.63806	0.999971	1.64349	0.642384	2.6606	0.204701	2.68983	0.220359	-0.348683	0.967278	3.07655	0.0677014	1.36937	0.626148	-0.41917	0.975411	1.02528	0.587697	1.27778	0.696377	1.43529	-0.00916134	0.410009	1.68779	2.47755	-0.94769	-0.599007	0.770368	1.43256	0.415447	-1.22805	1.46178	-0.909862	-1.40508	0.204861	0.975006	0.00547842	3.84343	0.596486	0.208997	1.5393	-2.0463	0.173569	0.0789295	-0.345621	0.479582
ENSMUSG00000093254	Mir5126	0.238092	0.997581	0.326651	0.999971	-0.055101	0.974797	0.0127424	0.992507	0.281743	0.80723	-0.0482592	0.984957	0.0577781	0.953072	0.324967	0.807938	-0.03503	0.994042	0.117737	0.910479	-0.329518	0.834072	0.792458	0.639691	0.674721	0.345203	0.64394	0.537903	0.586162	0.911129	0.360813	0.292969	0.34807	0.629813	0.574938	1.10934	0.204861	0.421149	0.644932	1.18296	1.10471	0.724056	1.19981	0.417236	0.902463	0.813331	0.693834	1.09257
ENSMUSG00000026219	Trip12	0.160623	0.997581	0.0950824	0.999971	0.329891	0.686471	0.144564	0.835561	0.00157744	0.998719	0.0329395	0.982674	0.0120545	0.984517	-0.054916	0.961308	0.150398	0.950025	0.285929	0.530903	0.12652	0.906624	8.97576	8.84022	8.68983	8.81635	8.76742	8.78831	8.75537	8.70045	8.73931	8.92464	8.59474	8.59632	9.01669	8.75594	8.55654	8.90414	8.8958	8.46052	8.99776	8.72293	8.29791	9.04326	8.91756	8.15887	8.96133	8.85414
ENSMUSG00000073633	Fbxo36	-0.919202	0.997581	-0.944846	0.999971	-1.28127	0.598436	-3.07996	0.0356003	-0.887431	0.624131	-0.446115	0.926058	-1.98649	0.12058	-0.381185	0.889959	0.0521575	0.994535	-0.521836	0.740646	-0.404262	0.901705	0.114713	0.688706	0.636549	0.232287	-1.3243	0.216077	0.662193	0.281008	-1.49857	0.300124	1.58139	0.693963	0.424734	-0.191061	0.803816	-0.202569	-0.776184	-2.60811	-0.317341	0.308641	1.04862	0.912265	0.0754704	1.18085	0.63074	0.97709
ENSMUSG00000026220	Slc16a14	-0.263792	0.997581	-1.76283	0.999971	-0.897527	0.874606	-3.56787	0.340461	-4.35723	0.278024	-1.81691	0.799161	-3.40409	0.257501	-2.31547	0.601672	1.50255	0.88535	0.233257	0.961179	-2.07424	0.736386	-1.87609	-0.606799	-2.10935	-4.18359	-4.0144	-2.42723	-0.610311	-2.92578	-3.91439	-1.24405	-0.34652	-4.70375	-0.722895	-2.08799	-2.60811	-2.60811	-1.71796	-2.60811	-0.946875	-2.60811	-2.60811	-1.64298	-0.0297889	0.163452	0.0892787	-1.02297
ENSMUSG00000052477	C130026I21Rik	-0.937676	0.997581	-0.112831	0.999971	-0.155132	0.949169	0.0302959	0.989587	-0.971992	0.508668	1.51362	0.346064	1.21472	0.242478	0.327339	0.887538	0.711182	0.84118	1.6023	0.100436	-1.34781	0.406392	3.90461	3.01349	2.30231	0.954501	2.69218	2.99109	1.47746	1.8048	2.44544	2.26001	2.41514	1.44315	2.52632	2.91996	3.46443	1.41718	2.31985	3.62749	1.32499	1.86218	2.26636	0.851126	0.583567	2.44721	1.44628	3.14703
ENSMUSG00000098842	Gm27907	0.370348	0.997581	-0.0536428	0.999971	0.201341	0.815377	0.272398	0.656328	-0.00599378	0.995969	-0.132186	0.935085	-0.661243	0.0948957	0.00930881	0.995373	0.27788	0.848314	0.437444	0.292853	0.0642825	0.962389	4.34529	4.18572	3.90784	3.97213	3.67059	4.19965	4.33183	4.34114	4.23388	4.16283	3.96149	3.95549	4.06471	4.16693	4.38707	4.1337	3.80947	2.79216	4.26139	4.44757	4.34169	4.50666	4.31901	4.18584	3.98881	4.32288
ENSMUSG00000089844	A530032D15Rik	-1.84863	0.978489	-0.981438	0.999971	-1.26778	0.637628	-0.49974	0.826468	-1.56233	0.391208	1.77692	0.450019	0.611185	0.704601	0.737797	0.783646	0.569928	0.936369	1.1703	0.418435	-1.29493	0.626471	1.4552	0.854827	0.284899	-1.01003	0.0288971	1.19463	-0.582288	0.155509	0.766598	-0.0014409	1.26634	-0.295993	-0.408954	1.20154	2.10969	-0.0780552	-0.776184	1.0347	-0.946875	-0.0136654	1.19981	-0.850832	-1.3717	0.587215	-0.111845	1.19949
ENSMUSG00000070034	Sp110	0.0103064	0.999343	0.665188	0.999971	-0.301339	0.894815	0.272772	0.886856	-0.76604	0.617105	2.0192	0.140631	0.528025	0.645739	0.268956	0.909231	1.38631	0.529263	1.58851	0.104634	-0.907783	0.646062	6.46849	6.26629	4.87997	3.97219	4.75312	6.24429	4.22509	4.49405	4.48756	3.91345	4.21479	3.44875	4.53238	6.24632	7.01204	4.2392	4.43621	5.3601	3.99227	4.70697	4.70408	3.71446	3.73194	4.90946	4.07428	6.18819
ENSMUSG00000070031	Sp140	-0.0832939	0.997581	0.602021	0.999971	0.0123963	0.9954	0.829228	0.340719	-0.443485	0.686188	1.71867	0.0464957	0.935217	0.176324	0.245005	0.871516	1.19771	0.32588	1.93349	0.00352361	-0.800265	0.482588	6.89364	6.15786	4.96015	4.15988	5.21005	5.9935	4.27483	4.51984	5.18736	4.37053	4.35813	3.91464	5.19158	5.85557	6.60496	4.72275	5.22476	5.58	4.34938	4.40317	4.79398	4.11635	3.57923	4.86598	4.51521	6.23293
ENSMUSG00000026222	Sp100	-0.256968	0.997581	0.478796	0.999971	0.0450372	0.988375	0.599917	0.746386	-0.228277	0.921894	2.501	0.100135	1.60945	0.163475	0.516837	0.829465	1.8023	0.415543	2.51393	0.0226949	-0.375754	0.902342	6.88376	6.17213	4.36983	3.99408	5.24351	6.13507	3.63407	4.15091	4.49095	3.93607	3.89104	3.66276	4.42272	6.15989	6.88988	4.55502	4.9876	5.88614	3.5693	4.12425	4.6127	2.98093	3.28217	4.32078	3.66589	6.05214
ENSMUSG00000052760	A630001G21Rik	-0.0592359	0.997581	0.284135	0.999971	-0.257877	0.862246	-0.0224145	0.988685	0.0122631	0.99543	-0.112978	0.971192	0.434678	0.557421	0.185882	0.905028	-0.193908	0.965804	0.173882	0.855482	0.0450106	0.98938	4.77944	4.41165	4.60556	4.65057	4.69686	4.14921	4.26219	4.44807	4.29901	4.06355	4.32142	4.33369	3.57859	4.21197	4.54203	3.94848	4.13091	5.51153	4.00508	4.26735	4.93718	4.07015	4.09323	4.59255	3.60973	4.5869
ENSMUSG00000036707	Cab39	0.114052	0.997581	-0.0427156	0.999971	0.287618	0.798269	-0.118098	0.908181	-0.204087	0.824151	-0.0112281	0.9967	-0.0923024	0.897321	-0.247013	0.820033	0.178514	0.957949	-0.0846345	0.920512	-0.065925	0.971975	7.2227	7.48585	7.30734	7.24141	7.3718	7.45288	7.4641	7.21709	7.23195	7.63767	7.35005	7.14597	7.89325	7.41451	6.87781	7.61062	7.46312	6.96957	7.54831	7.27977	6.7036	7.66119	7.69309	6.9173	7.9094	7.49478
ENSMUSG00000026223	Itm2c	0.195509	0.997581	0.242135	0.999971	-0.109318	0.912773	-0.0844373	0.924017	-0.154219	0.842905	0.0413123	0.981195	-0.399362	0.383299	-0.296059	0.706308	-0.0363763	0.99201	-0.305586	0.543438	-0.380229	0.659606	5.88776	6.15697	6.19334	5.81311	5.74736	6.18803	6.14672	5.85066	5.86677	5.84189	5.95121	5.79699	5.93755	6.14401	6.44719	5.61828	5.56262	6.03015	5.41248	5.8565	6.1912	5.95809	5.68148	6.63598	5.6637	6.24857
ENSMUSG00000049608	Gpr55	0.0166012	0.997581	-0.0225511	0.999971	-0.104373	0.902549	-0.302165	0.582618	-0.228621	0.702544	-0.273804	0.774748	-0.368184	0.34257	-0.565895	0.226716	-0.136129	0.95389	-0.545818	0.139945	-0.54246	0.317893	3.77812	4.18781	4.32394	3.78148	3.99491	4.08929	4.36309	3.7972	4.04432	4.24212	4.34649	4.11787	4.07105	4.4608	3.65763	3.8887	4.00451	4.12587	3.64489	3.89499	3.88663	4.34421	4.29742	4.47344	4.46183	4.19305
ENSMUSG00000100108	Gm28100	-0.769748	0.997581	-0.310386	0.999971	0.176663	0.920906	-0.407959	0.745843	0.176908	0.905934	0.229116	0.943083	0.97923	0.210457	0.320708	0.848289	-0.115613	0.987115	-0.0776642	0.954548	-0.286814	0.888137	1.09156	1.05361	1.16923	0.882413	1.68909	0.93898	0.709864	1.03057	1.07165	1.65628	1.47961	1.65652	1.15449	0.958941	1.03018	1.61461	0.988092	2.36537	1.68472	0.987279	0.467713	0.912265	0.844075	0.760037	1.51777	0.784442
ENSMUSG00000026229	Psmd1	0.165247	0.997581	0.134054	0.999971	0.420912	0.572306	0.575269	0.199627	0.589183	0.202989	0.342997	0.684569	0.468819	0.219166	0.459972	0.376598	0.401182	0.674816	0.682112	0.0586234	0.588646	0.267336	7.97242	7.69149	7.2903	7.87895	7.79032	7.66449	7.3215	7.78147	7.73152	7.57716	7.15625	7.74543	7.78854	7.54893	7.64921	7.91497	7.97023	7.42907	7.95122	7.84464	7.5169	7.62854	7.52905	6.61174	7.76995	7.69479
ENSMUSG00000077274	Gm22786	0.105518	0.997581	0.19374	0.999971	-0.654253	0.594921	-0.0516185	0.968346	-0.797622	0.321817	-0.298382	0.880638	-0.00244472	0.999443	-0.361348	0.751942	-0.369829	0.874551	-0.903081	0.137873	-0.672135	0.526245	0.71128	1.24453	1.61436	0.942226	1.52369	1.22776	1.52614	1.16479	1.369	0.766368	1.42062	0.622999	0.949707	0.905111	1.8964	1.49943	1.53273	1.75662	1.32499	1.15731	1.29246	1.57302	1.74505	1.4735	1.02352	1.56206
ENSMUSG00000062590	Armc9	-0.726446	0.997581	-0.667197	0.999971	-0.552549	0.656137	-1.31894	0.0534411	-1.10285	0.132711	-0.516933	0.720103	0.0252627	0.978645	-0.387259	0.730592	-0.322259	0.90385	-1.39708	0.0196458	-0.726174	0.472404	2.0187	3.09352	3.41578	2.6896	3.38179	2.83959	3.35653	2.96927	2.76403	3.53043	4.08297	2.98012	3.1819	2.79234	2.56015	3.53611	3.39526	3.26114	3.3954	3.14452	2.19615	3.37766	3.41846	3.33713	3.59328	3.13361
ENSMUSG00000079445	B3gnt7	0.794718	0.917158	0.469497	0.999971	-0.0106239	0.992049	-0.305169	0.566999	-0.617059	0.164615	-0.896794	0.0476456	-1.49513	0.000118583	-1.28299	0.00157553	-0.0949017	0.973664	-1.05763	0.00269017	-0.659913	0.172024	5.7827	6.74542	6.84032	6.18041	5.67042	6.26875	7.16555	5.88256	6.06566	6.3602	6.37083	5.75377	6.12581	6.34565	6.3333	5.8612	5.56262	5.58	5.77408	5.88906	5.98802	7.46026	7.42832	6.37305	6.62844	6.82573
ENSMUSG00000026234	Ncl	0.359892	0.997581	0.187377	0.999971	0.436207	0.71495	0.372626	0.667057	0.297311	0.75294	-0.0334127	0.988367	-0.00708811	0.993949	0.00436608	0.998821	0.123727	0.980675	0.201864	0.791272	0.206134	0.890294	9.56473	9.48659	9.36287	9.569	9.52829	9.50197	9.53538	9.53975	9.54811	9.6117	9.17549	9.4728	9.67203	9.49103	9.32251	9.80718	9.7675	8.80752	9.86506	9.65133	8.95605	9.76761	9.87112	8.70926	9.69071	9.46512
ENSMUSG00000064823	Snord82	0.765041	0.997581	0.208996	0.999971	0.0964245	0.970662	0.281686	0.874131	0.274962	0.874029	-1.49427	0.31273	-0.986148	0.316668	-0.86395	0.564615	-0.616869	0.864561	0.134862	0.9315	0.0370746	0.99735	0.297804	-0.453927	0.162942	0.200016	-0.267161	-0.775279	0.718987	-0.144963	0.235632	0.0503703	-0.0460542	0.228908	-0.408954	-0.943451	-0.0666343	-0.338853	0.509645	-0.47728	-0.317341	-0.0136654	0.467713	0.0328144	1.11491	1.13971	0.34652	-0.0229313
ENSMUSG00000026238	Ptma	-0.0151099	0.997581	-0.0618107	0.999971	0.131374	0.784169	-0.0422193	0.925849	-0.124508	0.738874	0.280555	0.486509	-0.218932	0.350446	-0.0271544	0.965891	0.119087	0.902824	-0.129598	0.631026	-0.160576	0.735891	7.47744	7.72613	7.60704	7.44646	7.43481	7.93429	7.65374	7.62658	7.62663	7.80022	7.66885	7.54434	7.84693	7.88632	8.06324	7.592	7.57536	7.08481	7.67592	7.62363	7.58201	7.53749	7.6232	7.79198	7.45127	7.68159
ENSMUSG00000026239	Pde6d	0.105618	0.997581	0.295841	0.999971	0.215606	0.874556	0.295406	0.765676	0.192156	0.860662	-0.287907	0.886105	-0.629796	0.318849	0.113636	0.941812	-0.424369	0.844801	-0.172792	0.839532	-0.488714	0.687643	3.0305	2.77893	3.20329	2.71458	2.38328	2.72516	3.01307	3.12671	3.20286	3.12306	2.90745	3.09961	2.59826	2.82169	2.84455	2.49755	2.69208	1.97577	2.45553	2.95761	3.74627	2.69807	3.21464	3.153	2.4022	3.43654
ENSMUSG00000026240	Cops7b	0.134268	0.997581	0.247491	0.999971	-0.0653871	0.957467	-0.00158544	0.999561	-0.0512575	0.961923	-0.078534	0.97218	-0.121111	0.844981	-0.166	0.875324	-0.0364822	0.992627	-0.15293	0.815468	-0.279142	0.799943	3.28691	3.40336	3.43984	3.1607	3.20551	3.24808	3.32662	3.16062	3.19076	3.12696	3.19235	3.14109	3.46772	3.32032	2.97724	3.68412	3.47005	2.01587	3.37581	3.07546	3.08198	3.4516	3.39831	3.18368	3.626	3.70503
ENSMUSG00000053333	Dis3l2	-0.122263	0.997581	0.289387	0.999971	0.00689297	0.9954	-0.138412	0.830869	0.0763181	0.919395	0.0728949	0.967278	0.387534	0.314033	0.275462	0.673704	-0.38842	0.684788	-0.446469	0.239339	-0.214555	0.80361	4.72735	4.7854	5.17382	4.95926	5.1497	4.83506	4.76216	5.03763	4.74602	4.89132	4.88443	4.96075	4.64283	4.85077	5.01312	4.96633	5.20026	5.28415	5.22816	5.10017	4.76598	4.55539	4.75505	4.96938	4.22606	4.84336
ENSMUSG00000026251	Chrnd	-4.31549	0.978489	-6.01002	0.999971	0.655431	0.908195	-0.504308	0.921664	-0.270898	0.961256	1.59657	0.878117	-1.69453	0.642602	1.80439	0.763489	3.1493	0.752898	3.67511	0.314524	2.58372	0.711613	-2.933	-3.45882	-6.60811	-4.02439	-6.60811	-3.31702	-4.91358	-3.10919	-1.1024	0.0573421	-0.598089	-0.868987	-2.60811	-2.60811	-1.11847	-2.60811	-2.60811	-2.60811	-2.60811	-1.27935	-2.05772	-2.60811	-2.60811	-2.13452	-1.72524	-2.60811
ENSMUSG00000026253	Chrng	-5.29723	0.978881	-3.50685	0.999971	-5.29723	0.534632	-1.57521	0.773282	-1.40738	0.804533	4.00427	0.656851	3.52497	0.413418	5.15814	0.36729	1.54063	0.945394	-1.79038	0.736451	3.56274	0.614545	-6.60811	-3.2771	-4.81773	-1.25499	-3.08314	-2.60384	-6.60811	-1.44997	-2.88609	-6.60811	-1.31088	-2.71826	-2.60811	-2.60811	-0.603195	-1.06691	-2.60811	-2.60811	-2.60811	-2.60811	0.299307	-2.60811	-2.60811	-2.60811	-2.60811	-2.60811
ENSMUSG00000026254	Eif4e2	0.405652	0.937687	0.211867	0.999971	0.29115	0.546618	0.454106	0.110627	0.445477	0.134547	-0.0680411	0.948688	0.170304	0.536311	0.0827572	0.883625	0.215989	0.775181	0.51713	0.0287097	0.306192	0.443918	6.65336	6.35222	6.13623	6.44242	6.50032	6.26197	6.33001	6.41277	6.37847	6.21551	5.92436	6.36984	6.35466	6.28503	6.14662	6.58324	6.41857	6.50189	6.543	6.29654	6.39561	6.46734	6.52395	5.93887	6.3681	6.29603
ENSMUSG00000048000	Gigyf2	0.0384993	0.997581	0.163302	0.999971	0.284409	0.552415	0.0427721	0.931609	0.0990957	0.818091	0.0815953	0.935087	-0.0841546	0.78322	0.0679432	0.907517	-0.14455	0.883133	-0.0565438	0.877684	-0.103425	0.868875	6.78511	6.69711	6.84166	6.73823	6.6327	6.79845	6.71685	6.7848	6.72113	6.96276	6.67835	6.77745	7.02072	6.79182	6.5497	6.75734	6.72666	6.39192	6.98244	6.83056	6.50735	6.92871	6.78578	6.39069	6.80403	6.71633
ENSMUSG00000026259	Ngef	-2.73283	0.997581	-2.93948	0.999971	0.528555	0.935554	-0.768821	0.886831	-0.775565	0.881821	2.02681	0.806826	-0.712503	0.869154	1.38171	0.827411	1.99907	0.862409	-3.35429	0.476835	-0.928971	0.92151	-6.60811	-1.25475	-3.25382	-4.18279	-3.75967	-1.02035	-3.04716	-1.66545	-1.08315	0.214221	-0.314334	-1.0899	-2.07304	0.300926	-1.11847	-2.60811	-2.60811	-1.3743	-2.60811	-2.60811	0.108612	-2.60811	-2.60811	-1.05091	-2.60811	-1.28603
ENSMUSG00000026288	Inpp5d	0.103005	0.997581	0.24087	0.999971	-0.366493	0.759915	-0.626921	0.394717	-0.596875	0.443771	-0.734035	0.450019	-0.866792	0.123488	-0.783364	0.285662	-0.579984	0.690741	-1.40228	0.00948801	-0.833448	0.305782	6.30606	7.12835	7.70834	6.87489	6.70368	6.83644	7.57047	6.78711	6.84055	7.10097	7.46747	6.87059	7.10108	6.8703	6.47471	6.23278	6.48658	7.21431	6.2359	6.77937	7.19559	7.50001	7.36549	7.81217	7.57216	7.11752
ENSMUSG00000026289	Atg16l1	-0.182592	0.997581	-0.0999578	0.999971	0.122435	0.804506	0.0659418	0.879256	-0.0389631	0.937814	0.11092	0.883931	0.191479	0.436786	0.183442	0.642548	0.174956	0.826966	0.17187	0.512748	0.135609	0.797991	5.77856	5.78164	5.60669	5.7423	5.71553	5.63497	5.52405	5.7075	5.77259	5.82908	5.70665	5.66768	5.62092	5.57874	5.71583	5.78742	5.57749	5.78535	5.86996	5.59798	5.65224	5.61843	5.48771	5.47639	5.7918	5.82469
ENSMUSG00000087968	Gm25395	0.0592632	0.997581	-0.222967	0.999971	-0.0321818	0.97408	-0.164055	0.787388	-0.33311	0.523913	-0.198771	0.860883	-0.662324	0.0639612	-0.115838	0.88803	0.0535887	0.987685	0.0682462	0.904711	-0.112481	0.911017	4.96579	4.95113	4.89754	4.78506	4.51745	4.981	5.17977	5.06393	4.95645	5.08832	5.12051	4.7874	4.77676	4.85077	5.28594	4.95544	4.65236	3.67835	4.76904	5.06498	5.32492	5.2464	5.20413	5.10379	5.14267	4.97711
ENSMUSG00000089281	Scarna6	0.115256	0.997581	-0.130635	0.999971	-0.0289868	0.982528	0.0452561	0.966271	-0.0245162	0.983411	0.236227	0.883133	-0.176971	0.768762	-0.144921	0.898777	0.379349	0.819039	0.165652	0.804275	0.180465	0.889669	4.15533	4.36903	3.98968	4.17014	4.0586	4.47179	4.23557	4.09065	4.16557	4.09132	4.12031	4.09579	4.15097	4.45144	4.77865	4.12077	4.22028	3.84343	3.87159	3.93452	4.43611	4.27024	4.26996	4.20091	4.53688	4.18656
ENSMUSG00000056055	Sag	-1.8137	0.997581	-1.73714	0.999971	-0.0566817	0.993205	-0.482086	0.917117	-0.223738	0.964858	1.76546	0.77577	3.08761	0.214109	2.26128	0.550047	1.33476	0.891252	2.78697	0.267252	1.42341	0.795692	0.909871	-0.542338	-1.87709	-0.453679	1.13396	-0.188192	-1.95366	0.307628	-0.622043	-0.196638	-0.139956	-0.363695	-1.68361	-0.191061	0.958601	0.334181	-2.60811	2.51278	-0.76194	-0.139368	1.42116	-2.0463	-2.07003	-0.439121	-0.971148	0.199467
ENSMUSG00000070738	Dgkd	0.354904	0.917158	0.326441	0.999971	0.214199	0.53236	0.0747307	0.806568	0.149545	0.567667	-0.52231	0.0143284	-0.311172	0.0749494	-0.132878	0.670162	-0.268718	0.447298	-0.329579	0.0517245	-0.218583	0.441545	5.93879	5.99965	6.26837	6.04979	5.98566	5.77453	6.29684	6.16396	6.01666	6.15613	5.94193	6.09148	5.72502	5.88541	5.71854	5.79354	5.97587	6.17443	6.23454	6.08973	6.17304	6.32002	6.26769	6.31071	6.13364	5.884
ENSMUSG00000005501	Usp40	-0.429406	0.95521	-0.135853	0.999971	0.173347	0.786549	-0.00987372	0.988974	0.0645807	0.915644	0.492841	0.276148	0.556606	0.0584633	0.275354	0.563095	0.242467	0.804344	0.198314	0.570696	0.13157	0.858669	5.12685	5.17101	4.92854	5.06011	5.19159	5.12783	4.63499	4.91034	5.05452	5.23774	5.06439	5.12897	5.04481	5.21666	5.13583	5.19948	4.99078	5.37944	5.16964	4.73411	4.80974	4.90662	4.43729	4.54608	5.0341	5.10295
ENSMUSG00000090124	Ugt1a7c	-0.982391	0.951404	-0.740956	0.999971	-0.324665	0.813711	-0.342793	0.742904	-0.0923144	0.947684	0.307679	0.884399	0.377606	0.603785	0.54103	0.613127	-0.190241	0.965265	-0.121017	0.904711	0.0151488	1	4.75509	4.68586	4.8761	4.89125	5.01227	4.94235	4.63467	5.1757	5.27426	5.29239	5.61706	5.52474	5.35365	4.98007	4.33149	5.51085	5.25416	3.72747	5.39556	5.1514	4.9656	4.59788	4.4906	4.82115	5.11124	4.54189
ENSMUSG00000090145	Ugt1a6b	-1.49139	0.997581	-0.708561	0.999971	0.440986	0.903853	-0.053659	0.988685	0.648055	0.814764	0.557831	0.933538	0.964254	0.607693	1.16102	0.694388	0.0184676	0.99978	0.279325	0.915281	0.697941	0.862936	1.04731	0.78645	0.767983	1.46592	0.949408	0.542985	-0.0148465	1.14617	1.42288	1.91753	1.47654	2.1246	1.15449	1.24553	-2.60811	0.975006	1.84525	-0.719122	1.5859	1.35673	0.6185	0.0328144	-2.07003	1.09737	1.77283	0.97709
ENSMUSG00000054545	Ugt1a6a	-2.05423	0.917897	-0.300056	0.999971	-1.13076	0.621026	-0.752546	0.662614	0.678233	0.700434	1.29944	0.573674	3.20011	0.00684789	2.11578	0.127144	-0.732704	0.862446	-0.81559	0.537136	0.178737	0.962278	-0.341753	-0.258867	0.473837	0.652574	1.91977	0.0191056	-1.28034	0.835448	0.0213472	-0.356864	0.773893	1.45213	1.20145	-0.313358	-1.46703	1.75516	1.22248	2.62074	1.51604	0.571927	0.545076	-0.660737	-1.3717	-0.569492	0.180218	0.199467
ENSMUSG00000089943	Ugt1a5	-1.95958	0.917897	-1.83091	0.999971	-0.791797	0.727132	-0.641396	0.707484	-0.0323006	0.991212	1.03794	0.676585	2.49332	0.02502	1.2924	0.414801	-0.825451	0.845668	0.301848	0.854659	0.648899	0.803171	0.302842	-0.824456	0.000994101	0.649893	2.36565	0.910258	-0.127678	1.16473	1.19051	1.04011	1.8319	1.7996	1.33379	1.65727	-1.46703	1.65105	1.66597	3.27773	1.86413	1.15731	0.385966	0.0328144	0.173569	0.0789295	-0.224003	-0.148466
ENSMUSG00000090171	Ugt1a2	-1.18592	0.997581	-0.0483225	0.999971	0.0080158	0.999033	0.980195	0.732746	0.786221	0.797565	2.702	0.369818	2.39065	0.201812	1.11257	0.749341	-0.19172	0.991443	-1.07599	0.640736	0.903049	0.830871	-1.94741	-1.06314	-0.871417	0.0316317	0.381632	0.692984	-2.00901	-0.896443	0.157101	-0.815079	-0.823094	-0.0368736	1.76739	0.600949	-1.46703	-0.0780552	0.102708	1.25174	-0.598039	-1.60241	0.108612	-2.0463	-0.71582	-1.49328	0.265764	-1.02297
ENSMUSG00000081984	Dnajb3	-0.107041	0.997581	0.518514	0.999971	-0.472166	0.885533	1.53371	0.41094	0.929545	0.675563	0.988837	0.79431	1.76617	0.220025	0.934573	0.713867	0.313798	0.980069	0.913391	0.57171	-0.462647	0.903031	0.300933	-0.298661	-0.612458	-1.0751	0.528155	-0.249177	-1.23801	-0.30344	0.402739	-1.60314	-1.13097	-0.201428	-0.722895	0.300926	0.204861	0.142737	-0.333049	1.55365	-0.317341	0.401845	-0.370592	-0.0817426	-1.67902	-1.05091	-0.478443	0.392117
ENSMUSG00000079429	Mroh2a	-1.74775	0.917897	-2.05701	0.999971	-0.0408139	0.986498	-0.821687	0.533716	-0.518748	0.733245	1.1951	0.479501	1.23597	0.196142	1.05104	0.446105	1.13053	0.631529	0.66893	0.552415	0.326753	0.9	1.40274	1.86434	0.733814	1.06057	2.27905	2.23817	1.04308	2.09412	1.96914	2.75001	2.79082	2.27207	1.70358	1.86891	2.95902	1.03138	1.53273	3.35792	0.527152	2.07524	2.93164	-0.206187	0.433246	2.1277	1.61877	1.8184
ENSMUSG00000044783	Hjurp	-0.198834	0.997581	-0.0292818	0.999971	-0.0481177	0.976448	0.104447	0.933852	0.212698	0.847325	-0.321483	0.87389	0.699977	0.271145	0.366502	0.754906	-0.413354	0.85831	0.667041	0.300021	0.32174	0.827283	5.72744	4.64705	5.0604	5.38214	5.59083	4.56937	4.89085	5.25735	5.19413	5.04157	5.08969	5.30238	4.25479	4.55119	4.86927	4.9985	5.24886	6.23514	4.76904	5.2643	5.63022	4.55539	4.56026	5.40223	4.31905	4.71858
ENSMUSG00000036251	Trpm8	-3.54772	0.978881	-0.141817	0.999971	1.90058	0.67957	-0.478352	0.918683	1.23954	0.737141	5.11641	0.197991	5.69053	0.0409342	4.25946	0.219866	1.06321	0.919555	-1.77986	0.545609	-2.67284	0.578948	-3.28046	-0.437396	-1.50061	-4.17344	0.784026	0.209904	-4.90651	-0.64705	-1.83714	0.541793	-1.35879	-0.119249	-2.60811	-0.191061	1.55188	-0.202569	-1.17155	2.12988	0.119476	-0.429333	-0.875882	-2.60811	-2.60811	-2.13452	-0.787574	0.299005
ENSMUSG00000062310	Glrp1	-2.02132	0.978881	-1.56895	0.999971	-0.413959	0.901931	-0.15166	0.962529	0.438571	0.867909	1.31461	0.71581	2.5172	0.104638	2.31041	0.240778	0.790195	0.90596	1.61124	0.311436	1.33885	0.656035	2.41871	1.59766	0.807469	2.14632	2.8723	1.6697	0.355092	2.6655	2.22476	1.96246	2.37642	2.81499	2.34999	1.59063	0.883283	3.19727	3.66572	-1.3743	3.58645	2.72491	-0.235066	0.13894	1.38442	-0.712826	2.11005	1.71406
ENSMUSG00000049866	Arl4c	-0.413024	0.997581	-0.00227158	0.999971	-0.235452	0.885185	-0.789354	0.41861	-0.038199	0.982498	-0.253086	0.930016	0.0846181	0.936048	0.0208907	0.994228	-0.710404	0.723199	-1.0105	0.172465	-0.958343	0.405414	2.90053	3.20063	3.91103	2.95269	3.5849	3.24719	3.50028	3.52117	3.12395	3.67785	3.9133	3.8751	3.4868	3.31001	2.95902	3.99883	3.78038	2.72117	3.19762	3.75185	3.61787	2.34588	2.62514	4.52626	3.00985	3.43654
ENSMUSG00000036206	Sh3bp4	-0.174118	0.997581	0.00873012	0.999971	1.06968	0.514835	1.41632	0.150403	1.10972	0.313486	0.684479	0.744637	1.73887	0.0372238	1.05905	0.361385	0.735262	0.774565	1.16895	0.165506	0.541261	0.77522	2.41717	1.98349	1.24822	1.78948	2.80425	1.74985	1.06537	2.12442	2.65582	2.30917	1.23949	2.34921	0.644556	2.42256	1.85757	2.61288	2.75326	3.1026	2.27697	2.28552	1.93384	1.28014	1.16347	1.05375	0.693834	1.74969
ENSMUSG00000055013	Agap1	0.683047	0.978881	0.500386	0.999971	0.550678	0.609083	0.606177	0.38813	0.247883	0.790756	-0.475384	0.699745	-0.593027	0.285784	-0.454999	0.610343	-0.0869641	0.985549	-0.297818	0.647742	0.150965	0.92151	8.59021	8.80106	8.88803	9.03899	8.47766	8.59531	9.07069	8.61569	8.99382	8.93832	8.38764	8.63553	8.22264	8.63663	8.85828	8.11124	8.28899	8.90916	8.48249	8.49997	8.83781	9.44865	9.29426	8.16529	9.01559	8.74447
ENSMUSG00000088775	Gm26037	0.725714	0.997581	0.308023	0.999971	-0.0866146	0.984805	0.66026	0.822284	-0.0779367	0.985228	-0.728544	0.901984	-1.00857	0.599089	0.0936942	0.986895	0.378044	0.980195	0.326559	0.900743	-0.250967	0.966482	-0.201995	-0.150511	-0.528554	-0.779521	-1.11943	-0.839407	-0.110863	-0.0171688	-0.176317	-0.923192	-0.836577	-0.914514	0.257054	-1.40508	-0.837949	-0.657432	0.00547842	-2.60811	-0.450874	0.308641	0.545076	-1.06983	1.06466	-0.569492	-0.478443	0.562046
ENSMUSG00000026301	Iqca	-1.61534	0.997581	-3.60886	0.999971	-6.22136	0.314852	-1.17813	0.749509	-2.52652	0.456655	1.7927	0.755485	-0.826822	0.778189	-0.873917	0.865583	1.77626	0.848515	1.20069	0.721002	0.729086	0.92151	-2.79492	-2.21935	-3.99561	-3.26652	-2.82891	-0.209385	-2.00209	-2.87601	-1.56488	-6.60811	-0.386752	-2.91327	0.257054	-0.943451	0.433267	-1.3255	-1.71796	-2.60811	-2.0895	-2.60811	-1.09314	-2.60811	-2.60811	-0.209155	-0.787574	-2.02306
ENSMUSG00000034432	Cops8	0.210594	0.997581	-0.0134864	0.999971	0.193346	0.799636	0.401172	0.385514	0.434562	0.350154	0.214338	0.83538	0.243674	0.532088	0.164238	0.825173	0.340276	0.726769	0.544895	0.115662	0.369761	0.565325	5.20801	5.00339	4.66311	5.03287	5.13087	5.10153	4.88719	5.05143	5.07777	4.86995	4.6766	5.11116	5.05443	5.19158	5.07366	5.28312	5.30101	4.76042	5.21994	5.1514	4.76194	4.88391	5.31844	4.31155	5.0341	4.81
ENSMUSG00000048126	Col6a3	-0.523725	0.997581	0.408613	0.999971	-1.45868	0.735613	0.941252	0.761255	-0.968978	0.77493	1.34307	0.794407	0.0481704	0.988234	1.18772	0.736891	0.212305	0.991162	0.866477	0.713187	-0.694602	0.890294	0.750259	0.0960865	-0.116218	-0.81082	-1.00039	0.29451	-1.04856	0.139167	0.416421	-1.98351	-0.524831	-1.49381	-1.68361	0.600949	1.2258	-1.06691	-2.60811	0.468334	-1.70882	0.401845	1.1008	-0.0817426	-2.60811	-0.319561	-0.224003	0.714052
ENSMUSG00000026303	Mlph	0.214144	0.997581	0.235541	0.999971	-0.333941	0.87737	-1.12745	0.381906	-2.46306	0.0360288	-1.29157	0.447008	-2.46857	0.0156639	-2.26557	0.0483308	-0.851447	0.769815	-2.28804	0.0196808	-1.43572	0.317772	0.566641	2.00324	2.85468	1.41896	0.36472	1.54171	2.83329	0.567717	1.49169	2.2852	2.61914	0.156081	1.49324	1.20154	2.04203	0.791317	-0.960366	1.11073	0.900545	-1.01556	1.33665	2.96659	2.33837	3.1633	2.62899	2.12006
ENSMUSG00000026304	Rab17	-1.72826	0.997581	-2.34371	0.999971	-6.01694	0.407698	-0.0175671	0.997981	-2.21279	0.58434	-1.62779	0.857627	0.595164	0.863268	1.34123	0.797588	1.03568	0.950974	-3.67323	0.36024	0.36644	0.970569	-6.60811	-1.89919	-2.93488	-2.56844	-1.72426	-3.94722	-2.31943	-0.978201	-0.608737	-6.60811	-0.59117	-2.80396	-2.60811	-2.08799	-1.92758	0.0365608	-2.60811	-2.60811	-0.598039	-2.60811	0.207108	-1.64298	-1.3717	-1.49328	-2.60811	-2.60811
ENSMUSG00000026305	Lrrfip1	0.168162	0.997581	0.00898928	0.999971	0.0522891	0.930259	-0.627828	0.0211715	-0.442365	0.137265	-0.241931	0.656851	-0.874273	0.000535659	-0.7032	0.00901879	-0.023551	0.991909	-1.12674	3.07642e-05	-0.469098	0.146899	7.64648	8.74967	8.77322	8.30412	8.05812	8.69046	8.93239	8.22919	8.1364	8.81652	8.76423	8.32186	8.91889	8.63404	8.4859	8.06599	8.12	7.98766	8.16423	8.25617	8.2672	9.02066	8.95058	8.82021	9.13745	8.73866
ENSMUSG00000070732	Rbm44	-1.32867	0.997581	-1.13335	0.999971	0.948563	0.885185	-0.679551	0.907896	-0.622234	0.918364	-0.676033	0.964601	1.91272	0.578524	0.470424	0.954104	0.699123	0.979386	-1.15659	0.796093	-0.598811	0.950593	-3.06583	-1.21012	-1.90924	-2.50805	-0.191838	-2.78059	-2.10456	-1.63414	-1.45544	0.172673	-0.77589	-1.39812	-2.60811	-1.40508	-1.46703	-2.60811	-2.60811	1.49812	-2.60811	-1.01556	-0.370592	-0.492799	-2.60811	-1.77856	-2.60811	0.299005
ENSMUSG00000034353	Ramp1	-0.0669126	0.997581	-0.00790382	0.999971	-1.49011	0.447878	-1.75786	0.157975	-2.54762	0.0387355	-1.55068	0.36222	-2.49593	0.0212492	-1.82554	0.154512	-1.59311	0.452154	-2.50465	0.0163939	-2.00404	0.151622	3.05555	3.96709	5.5602	3.55616	3.00526	3.95051	5.50119	3.67565	3.81024	4.07799	5.5681	3.02049	3.73039	3.64983	4.40064	1.6866	1.87308	4.17982	2.91507	3.82098	4.10034	4.76464	4.64393	6.39288	4.19913	3.75847
ENSMUSG00000034343	Ube2f	0.0305762	0.997581	0.11119	0.999971	0.145114	0.822578	0.607723	0.0681172	0.645941	0.056008	0.196419	0.816048	0.427686	0.154159	0.639411	0.0580653	0.254197	0.782581	0.680489	0.0160263	0.532881	0.182079	6.25312	5.82683	5.57263	6.10551	5.9197	5.68843	5.49202	6.13143	6.06916	5.60655	5.46144	6.10738	5.69457	5.79025	5.58527	6.16194	6.12219	5.34444	6.23182	6.04528	6.12029	5.67465	5.51837	5.27028	5.71213	5.75847
ENSMUSG00000026307	Scly	0.276845	0.997581	0.384619	0.999971	-0.373555	0.54809	-0.266833	0.569509	-0.20276	0.691171	-0.136859	0.90296	0.0815204	0.843729	-0.192595	0.749179	-0.0739012	0.979386	-0.375934	0.250998	-0.198613	0.783613	4.6481	4.95014	5.02404	4.82542	4.99778	4.77941	4.91626	4.72367	4.37259	4.26586	4.63942	4.43666	4.61708	4.72048	4.99981	5.17153	4.8613	4.96374	4.83508	4.80407	4.53897	5.07984	5.00201	4.65592	4.83157	4.87193
ENSMUSG00000049515	Espnl	-0.811728	0.997581	-0.986017	0.999971	2.54498	0.64097	-0.31926	0.954747	-0.00648282	0.998998	-0.486651	0.970585	0.747151	0.833113	0.170792	0.985688	1.11563	0.943135	-1.93581	0.624778	1.61498	0.796738	-4.46223	-1.41079	-2.52641	-0.911439	-1.60497	-2.83878	-2.35213	-2.18133	-1.85966	1.00458	-1.5404	-1.54688	-2.60811	-1.15588	-1.92758	-1.06691	-1.41904	-0.719122	-1.70882	-0.599573	-2.60811	-2.60811	-1.11848	-1.25521	0.180218	-2.60811
ENSMUSG00000047443	Fam132b	3.27286	0.997581	3.73874	0.999971	5.52882	0.456213	5.17478	0.294816	1.99105	0.744877	1.68976	0.858836	-3.27286	0.423565	-3.27286	0.591025	-0.945586	0.966013	0.459923	0.926431	-1.24684	0.882817	-2.40945	-3.81496	-2.86938	-4.11622	-6.60811	-1.64549	-3.33525	-6.60811	-1.43333	-1.07929	-6.60811	-4.61706	-2.60811	-2.08799	0.0754905	-2.60811	-2.60811	-2.60811	-2.60811	-2.60811	-2.60811	-2.60811	-2.60811	-1.25521	-2.60811	-2.60811
ENSMUSG00000026309	Ilkap	-0.0280167	0.997581	0.0725591	0.999971	0.0155331	0.982754	-0.0896202	0.854589	0.1181	0.79999	0.150338	0.856489	0.288689	0.298094	0.0366348	0.962013	-0.101361	0.950827	-0.00260161	0.997899	0.144985	0.821527	5.30485	5.20609	5.30745	5.45243	5.49556	5.35721	5.20687	5.24351	5.14527	5.25042	5.23489	5.35299	5.48992	5.49011	5.06516	5.44752	5.32135	5.70791	5.39069	5.3545	4.9656	5.16709	5.22144	5.24867	5.28521	5.25943
ENSMUSG00000067071	Hes6	0.0705322	0.997581	0.0579751	0.999971	0.0620282	0.966316	-0.333	0.701992	-0.294522	0.748744	-0.617781	0.5635	-0.214334	0.746227	-0.660244	0.39248	-0.306505	0.88978	-0.667251	0.238855	-0.0692491	0.971975	2.99111	3.35186	3.65837	3.58912	3.45659	3.05314	3.67092	3.01068	3.26739	3.66242	3.60039	3.30587	3.50563	3.28914	2.04203	2.9995	2.96201	4.1531	2.56336	2.92658	3.47692	3.38845	3.38813	4.14484	3.49927	3.40337
ENSMUSG00000055866	Per2	-0.617575	0.997581	-0.520761	0.999971	0.547968	0.697286	-1.36121	0.0794381	-1.17481	0.15573	0.382441	0.854499	-0.918624	0.184666	-0.868517	0.352076	-0.0668252	0.991764	-1.79488	0.0079629	-1.30402	0.146065	2.23418	3.96223	4.02906	2.72504	3.01362	4.31469	3.93225	3.06373	3.18861	5.09779	4.54982	3.37501	4.90286	4.4608	3.01302	2.43623	3.13288	3.40397	3.21976	3.10348	2.93164	4.27024	3.94138	3.54045	4.11519	4.18005
ENSMUSG00000034292	Traf3ip1	-0.450772	0.997581	-0.27148	0.999971	-0.710146	0.512482	-0.54792	0.474536	-0.315005	0.733207	-0.0486545	0.982182	-0.0209008	0.980405	-0.352511	0.733813	0.0120798	0.998761	-0.758405	0.181631	-0.650406	0.490338	3.06638	3.83687	3.82479	3.17438	3.6246	3.59684	3.6455	3.29299	3.54835	3.38612	4.09627	3.78127	3.97972	3.41965	3.35718	3.64852	3.42376	3.83225	3.63669	3.01774	3.21813	3.79783	3.74795	3.41677	4.00755	3.67755
ENSMUSG00000026311	Asb1	0.432109	0.997581	0.291627	0.999971	-0.012534	0.995806	0.546453	0.692967	0.541957	0.702677	-0.258787	0.94344	0.34444	0.743709	0.136428	0.953978	-0.509877	0.885931	0.73	0.452124	0.267055	0.913833	3.81816	2.57828	3.08816	3.35521	3.57308	2.96985	3.22864	3.36507	3.34298	2.784	2.79653	3.33849	3.38877	2.93347	2.53576	3.7016	3.5584	3.50605	3.58645	3.54265	2.94598	2.92269	3.86268	2.6945	3.14015	2.73199
ENSMUSG00000026313	Hdac4	-0.0315956	0.997581	0.14503	0.999971	0.0618314	0.927149	-0.0276026	0.964036	-0.0787341	0.878234	-0.055904	0.967278	-0.0935229	0.789791	-0.208213	0.673803	-0.483817	0.340688	-0.900613	0.000998116	-0.34187	0.453535	6.1213	6.5381	7.02191	6.68004	6.75177	6.78938	6.84529	6.63708	6.84928	6.93872	6.87688	6.79815	6.95887	6.86326	6.51425	6.6812	6.58346	6.96957	6.64879	6.66416	6.6043	6.93425	6.78675	6.81649	6.74939	6.56832
ENSMUSG00000026260	Ndufa10	0.0770882	0.997581	0.0392229	0.999971	-0.0540686	0.903095	-0.0525365	0.887272	-0.0866325	0.797135	-0.0160766	0.982674	-0.183895	0.364192	8.99486e-05	1	-0.0305578	0.986556	-0.0979204	0.681569	-0.150385	0.704585	6.04261	6.10998	6.14053	5.99015	5.9945	6.16232	6.1784	6.17849	6.04877	6.04724	6.10131	6.01468	6.1028	6.24496	6.1446	6.06737	6.05241	5.86435	6.18897	6.21702	6.13757	6.12558	6.20962	6.2075	6.14639	6.00686
ENSMUSG00000073616	Myeov2	0.210085	0.997581	0.0710105	0.999971	-0.231038	0.778412	0.179007	0.780723	0.153605	0.819993	-0.0785622	0.966037	-0.234657	0.58671	-0.298443	0.656242	-0.0210914	0.994042	-0.107863	0.843656	-0.0346008	0.982717	3.24738	3.33415	3.35524	3.32064	3.25966	3.41575	3.49431	3.19587	3.46324	3.05319	3.28423	3.43783	3.33714	3.53933	3.42514	3.50659	3.31637	2.96598	3.14073	2.94218	3.51587	3.32242	3.60583	3.59473	3.00985	3.32288
ENSMUSG00000034220	Gpc1	-0.663469	0.997581	-0.309742	0.999971	0.186073	0.93455	0.772027	0.579559	1.06523	0.405278	1.59379	0.273177	2.94232	0.00267473	1.73396	0.126042	1.1907	0.58916	2.32022	0.0112188	1.28778	0.3781	4.17834	3.04881	1.85811	3.1459	4.4467	3.09817	1.50439	3.23835	2.93988	2.35393	2.16786	3.23308	2.4699	2.5508	3.89662	3.6753	3.86596	5.27592	3.04476	3.17124	3.52545	-0.0817426	1.11491	2.52914	2.13299	2.94673
ENSMUSG00000034212	Ankmy1	-1.32636	0.997581	-3.54607	0.999971	-0.864388	0.870394	-2.24836	0.524654	-3.43518	0.325118	-0.246395	0.97991	-1.56829	0.580524	-3.05364	0.451687	1.14164	0.936369	2.09329	0.475424	1.17783	0.853191	-1.10476	-2.05641	-3.19805	-2.02022	-2.54664	-1.22474	-0.978349	-4.03198	-1.90035	-0.516372	0.348016	-3.08716	-2.60811	0.0262348	-0.837949	-0.657432	-2.60811	-2.60811	-2.60811	-2.60811	-1.66029	-0.492799	-0.903149	-0.439121	-2.10017	-1.02297
ENSMUSG00000047067	Dusp28	-0.237632	0.997581	-0.470251	0.999971	-1.75037	0.572306	-1.29373	0.559915	-1.61523	0.457633	0.13858	0.981563	-1.72205	0.285784	-1.08294	0.688884	-0.133603	0.991909	0.187043	0.940655	-0.0421813	0.999868	1.35288	1.03224	1.16584	1.12366	-0.323595	1.53704	1.39846	0.315517	0.342356	-0.114277	1.63609	0.0208572	0.893623	1.28821	2.29546	0.421149	0.360347	-2.60811	0.844645	0.308641	0.207108	0.78728	1.50237	1.92472	-1.18153	1.14702
ENSMUSG00000026269	Rnpepl1	0.139578	0.997581	0.0519002	0.999971	-0.130349	0.813389	-0.134512	0.748727	-0.217392	0.564477	-0.0856081	0.934278	-0.106123	0.727724	-0.353517	0.289104	0.0277977	0.991443	0.102903	0.759118	-0.0692133	0.926327	6.34404	6.26893	6.24114	6.17192	6.22269	6.24321	6.32881	5.9753	6.05472	6.05889	6.18924	5.97184	6.15741	6.27975	6.29748	5.98055	5.87109	6.68713	5.9827	5.96738	5.98629	6.2403	6.45369	6.29206	6.17154	6.30952
ENSMUSG00000026270	Capn10	0.157776	0.997581	0.197768	0.999971	-0.0340373	0.984512	0.013244	0.992275	0.131086	0.923995	-0.113419	0.97094	-0.528215	0.464473	-0.273438	0.850517	-0.290805	0.935425	-0.468798	0.545551	-0.402572	0.793218	2.58527	2.76326	3.05407	2.6515	2.48586	2.90066	3.01408	2.74064	2.86954	2.82226	2.8563	2.98739	3.19356	2.68463	2.86427	3.04128	2.92261	0.347833	2.95521	2.30977	2.96017	2.96659	3.33613	2.76382	2.76742	2.69592
ENSMUSG00000026271	Gpr35	-0.436344	0.997581	-0.333474	0.999971	-0.361192	0.868281	-0.489834	0.760967	-0.274509	0.878529	0.729473	0.772729	0.39129	0.739722	0.340138	0.875324	1.15769	0.625721	-0.746118	0.515422	0.212212	0.944759	1.99314	3.89695	2.73926	2.95147	3.02768	3.36586	2.63639	2.97653	2.5829	2.71154	3.07273	2.79822	2.56274	3.50355	3.82798	2.13552	2.21503	4.01153	2.41771	3.28571	3.17009	1.4547	2.31706	3.50039	2.51131	3.75847
ENSMUSG00000014602	Kif1a	-0.506093	0.997581	-0.406977	0.999971	0.275137	0.903217	0.073971	0.972294	-0.0575517	0.980893	0.927311	0.67603	0.262784	0.837845	0.557906	0.771735	1.04084	0.683647	0.198635	0.896765	0.535861	0.821527	4.07018	4.91238	3.87155	4.40741	4.03521	4.69974	3.77243	4.33034	4.35249	4.55366	4.27852	4.22097	4.83376	4.77402	4.49221	4.17808	4.18741	3.72747	5.09972	4.38617	2.47843	3.94407	4.1843	2.98897	4.51957	5.08564
ENSMUSG00000034159	2310007B03Rik	0.348456	0.997581	0.64241	0.999971	-0.637009	0.883678	-0.554836	0.878028	0.396705	0.918364	-0.594239	0.939075	-1.32291	0.544754	-1.28642	0.713867	-1.19518	0.869206	-0.695982	0.786688	-0.63969	0.899275	0.152452	-0.346742	0.848434	0.208745	-0.76843	-0.039758	0.554481	-0.731942	-0.348811	-0.430985	0.206025	0.60273	0.774458	-0.943451	0.204861	-2.04486	-1.17155	0.682787	-0.598039	-0.0136654	-0.687098	-0.850832	0.719693	1.40571	-0.787574	-0.0229313
ENSMUSG00000084989	E030010N08Rik	-1.68827	0.997581	-1.79361	0.999971	-0.900798	0.866308	-0.347559	0.942288	-1.10094	0.793942	0.457578	0.969436	1.60013	0.565126	1.05753	0.840546	1.00811	0.943135	0.0839289	0.986456	-0.126211	0.99397	-1.452	-0.527817	-1.53593	-1.66214	0.169541	-0.973008	-1.43059	-0.373059	-0.089878	-0.643116	0.257681	-0.843255	-1.12472	-0.758325	-0.0666343	-2.60811	-0.333049	1.55365	-2.0895	0.401845	0.299307	-0.206187	-2.60811	-0.871987	0.265764	0.199467
ENSMUSG00000047793	Sned1	-0.540949	0.997581	-0.131264	0.999971	0.481661	0.885185	-0.115413	0.971686	0.187485	0.955137	0.154382	0.980085	2.22416	0.145165	1.06762	0.688908	-0.467103	0.963549	-0.805556	0.672568	-0.653025	0.863803	-0.45993	-0.121477	0.345626	-0.307399	2.1601	0.0903236	-0.0640587	1.00356	0.361477	0.958551	0.47689	0.664375	0.949707	-0.0783258	-0.401348	-0.202569	0.279474	3.57477	0.210749	1.44697	1.37952	-2.60811	0.173569	1.00876	-0.624745	0.392117
ENSMUSG00000026273	Mterf4	0.0384815	0.997581	-0.185134	0.999971	-0.285194	0.84782	-0.0125447	0.992519	-0.117131	0.934874	-0.246969	0.926058	0.0164978	0.988052	0.00218334	0.99976	-0.0261182	0.995483	-0.0672519	0.955186	-0.324523	0.839548	2.87344	2.91458	2.9407	2.61617	3.18081	2.91734	3.16431	3.16649	3.11328	2.84064	3.12583	3.0087	3.047	2.56822	3.16385	3.18489	3.31637	3.1026	3.45261	2.87874	3.18225	3.78154	2.31706	3.11105	2.99739	2.39214
ENSMUSG00000026274	Pask	-1.54138	0.997581	-0.0334791	0.999971	-0.992361	0.774919	-0.662555	0.812344	-0.572954	0.841352	1.22423	0.773159	0.724148	0.711272	0.267763	0.952131	-0.808641	0.911421	-1.99905	0.261155	-0.434141	0.925322	-1.40651	-0.216105	0.592536	0.158395	-0.191222	0.308858	-0.915369	-0.647606	-0.0365398	-0.366347	0.626015	0.0530604	0.0672906	0.905111	0.323579	-1.06691	-0.466189	0.95444	-0.598039	0.571927	-2.05772	-0.850832	-0.401366	-0.439121	-1.18153	0.714052
ENSMUSG00000026275	Ppp1r7	0.111478	0.997581	-0.0967016	0.999971	-0.401133	0.41083	-0.485718	0.0898356	-0.284332	0.406547	-0.508144	0.134166	-0.533778	0.0314601	-0.512054	0.0760829	-0.366237	0.488149	-0.233401	0.393204	-0.039491	0.964042	4.80118	4.66834	5.03458	4.99509	4.70898	4.73462	5.24276	4.73071	4.64556	4.73015	5.13128	4.84695	4.50457	4.73212	4.95912	4.73977	4.75314	4.65645	4.74252	4.54273	4.90819	5.35773	5.31576	5.05484	4.85246	4.63055
ENSMUSG00000034088	Hdlbp	0.0256392	0.997581	0.118619	0.999971	0.00838201	0.987804	0.38968	0.0922017	0.349395	0.158981	0.311094	0.327288	0.483559	0.0157715	0.408636	0.0826692	0.0839047	0.943135	0.346574	0.0801195	0.293714	0.32963	8.73083	8.46816	8.38426	8.67797	8.77484	8.60237	8.29128	8.69991	8.65532	8.27402	8.26564	8.61503	8.62157	8.54665	8.63899	8.81612	8.94293	8.53744	8.81393	8.70561	8.57161	8.28205	8.32196	8.27146	8.25363	8.46093
ENSMUSG00000026276	Sept2	0.208083	0.997581	0.20715	0.999971	-0.261406	0.44661	0.119585	0.678	0.0736665	0.820589	-0.0814055	0.900165	-0.0465977	0.846545	-0.0649272	0.875153	0.0637795	0.957706	0.121912	0.57352	-0.022622	0.972989	7.73915	7.68102	7.61724	7.59462	7.57157	7.53677	7.61817	7.55324	7.52967	7.14868	7.41009	7.48376	7.4273	7.55877	7.62123	7.5486	7.46254	7.69759	7.45222	7.52737	7.67476	7.67338	7.62861	7.55343	7.53925	7.59121
ENSMUSG00000034066	Farp2	-0.178713	0.997581	-0.109852	0.999971	-0.0269269	0.982435	-0.130555	0.877089	-0.0253268	0.980893	0.0830982	0.969436	0.399346	0.399754	0.122948	0.908135	0.157785	0.956243	-0.440546	0.362845	-0.201225	0.853788	2.93115	3.52948	3.3717	3.17047	3.70218	3.38593	3.30284	3.42578	3.35099	3.45462	3.48155	3.45622	3.78537	3.35085	2.95902	3.33802	3.39526	4.24875	3.44323	3.59293	3.2873	3.117	3.55213	3.27199	3.83636	3.63055
ENSMUSG00000026277	Stk25	-0.0355376	0.997581	0.0565169	0.999971	-0.10952	0.917917	-0.09395	0.919196	-0.347445	0.614229	-0.0745181	0.97218	0.140651	0.807517	-0.0753961	0.951546	0.00542269	0.999774	-0.197469	0.737113	-0.0979756	0.945044	5.13095	5.33384	5.32841	5.23044	5.37701	5.16184	5.23636	5.16096	5.17795	5.16238	5.2719	4.92445	4.80744	5.19999	5.43184	4.82597	4.89901	6.07117	4.91529	4.94623	5.54804	4.8647	5.21857	5.55867	5.21167	5.15037
ENSMUSG00000026278	Bok	-0.866075	0.997581	0.310187	0.999971	-1.25467	0.80504	-2.89878	0.38704	-3.97707	0.261234	-1.64528	0.810643	-2.75937	0.31382	-1.08756	0.829465	-5.2125	0.329457	-2.43528	0.359053	-3.73745	0.340817	-1.9497	-4.72692	0.485581	-3.25187	-3.45005	-2.33596	-0.690681	-1.77824	-2.72338	-1.07927	0.175394	-3.80168	-0.909862	-2.60811	-1.46703	-1.3255	-2.60811	-2.60811	-2.60811	-2.01935	-0.111185	-0.660737	-2.07003	0.52468	-2.60811	-2.02306
ENSMUSG00000026279	Thap4	-0.14263	0.997581	-0.271334	0.999971	0.414958	0.680743	-0.235622	0.771057	-0.270006	0.741396	0.232402	0.888142	-0.268589	0.63476	-0.29919	0.746624	0.317965	0.863531	-0.239812	0.696431	-0.0736286	0.966482	4.38208	4.93985	4.62189	4.54826	4.482	4.98299	4.75059	4.4514	4.6576	5.30818	4.89322	4.62322	5.33798	5.0897	4.37338	4.60231	4.52659	4.33052	4.63128	4.61264	4.07448	4.94736	4.99532	4.21088	5.32063	5.02877
ENSMUSG00000026280	Atg4b	-0.128733	0.997581	-0.00369453	0.999971	0.116575	0.897733	-0.174483	0.798884	-0.149613	0.833124	0.151688	0.923646	-0.0270091	0.963976	0.0779891	0.937992	-0.00249088	1	0.201674	0.681709	0.139054	0.898338	5.08287	4.87871	4.8812	5.02025	4.72915	4.90785	4.75616	4.83415	4.71041	5.00147	4.88489	4.73528	5.15328	5.04994	4.4406	4.93712	5.06202	3.98146	4.90849	4.96162	4.63499	4.7893	4.73511	4.76815	4.975	4.83509
ENSMUSG00000026281	Dtymk	0.420241	0.997581	0.166639	0.999971	-1.04724	0.294931	-0.0383381	0.971834	0.111609	0.910604	-0.617795	0.490725	-0.618953	0.22184	-0.570771	0.42223	-0.177605	0.955718	-0.483839	0.367946	0.10241	0.948349	2.58585	2.89208	3.06969	3.1721	2.70434	2.70549	3.32329	2.75252	2.86471	1.85581	2.90305	3.01466	2.63293	2.89256	2.67626	2.91212	2.66049	2.62074	2.58057	2.94218	2.81154	3.24134	3.57923	3.18368	3.0586	2.83509
ENSMUSG00000026283	Ing5	0.0288031	0.997581	-0.171774	0.999971	0.0147036	0.987804	0.280628	0.587821	0.652814	0.11428	0.131727	0.923889	0.52841	0.129003	0.445327	0.347035	0.186614	0.902325	0.585789	0.0840028	0.710489	0.103063	4.85112	4.45195	4.26533	4.97582	4.99432	4.59764	4.46591	4.91123	4.71773	4.45181	4.4371	5.08992	4.42767	4.72825	4.64822	5.02651	4.80823	5.15094	5.09074	4.88701	4.75788	4.60252	4.66937	4.09191	4.2367	4.55202
ENSMUSG00000073609	D2hgdh	-0.59482	0.997581	0.157701	0.999971	-0.580082	0.786127	-0.517872	0.750525	-1.26826	0.3443	-0.470163	0.890778	-0.249404	0.848485	-0.77768	0.660327	-1.19174	0.625721	-1.56354	0.12115	-1.10535	0.531204	1.77105	2.14285	3.3346	2.22925	2.33267	2.11191	2.58208	1.8044	2.65902	2.59681	3.1769	1.90863	2.17282	2.34382	1.93421	1.37424	1.78793	3.27773	1.51604	2.33363	1.61302	1.84799	2.33837	3.28148	2.69216	2.06456
ENSMUSG00000073608	Gm6086	-1.1027	0.997581	-1.95487	0.999971	0.38205	0.954061	0.524887	0.922923	0.0940234	0.989485	1.2541	0.894892	-0.926319	0.796223	0.756545	0.906887	0.841117	0.965804	-1.07507	0.804581	-0.0197483	1	-3.7897	-1.87352	-2.71463	-2.73438	-2.78878	-0.608362	-1.86246	-1.10592	-0.234873	-0.377709	-0.759759	-0.665736	-1.37727	-2.08799	0.883283	-0.84769	-2.60811	-2.60811	-1.70882	-2.60811	0.467713	-2.0463	-2.60811	-0.209155	-2.10017	-1.02297
ENSMUSG00000026285	Pdcd1	-1.84271	0.997581	-1.99345	0.999971	-1.84111	0.772388	-0.692633	0.898284	-0.562651	0.921321	2.84327	0.654355	1.71085	0.599554	0.919682	0.890714	1.86177	0.867762	0.797794	0.859517	-1.39511	0.869762	-2.68654	-1.62257	-3.48434	-4.87945	-1.62273	-0.490318	-3.33359	-2.4139	-2.18351	-3.33199	-1.49088	-2.05353	-0.909862	0.381981	-0.401348	-2.60811	0.102708	-2.60811	-1.15905	-1.27935	-2.60811	-2.60811	-2.60811	-1.25521	-2.60811	-1.60798
ENSMUSG00000051185	Fam174a	0.43866	0.997581	0.241357	0.999971	0.0677339	0.955173	0.53405	0.392583	0.643915	0.297955	0.134068	0.946482	0.0451148	0.948296	0.270382	0.768918	0.648185	0.54641	0.981439	0.0304085	0.546609	0.498188	6.27547	5.94221	5.29403	5.84064	5.53645	5.6254	5.49133	5.76171	5.58672	5.12041	5.05267	5.69659	4.91348	5.73925	6.02486	5.54756	5.53675	5.53931	5.42206	5.76517	6.04406	5.46365	5.27214	5.71737	5.15113	5.97899
ENSMUSG00000040710	St8sia4	-0.28998	0.997581	0.0508394	0.999971	0.123389	0.965241	0.229179	0.915297	0.743398	0.647261	0.964533	0.690323	1.47407	0.174104	0.801281	0.670162	0.160553	0.987115	1.73333	0.0980161	0.539804	0.832798	5.11554	3.54276	3.38221	3.92201	4.51546	4.00592	3.04139	3.84267	3.56055	3.45476	3.33137	4.07477	3.27264	3.75247	4.68195	3.9189	4.47304	4.99417	3.0815	3.53238	4.55308	2.13122	1.71279	4.11862	1.912	3.58197
ENSMUSG00000044768	D1Ertd622e	-0.21758	0.997581	-0.123271	0.999971	-0.149016	0.833392	-0.261388	0.582135	-0.18665	0.723215	0.0368538	0.978443	0.00559538	0.991223	-0.137031	0.843425	-0.145124	0.930483	0.00896271	0.98881	-0.218768	0.753576	6.34092	6.18683	6.33196	6.11319	6.24324	6.2745	6.23765	6.10062	6.19384	6.30621	6.45523	6.26858	6.39688	6.40987	5.98489	6.02808	6.08698	6.56407	6.0553	6.07566	6.1776	6.05955	6.10317	6.51352	6.24448	6.16694
ENSMUSG00000040648	Ppip5k2	-0.00551635	0.999343	0.125579	0.999971	0.224595	0.756154	0.56517	0.148581	0.523824	0.210243	0.550734	0.282129	0.72799	0.0276322	0.688053	0.0741257	0.44356	0.558629	0.819866	0.0102661	0.502997	0.299614	6.59156	6.21526	5.7717	6.27469	6.36859	6.19134	5.6406	6.32865	6.21129	5.87071	5.64612	6.16994	5.6079	6.25844	6.56183	6.31598	6.29544	6.49482	6.26414	6.20898	6.50373	5.64344	5.73869	5.54691	5.85527	6.13698
ENSMUSG00000026333	Gin1	-0.284753	0.997581	0.0660604	0.999971	0.585594	0.642396	-0.248922	0.821022	-0.22546	0.841472	-0.171746	0.948688	-0.250025	0.743872	-0.242532	0.859777	-0.371692	0.883133	-0.60569	0.376613	-0.242503	0.882817	1.77494	2.00894	2.38063	2.13813	1.77979	1.85807	2.02982	1.78729	2.06565	2.90017	2.31457	2.08911	2.24183	2.07797	1.2258	2.43623	2.10198	-0.0891794	1.86413	1.5319	2.09687	1.75091	2.13424	2.30561	1.96412	2.29903
ENSMUSG00000026335	Pam	-0.100826	0.997581	-0.231649	0.999971	0.0358951	0.979163	-0.0571058	0.95861	0.200917	0.822462	-0.184923	0.926342	-0.139423	0.833277	0.0731149	0.959119	-0.210558	0.943135	0.294224	0.63334	0.322913	0.780333	3.30059	2.79581	3.00637	3.32928	2.99777	2.95227	3.13719	3.21031	3.18091	3.27391	3.23802	3.43893	2.7794	2.96011	3.17968	3.5165	3.12133	2.05488	3.14073	3.06125	3.46701	2.78236	3.20308	3.42535	2.62899	2.97711
ENSMUSG00000099375	Gm28187	0.496008	0.997581	0.16119	0.999971	0.358456	0.90636	-0.355651	0.89081	-1.07912	0.601778	-1.37771	0.629801	-1.64121	0.247633	-3.00507	0.0767214	0.120697	0.991909	-1.02284	0.513648	-1.04796	0.706782	0.463689	1.60722	1.48653	0.438567	0.180134	0.443633	1.82134	-1.18372	0.969685	1.68379	1.32534	0.246219	1.37533	-0.191061	0.0754905	-0.338853	0.102708	1.0347	-0.317341	-0.599573	-1.66029	1.49522	2.10966	1.97236	2.73778	1.25011
ENSMUSG00000047496	Rnf152	-0.40507	0.997581	-2.41163	0.999971	-1.24046	0.810993	-0.119281	0.982226	-2.12075	0.56728	-0.425449	0.969992	-4.08217	0.167129	-0.667497	0.904624	-2.13035	0.838903	-0.63898	0.874476	-0.0706083	0.999868	-3.29493	-4.7863	-2.65595	-2.72656	-4.73156	-1.07484	-0.649392	-1.31689	-0.363603	-1.48479	-0.244322	-2.36507	-2.60811	-0.758325	0.204861	-2.04486	-2.60811	-2.60811	-1.40791	-0.277078	-1.09314	-2.0463	-2.60811	0.96233	-2.10017	-2.60811
ENSMUSG00000056536	Pign	0.0780787	0.997581	0.430106	0.999971	0.568598	0.407698	0.0426352	0.953772	0.065979	0.929313	-0.0534823	0.974239	0.349797	0.339	-0.0559129	0.952781	-0.127387	0.954008	-0.215167	0.604145	-0.182764	0.827404	5.01572	5.1035	5.23089	5.04813	5.22866	4.82538	4.87886	4.82295	4.84342	5.36938	4.80079	4.86676	4.885	4.67698	4.92666	4.68371	5.17533	5.6801	4.77279	4.85441	4.86359	4.84132	4.80182	5.00704	4.97182	5.08912
ENSMUSG00000026319	2310035C23Rik	0.0791299	0.997581	0.115348	0.999971	0.16558	0.803845	-0.143362	0.783185	-0.0747453	0.902163	-0.178939	0.851876	-0.111745	0.770075	-0.1387	0.832891	0.013904	0.994535	-0.0773748	0.864188	-0.0656939	0.945901	5.5513	5.64258	5.62868	5.56298	5.48071	5.41352	5.59246	5.45376	5.36997	5.67891	5.51333	5.43858	5.54102	5.43656	5.26384	5.64111	5.35381	5.447	5.5521	5.48003	5.33585	5.67024	5.42436	5.68199	5.69681	5.58444
ENSMUSG00000026321	Tnfrsf11a	-0.0403475	0.997581	0.0826742	0.999971	-0.490975	0.808172	-0.354911	0.827345	-0.198926	0.917183	-0.275746	0.943323	-0.621358	0.55478	-0.283376	0.895914	-0.667637	0.843052	-0.485919	0.672568	-0.49361	0.825325	3.99965	3.81793	4.48557	3.99196	3.74119	4.0868	4.36255	4.07917	4.04798	3.91192	4.4029	4.20397	3.1819	4.37924	4.43401	2.95647	3.06212	4.63085	2.8022	3.89499	4.87487	3.8919	4.0226	4.95463	3.47253	3.83509
ENSMUSG00000099843	Gm7160	-0.581441	0.997581	0.0953266	0.999971	0.79167	0.654525	0.756085	0.541558	0.39732	0.792451	0.980776	0.567984	1.82946	0.0349784	0.934461	0.474472	-0.131668	0.987115	0.950642	0.2908	0.359191	0.870182	2.94219	1.85988	1.99155	2.35074	3.14424	2.29555	1.31478	2.24924	2.6523	2.68789	1.89622	2.29354	2.37068	2.23893	2.40723	2.49755	2.7829	3.86555	2.98137	2.35709	0.755008	2.02451	1.25595	0.587215	1.85793	1.8184
ENSMUSG00000038866	Zcchc2	-0.310552	0.997581	-0.392135	0.999971	0.437697	0.594921	0.124927	0.868866	0.185139	0.79505	0.880398	0.100135	0.827895	0.0409342	0.425777	0.494877	0.765547	0.278768	0.8974	0.021536	0.412642	0.590088	7.69256	7.56071	6.79516	7.2078	7.70464	7.75714	6.87674	7.30252	7.31222	7.62499	7.1873	7.37244	7.90969	7.76171	7.58455	7.75834	7.69761	7.65933	7.69482	7.34796	6.69937	7.01399	6.97876	6.60986	7.24555	7.60708
ENSMUSG00000044340	Phlpp1	0.102329	0.997581	0.47246	0.999971	-0.191846	0.869748	0.495014	0.495149	0.389852	0.620648	0.828748	0.297713	0.527526	0.331941	0.707608	0.306622	0.828989	0.410533	0.678111	0.195767	0.601125	0.493331	6.45412	6.605	5.77601	6.37714	5.93341	6.23463	5.40588	6.11349	5.79857	5.11171	5.30355	5.6934	5.62953	6.36944	6.5588	6.10398	6.03403	5.62607	6.51081	6.1531	5.51717	5.70952	5.49009	4.9277	5.54467	6.6089
ENSMUSG00000057329	Bcl2	0.226927	0.997581	-0.0738179	0.999971	-1.02934	0.569825	0.0546432	0.977044	-0.0147163	0.995894	-0.865541	0.656851	-0.0536244	0.968275	0.161429	0.943796	0.587179	0.85831	-0.864241	0.377704	0.301737	0.898625	0.208582	1.66	1.07282	1.37456	1.31994	0.508026	1.37357	1.535	1.20128	0.1173	1.14664	1.13192	0.774458	0.458723	0.719715	0.791317	1.08646	2.05488	1.40447	2.10327	1.15115	1.37006	1.646	1.33458	1.68238	0.714052
ENSMUSG00000009905	Kdsr	-0.0389945	0.997581	-0.144919	0.999971	0.113615	0.943051	-0.624072	0.494412	-0.301039	0.791654	-0.295318	0.894986	-0.431333	0.555926	-0.384104	0.758031	-0.0915544	0.988269	-0.941946	0.152761	-0.509785	0.704585	3.69624	4.54664	4.63819	4.1284	4.31278	4.4488	4.74411	4.36001	4.15904	4.89672	4.78311	4.48207	4.93448	4.52019	3.62332	4.64358	4.60336	3.40397	4.71551	4.38617	3.89404	5.02207	4.90181	4.21088	5.27751	4.39777
ENSMUSG00000009907	Vps4b	0.0534088	0.997581	-0.0597451	0.999971	0.048431	0.944494	0.212574	0.618352	0.173253	0.704254	0.0326242	0.978443	0.125949	0.706574	0.197928	0.696521	0.0843541	0.965265	0.321048	0.275068	0.328433	0.49061	6.96848	6.73179	6.64743	6.97586	6.88653	6.79321	6.76059	6.95851	6.91975	6.75561	6.70718	6.88043	6.94944	6.67606	6.74583	7.10143	7.01983	6.46254	7.11314	6.97405	6.77358	6.99203	6.76528	6.48711	6.87721	6.69021
ENSMUSG00000059956	Serpinb12	-2.1276	0.989222	-1.47135	0.999971	0.82897	0.809943	0.031299	0.992275	0.820922	0.759107	2.18175	0.473647	1.71579	0.335519	2.22105	0.338339	0.433788	0.97442	0.697575	0.752398	0.710917	0.865362	-0.35304	-0.616828	-1.05062	-0.339699	0.00893305	0.474888	-1.70686	0.51419	0.452038	1.24971	0.420739	1.24166	1.41572	0.458723	-0.837949	1.08564	0.193797	-2.60811	0.954359	-0.792624	1.15115	-1.32813	-2.60811	-0.319561	0.495618	-1.28603
ENSMUSG00000062345	Serpinb2	-0.565111	0.997581	-1.01234	0.999971	-2.03409	0.703283	1.29919	0.687311	2.95936	0.263787	0.495496	0.959252	4.12707	0.0543138	3.94353	0.122008	-0.206499	0.991909	2.92133	0.181631	2.10465	0.610391	1.08206	-2.04576	-1.83926	0.26539	2.73503	-0.896539	-1.39203	2.5515	0.472269	-2.86101	-0.826924	2.13244	0.50179	-1.15588	-2.60811	3.3602	2.949	1.25174	3.3954	2.87874	-2.60811	-0.342387	-0.71582	-2.13452	-2.60811	-1.02297
ENSMUSG00000026315	Serpinb8	1.01711	0.997581	0.4319	0.999971	-0.0130653	0.996822	-0.114409	0.964434	-0.124815	0.962916	-0.330736	0.946482	-0.880852	0.489897	-0.965001	0.624009	0.240083	0.980675	-0.0347836	0.988063	0.430276	0.888458	2.09458	2.36944	2.12936	2.55964	1.83372	2.38384	2.71458	1.74958	1.58305	1.6844	1.69746	1.57265	3.2166	1.97722	1.5024	1.65105	1.78793	2.20118	2.39843	1.49006	1.29246	3.35581	2.99074	1.00876	3.25966	2.1995
ENSMUSG00000038702	Dsel	-0.0652581	0.997581	-0.0177968	0.999971	-0.368209	0.77248	1.16466	0.0793131	0.902492	0.21966	0.248817	0.906757	0.808062	0.172989	0.842773	0.262262	0.553477	0.739715	1.55711	0.00575216	0.723039	0.44236	4.66375	3.66011	3.10664	3.82968	3.86724	3.30799	3.05918	3.90195	4.28909	2.75623	3.12443	4.02693	2.73221	3.19133	3.8578	3.82634	4.01078	3.79816	3.95316	3.78683	4.00088	3.02312	3.41846	2.73649	2.61275	3.36943
ENSMUSG00000026374	Tsn	0.038877	0.997581	-0.140464	0.999971	-0.148425	0.800942	-0.11253	0.811951	0.0122602	0.98547	-0.136621	0.878117	-0.439621	0.10577	-0.242093	0.584955	-0.0293094	0.991443	0.0179014	0.970436	0.00324701	1	5.39085	5.34364	5.37295	5.37619	5.11267	5.41567	5.55229	5.3102	5.40088	5.36499	5.51341	5.52567	5.49229	5.46475	5.29686	5.36492	5.28556	4.57826	5.47134	5.31311	5.14404	5.70952	5.54152	5.4044	5.3106	5.54443
ENSMUSG00000026377	Nifk	0.191766	0.997581	-0.0144988	0.999971	0.418433	0.7267	0.264952	0.780723	0.0694269	0.956061	0.162926	0.946482	-0.168109	0.816459	0.16562	0.90217	0.462045	0.803221	0.160326	0.842373	0.440452	0.705439	4.50171	4.80342	4.34138	4.78183	4.37953	4.71057	4.54764	4.71326	4.62083	4.77431	4.35588	4.42531	4.87054	4.5424	4.72573	4.69248	4.61577	3.62749	4.82789	4.87487	4.42079	4.82551	4.77472	3.90201	5.04321	4.81
ENSMUSG00000064302	Clasp1	-0.0703025	0.997581	0.00585157	0.999971	0.143131	0.817824	0.100765	0.844066	0.282608	0.485953	0.314466	0.5755	0.397608	0.167129	0.33108	0.414801	0.310377	0.669701	0.0486863	0.915321	0.0717608	0.934924	5.66353	5.92522	5.61484	5.6866	5.9363	5.85316	5.53869	5.86977	5.70976	5.75212	5.60899	5.8916	6.09661	5.88367	5.53387	5.88626	5.9467	5.98541	5.99879	5.6029	5.98455	5.75195	5.55524	5.28686	5.82565	6.09778
ENSMUSG00000080542	Gm22710	0.0352384	0.997581	-0.177094	0.999971	0.415593	0.739794	-0.13123	0.910592	-0.0860653	0.947684	0.115438	0.967278	-0.606565	0.327273	0.152298	0.911947	-0.0235439	0.995396	0.525811	0.411733	-0.123983	0.946633	1.86386	1.3145	1.33805	1.21406	0.943812	1.66582	1.55038	1.70268	1.38391	1.93073	1.51514	1.42907	0.893623	1.36996	2.48571	0.58078	1.17855	1.31739	1.15154	1.98775	2.01766	1.4547	1.92483	1.44	1.25033	1.29902
ENSMUSG00000026380	Tfcp2l1	0.541884	0.997581	-0.82435	0.999971	-1.0486	0.810415	0.49506	0.894568	-0.914768	0.793341	0.545221	0.946235	-0.398153	0.877352	-0.765084	0.855115	1.4717	0.834066	1.13088	0.640714	1.33736	0.755162	-0.363362	-0.0225419	-1.49424	-0.156874	-0.526157	0.417218	-0.128003	-0.893087	-0.174827	-1.71849	-0.669888	-1.58466	-0.408954	1.68947	-1.11847	-1.3255	-0.776184	0.682787	-2.0895	0.208997	-0.520183	-0.660737	0.173569	0.52468	-0.0077813	0.199467
ENSMUSG00000048402	Gli2	-1.39098	0.997581	-2.46181	0.999971	-2.48346	0.6712	-6.70268	0.146614	-2.28625	0.585123	-0.21934	0.982674	-5.31171	0.169422	0.729431	0.9075	-0.0455606	0.999341	-4.24087	0.312187	-4.24087	0.486762	-6.60811	-2.4128	-2.36724	-6.60811	-6.60811	-1.51574	-1.2964	-0.566973	-6.60811	-2.38888	0.0945741	-2.19168	-2.60811	0.215045	-2.60811	-2.60811	-2.60811	-2.60811	-2.0895	-1.27935	0.879709	-1.64298	-2.60811	0.243296	-0.787574	-2.60811
ENSMUSG00000037035	Inhbb	-0.562425	0.997581	-2.75149	0.999971	-1.33182	0.813813	-0.334105	0.947873	-5.28635	0.237058	0.539053	0.963119	-4.72393	0.177544	-1.00449	0.858866	1.55177	0.897095	3.57531	0.220019	-0.806206	0.929832	-0.497937	-2.52148	-4.07325	-4.87945	-6.60811	-1.34513	-1.88419	-2.88867	-1.65587	-2.65358	-1.32176	-6.60811	-2.60811	-1.15588	0.0754905	-2.60811	-2.60811	-2.60811	-1.70882	-2.60811	-1.34902	-2.60811	-2.60811	-0.106601	-1.42792	-2.02306
ENSMUSG00000004451	Ralb	0.511989	0.676688	0.371974	0.999971	0.258394	0.511187	0.690565	0.00295088	0.40792	0.0828547	-0.182616	0.692337	-0.0577662	0.824892	0.115306	0.769156	-0.0639762	0.962556	0.42121	0.0288444	0.240926	0.471428	7.02399	6.5388	6.60278	6.8437	6.68502	6.56017	6.74279	6.8581	6.92137	6.4892	6.2308	6.63872	6.49084	6.60398	6.59023	6.76982	6.70554	6.5792	6.78032	6.87289	6.92325	6.81924	6.79255	6.61456	6.53569	6.46896
ENSMUSG00000098923	Tmem185b	0.35348	0.997581	0.280878	0.999971	0.28006	0.751643	0.470354	0.384081	0.64686	0.204729	-0.0650712	0.974239	0.461894	0.275504	0.336221	0.629735	0.239573	0.884835	0.770454	0.0504629	0.600803	0.313544	4.75518	4.22429	3.98472	4.58552	4.51922	3.99225	4.05732	4.39354	4.1742	3.9839	3.70384	4.3507	4.238	4.0663	3.64628	4.26294	4.70363	4.58494	4.58512	4.15135	4.44117	4.52145	3.92739	3.61738	4.26813	4.26866
ENSMUSG00000026383	Epb4.1l5	-0.223528	0.997581	-0.209894	0.999971	-0.173186	0.920906	-0.74284	0.470969	-0.909518	0.363984	0.0777897	0.979584	-1.21836	0.110751	-0.457695	0.744521	-0.242182	0.961987	-0.555498	0.521179	-0.400319	0.822725	1.59407	1.90738	2.14956	1.74924	0.917571	2.21372	2.13593	1.67823	1.61662	2.18627	2.35946	1.44994	2.10034	2.17213	2.48571	1.45889	1.17855	0.0716538	2.18992	1.49006	1.42116	2.38953	2.49836	1.4735	1.55223	2.34634
ENSMUSG00000026384	Ptpn4	-0.431083	0.997581	-0.17543	0.999971	-0.333539	0.741914	-0.592929	0.320455	-0.161599	0.848166	0.0905665	0.968878	-0.257	0.638443	0.0102353	0.995932	-0.304069	0.864561	-0.539687	0.274926	-0.0825368	0.957066	3.51889	3.75451	4.05858	3.97604	3.54593	3.89349	3.80293	3.81316	3.64108	3.90047	4.23401	4.07241	4.24362	3.79008	3.6117	3.64852	3.8238	3.1211	4.17903	3.7069	3.51587	4.02934	3.69112	3.71163	3.9245	3.71407
ENSMUSG00000036975	Tmem177	-0.283854	0.997581	0.000357133	0.999971	-0.810319	0.568547	-0.556398	0.599509	0.0898336	0.954379	-0.142949	0.966966	0.345777	0.670765	0.370046	0.791064	-0.0745201	0.991443	-0.256645	0.78909	-0.250003	0.894307	1.96083	2.14295	2.21747	1.96747	2.27904	1.79031	1.93326	2.30331	1.66072	1.4068	2.21711	2.30695	1.91556	1.52076	2.07626	2.37219	2.47318	2.09287	2.45553	2.35709	2.21993	1.87895	2.10966	1.97236	2.4022	2.1995
ENSMUSG00000036962	Cfap221	-1.80021	0.997581	-1.91961	0.999971	-0.0581017	0.9944	-0.681949	0.902918	-1.6797	0.733869	1.67528	0.854499	2.25983	0.488236	-0.619818	0.935758	0.338892	0.991443	-0.600281	0.906509	0.191624	0.990632	-3.24217	-2.303	-2.64189	-2.45026	-0.26266	-0.84721	-2.52249	-3.14231	-1.40423	-0.780382	-0.722281	-2.40198	-2.60811	-2.60811	0.883283	-1.3255	-2.09544	1.25174	-2.60811	-2.01935	-1.34902	-2.60811	-1.11848	-1.49328	-2.60811	-0.437983
ENSMUSG00000026387	Sctr	0.852449	0.997581	-2.82546	0.999971	1.73286	0.778412	0.133333	0.985332	-2.60056	0.618133	-1.03083	0.927368	-3.5925	0.3155	-2.01894	0.712875	-1.79042	0.910507	-1.79042	0.708954	-1.79042	0.825325	-6.60811	-6.60811	-4.81769	-6.60811	-4.73228	-2.1706	-1.13978	-3.15872	-1.85889	-0.259365	-1.99223	-4.59279	-2.60811	-2.08799	-0.401348	-2.04486	-2.60811	-2.60811	-2.60811	-2.60811	-1.09314	-1.32813	-2.60811	0.318952	-2.60811	-2.60811
ENSMUSG00000026385	Dbi	0.0369364	0.997581	-0.00986911	0.999971	-0.193752	0.715876	-0.117841	0.778229	-0.166403	0.671464	-0.139731	0.8579	-0.33555	0.184617	-0.187406	0.67219	-0.187978	0.831601	-0.307552	0.228972	-0.068258	0.926327	6.00032	6.11989	6.30787	6.23961	6.01912	6.21494	6.35467	6.16727	6.1999	6.12398	6.31774	6.15133	6.50143	6.15558	5.93913	6.04015	6.18737	5.81406	6.1361	6.08447	6.28298	6.35897	6.24107	6.46334	6.33013	6.14369
ENSMUSG00000026388	3110009E18Rik	-0.0714293	0.997581	-0.20796	0.999971	-0.450497	0.776693	0.409092	0.730589	0.647082	0.542866	-0.140076	0.969395	-0.0640664	0.953263	0.153977	0.931844	0.233292	0.961987	0.0318304	0.981569	0.253193	0.898625	0.587266	0.788728	0.555435	0.808629	0.6279	0.55189	0.691966	0.845944	1.17249	0.312898	0.763396	1.41048	0.343329	0.730404	0.958601	0.654426	0.360347	1.18296	1.1969	0.571927	1.04862	0.970918	0.783224	0.704699	1.58589	-0.437983
ENSMUSG00000026389	Steap3	-0.361253	0.997581	-0.487934	0.999971	0.0830087	0.96731	-1.63007	0.0642987	-1.80472	0.0438939	-0.328237	0.904136	-1.36477	0.0824099	-0.791017	0.501974	-0.305329	0.945539	-2.3925	0.00307936	-1.34611	0.212491	0.299001	2.38617	2.6915	1.34539	1.45341	2.48995	2.81819	2.02717	1.54937	3.26245	3.17944	1.37472	3.1819	2.36391	1.59972	0.975006	0.360347	2.48448	2.09728	2.04666	2.09687	2.9521	2.7733	2.81698	2.85283	2.09258
ENSMUSG00000036907	C1ql2	-5.43187	0.95521	-5.43187	0.999971	2.23248	0.66322	1.05248	0.803939	0.928529	0.831526	4.05368	0.562959	4.17198	0.258811	6.71879	0.109819	4.0866	0.658299	6.68936	0.0563148	6.11444	0.217949	0.0812507	-2.52151	-6.60811	-0.493673	-2.43613	-2.55443	-6.60811	0.11068	-0.123761	1.05624	-1.17624	-0.247711	-2.60811	-1.15588	-1.46703	-2.60811	-0.612876	-2.60811	-0.598039	-0.429333	1.19981	-2.60811	-2.60811	-2.60811	-1.42792	-2.02306
ENSMUSG00000026390	Marco	-0.435155	0.997581	0.0689717	0.999971	0.589385	0.721688	1.22215	0.198237	1.22421	0.218253	0.882919	0.569154	1.51104	0.0551655	1.70414	0.061175	0.327154	0.941856	1.57443	0.0394789	1.30037	0.238711	11.6886	10.4413	10.1142	11.4146	11.1211	10.493	9.61006	11.3142	11.2674	10.6346	10.0452	11.2694	10.6223	10.4851	10.36	10.6819	10.8495	11.6415	10.7589	11.1782	11.8095	9.83354	9.93676	8.82163	10.5796	10.4119
ENSMUSG00000003721	Insig2	-0.124627	0.997581	-0.249203	0.999971	-0.285188	0.811574	-0.387846	0.647383	-0.134672	0.900958	-0.222564	0.915775	0.111673	0.880073	0.0228834	0.99206	0.238756	0.936369	0.0851629	0.926014	0.00366043	1	3.43823	3.59183	3.35307	3.35673	3.58932	3.25508	3.47765	3.50053	3.21443	3.31709	3.60227	3.4676	3.70618	3.24649	2.6984	3.71026	4.11933	2.56777	3.76269	3.45837	3.29852	3.93673	3.32549	3.10037	3.78658	3.72306
ENSMUSG00000026339	Ccdc93	-0.0786088	0.997581	-0.0632493	0.999971	-0.0924408	0.956492	0.655485	0.473208	0.676335	0.471904	-0.0361117	0.989266	1.05996	0.113109	0.744031	0.447045	-0.0472985	0.993928	0.577894	0.428873	0.254843	0.885565	7.14335	6.51816	6.56546	6.8203	7.61006	6.51398	6.5501	7.29413	7.28419	6.53626	6.62871	7.30504	6.80109	6.47482	6.21157	7.89232	7.82373	6.93339	7.84037	7.34869	6.30539	6.842	6.75244	5.88543	6.76233	6.41035
ENSMUSG00000001674	Ddx18	0.114299	0.997581	0.389068	0.999971	0.0695318	0.962721	0.271991	0.772751	0.242681	0.80723	0.317522	0.857072	0.278528	0.6704	0.358842	0.730995	0.0803881	0.988119	0.130048	0.877751	0.0968443	0.959409	4.43953	4.38987	4.30948	4.40632	4.31324	4.35223	4.03471	4.39355	4.1924	3.98994	3.92041	4.16309	4.34643	4.36933	4.37338	4.70119	4.55693	3.37343	4.8529	4.19758	4.02133	4.35526	4.08695	3.60987	4.65653	4.45284
ENSMUSG00000026341	Actr3	0.165216	0.997581	0.058506	0.999971	0.186055	0.750347	0.56982	0.0610699	0.526949	0.102164	0.203002	0.774748	0.358186	0.195475	0.361586	0.325166	0.262762	0.731644	0.635047	0.0142403	0.433321	0.262378	8.7619	8.38962	8.12686	8.56018	8.59175	8.43657	8.23357	8.59515	8.63817	8.25441	8.06835	8.5953	8.26021	8.4285	8.60276	8.75099	8.61727	8.38503	8.61814	8.6571	8.50782	8.34957	8.38827	7.92012	8.21181	8.32547
ENSMUSG00000026342	Slc35f5	0.0798605	0.997581	-0.14272	0.999971	0.0892309	0.942586	0.131037	0.892671	-0.072117	0.9489	-0.0929156	0.969436	0.0851438	0.903091	-0.149725	0.899235	0.383131	0.827819	0.159245	0.8199	0.0268203	0.99397	4.02215	4.24604	3.8629	3.88972	4.17063	3.99257	4.08548	3.93576	4.13666	4.09486	4.00562	3.93351	4.15694	3.9778	3.8676	4.51109	4.46849	3.22738	4.01144	4.28581	3.4267	4.32747	4.25883	3.60987	4.20997	3.962
ENSMUSG00000026344	Lypd1	-6.25081	0.917897	-3.68857	0.999971	-4.27432	0.477391	-6.25081	0.152945	-1.54291	0.718117	2.75652	0.734847	0	1	5.62057	0.198753	0.990488	0.960146	-2.56224	0.543215	-2.56224	0.701008	-6.60811	-3.05538	-4.04587	-6.60811	-6.60811	-3.85159	-6.60811	-0.987536	-6.60811	-4.63162	-0.357298	-1.90021	-2.60811	-2.60811	-1.46703	-2.60811	-2.60811	-2.60811	-2.60811	-0.599573	0.207108	-2.60811	-2.60811	-2.60811	-2.60811	-1.02297
ENSMUSG00000049690	Nckap5	-1.31093	0.997581	-1.3693	0.999971	-0.332825	0.934235	-1.45481	0.571136	-1.30577	0.619235	-0.240978	0.976063	-1.44962	0.469649	-0.0705184	0.99206	-0.0940475	0.994042	-0.229873	0.938294	-1.37774	0.716598	-0.860647	-0.724821	-0.630774	-2.00851	-2.02203	-0.813388	-0.57241	-0.642928	-0.716287	0.405696	0.738521	-0.567254	-0.909862	0.215045	-1.11847	-2.04486	-1.41904	-0.719122	-0.598039	-1.27935	0.385966	-1.32813	-2.07003	0.864726	-0.478443	-0.0229313
ENSMUSG00000036155	Mgat5	0.147429	0.997581	0.000972523	0.999971	0.230179	0.831584	-0.597496	0.340639	-0.519413	0.447728	-0.226487	0.894892	-0.752574	0.126369	-0.628307	0.349154	-0.209449	0.939064	-0.849397	0.0753656	-0.371578	0.71691	6.77717	7.41712	7.62656	7.25499	7.02045	7.54653	7.77302	7.14471	7.0281	7.85577	7.62559	7.10618	8.08739	7.43365	6.86196	7.16266	7.15278	6.70411	7.36052	7.14976	6.89028	8.0535	8.01096	7.05642	7.91561	7.40826
ENSMUSG00000093146	Gm23370	0.708395	0.997581	-0.0777034	0.999971	-0.718916	0.714153	-0.164221	0.929196	-0.685609	0.623048	-0.665577	0.774654	-1.31009	0.153151	-0.659774	0.677082	-0.322094	0.956229	0.269571	0.832552	-0.100967	0.975969	0.416231	-0.175433	0.146661	0.0456936	-0.377333	0.267181	0.932759	0.272984	0.0601435	-0.494552	0.224364	-0.461245	0.574938	0.300926	0.433267	-0.489367	0.509645	-0.719122	-0.598039	0.925838	0.6185	0.417236	1.25595	1.29766	-0.0077813	0.199467
ENSMUSG00000065687	Gm23734	0.134766	0.997581	-0.221349	0.999971	-0.0338435	0.98177	-0.348083	0.685414	-0.29085	0.751505	-0.284183	0.871943	-0.587206	0.300801	-0.71965	0.326935	-0.227801	0.941856	0.0115092	0.993603	-0.792827	0.331298	2.68824	2.44893	2.67673	1.8839	2.44564	2.74866	3.03284	2.31319	2.54999	2.86423	2.89808	2.60723	2.68343	2.79234	2.86427	2.37219	2.90923	2.01587	2.14434	2.15773	2.69757	2.89266	3.19141	3.07877	2.81076	2.36942
ENSMUSG00000026347	Tmem163	-0.869214	0.997581	-1.53097	0.999971	-1.29136	0.715348	0.0547211	0.98828	-1.47631	0.547971	0.814234	0.877555	0.545525	0.786815	-1.1032	0.718708	0.648428	0.94693	-0.395551	0.87975	-0.481261	0.921442	-2.39128	-1.3473	-1.99573	-2.47699	-0.788451	-0.519742	-1.33398	-2.43717	-0.410042	-1.75612	-0.464763	-1.94107	-0.722895	-0.313358	0.204861	-1.3255	0.578874	-1.86314	-1.15905	-2.01935	-1.66029	-2.0463	-0.903149	-0.209155	-0.787574	-1.02297
ENSMUSG00000026349	Ccnt2	0.167758	0.997581	0.258138	0.999971	0.250322	0.559207	0.130511	0.707433	0.15228	0.648294	0.00248316	0.998547	0.238007	0.291341	-0.0371607	0.949329	-0.0964021	0.933639	0.0299197	0.934898	0.0178687	0.985538	5.8265	5.70018	5.79658	5.81445	5.94421	5.70869	5.7062	5.66904	5.66896	5.78877	5.53845	5.69073	5.76073	5.62941	5.74538	5.8612	5.9035	6.07117	5.87694	5.71611	5.38402	5.91206	5.59561	5.60096	5.77183	5.51627
ENSMUSG00000051590	Map3k19	-0.567608	0.997581	-4.6762	0.999971	-1.57619	0.727132	-2.17694	0.474994	-0.847849	0.817137	-0.365963	0.970218	-2.4175	0.308008	-0.944687	0.83336	2.91423	0.647374	0.321872	0.949013	-0.00688148	1	-4.4956	-1.90325	-4.81747	-4.82436	-3.12639	-1.07485	-0.708885	-1.65357	-2.31822	-1.71747	-0.141277	-0.989125	-0.274366	-0.758325	-1.11847	-1.6408	-1.71796	-2.60811	-1.40791	-1.01556	-0.875882	-0.492799	-1.11848	0.163452	-1.18153	-2.60811
ENSMUSG00000036104	Rab3gap1	0.0380111	0.997581	0.122974	0.999971	0.0191861	0.976033	-0.123333	0.755364	-0.049246	0.920631	-0.044064	0.969992	0.0363234	0.916221	-0.115329	0.818694	-0.213602	0.76673	-0.277856	0.264621	-0.311176	0.410291	5.84416	5.90841	6.12202	5.81084	6.07338	5.99299	6.03705	5.92172	5.87571	6.01823	5.99904	5.9498	6.24966	5.97305	5.71583	6.17452	6.22024	5.7969	6.05991	5.9209	5.78174	6.27417	5.96445	5.84921	6.04265	5.96769
ENSMUSG00000036086	Zranb3	0.698511	0.945797	0.467041	0.999971	0.234233	0.806559	-1.34035	0.00749842	-1.63508	0.00201952	-0.545596	0.49649	-1.8958	9.18248e-05	-1.63298	0.00113766	0.0591058	0.988695	-2.12468	2.33185e-05	-0.866812	0.12585	4.21077	6.39455	6.33544	5.46863	4.67111	6.02131	6.56691	4.93393	4.52805	6.10263	5.8684	4.23332	6.03313	5.89752	6.13449	3.99883	4.50006	5.26764	4.78026	4.86672	5.15024	6.87213	6.6687	6.04572	6.64948	6.48755
ENSMUSG00000056211	R3hdm1	-0.086425	0.997581	0.045718	0.999971	0.0237161	0.974084	-0.338598	0.313631	-0.267433	0.483465	-0.14828	0.859885	0.0126932	0.975166	-0.29787	0.448334	-0.198943	0.834066	-0.556415	0.0291917	-0.251013	0.629646	6.27823	6.6357	6.83464	6.58363	6.71519	6.55422	6.7025	6.40463	6.45033	6.81264	6.78892	6.52149	6.7318	6.51693	6.40068	6.55107	6.52765	7.01974	6.5441	6.37046	6.29562	6.89692	6.82499	6.32913	6.87891	6.58814
ENSMUSG00000026353	Ubxn4	0.0241368	0.997581	-0.0399203	0.999971	0.482502	0.568262	0.271536	0.684874	0.190866	0.797359	0.394634	0.680346	0.423463	0.342238	0.286536	0.711623	0.294908	0.849693	0.385465	0.405856	0.267896	0.783466	7.7151	7.62454	7.32963	7.59753	7.81715	7.78832	7.39369	7.68022	7.64109	7.85205	7.36955	7.56042	8.00913	7.78238	7.53773	8.07733	8.01151	7.21646	7.99361	7.65414	7.31704	7.61136	7.58415	6.87719	7.72393	7.58567
ENSMUSG00000026354	Lct	-0.560168	0.997581	-1.43303	0.999971	-0.38492	0.942272	-2.49728	0.433046	-1.56907	0.653049	-0.298902	0.976806	0.625507	0.823219	0.0791182	0.992995	0.0556269	0.998122	-0.123	0.975609	-0.698729	0.914006	-1.08621	-0.907583	-0.96321	-1.66194	0.535163	-0.389246	-0.0903439	-0.0112257	-2.02745	0.0849043	0.469824	-1.09925	-0.408954	0.849193	-2.60811	-1.3255	-1.17155	2.01587	-1.15905	1.15731	-0.370592	0.650431	-0.0297889	-0.439121	-0.224003	-0.285974
ENSMUSG00000026355	Mcm6	0.00952345	0.999343	-0.0533812	0.999971	-0.131336	0.893555	-0.469185	0.417394	-0.579603	0.307889	-0.305849	0.79368	-0.444218	0.327493	-0.485152	0.445203	-0.269216	0.870667	-0.578079	0.189258	-0.26931	0.786237	3.48562	3.79448	4.0637	3.79438	3.68238	3.82075	4.1266	3.64145	3.64789	3.98574	4.11708	3.53747	3.94565	3.58284	3.95296	3.55547	3.3365	4.10743	3.29469	3.62228	3.98013	4.07684	3.45793	4.64126	3.89795	3.70503
ENSMUSG00000026356	Dars	0.0807714	0.997581	-0.0121902	0.999971	0.0207656	0.973035	0.173493	0.599509	-0.053289	0.902311	-0.0837347	0.923889	-0.0941895	0.721077	0.0628292	0.904624	-0.117607	0.90385	0.0243082	0.94936	0.162725	0.725302	5.14012	4.99821	5.11581	5.27854	5.11459	5.12504	5.20878	5.2716	5.3015	5.14877	5.128	5.07471	5.06081	5.19439	5.13583	5.13018	5.19751	5.02888	5.30266	5.38906	5.12841	5.33559	5.28865	4.99843	4.92985	5.09259
ENSMUSG00000045382	Cxcr4	0.454397	0.997581	0.148829	0.999971	0.0979565	0.974797	-1.60758	0.296317	-1.89605	0.225145	-1.12843	0.67603	-2.89958	0.0225775	-2.36559	0.106866	-0.185759	0.987072	-1.91491	0.118621	-1.19283	0.603081	3.21198	4.94113	5.12689	3.93407	2.53288	4.30403	5.43246	3.06687	3.37048	5.07602	4.97806	3.08201	4.94831	4.26635	3.24131	3.12138	2.7975	0.95444	3.60339	3.45837	1.29246	5.63666	5.73669	4.75459	5.86559	4.87193
ENSMUSG00000026399	Cd55	0.106937	0.997581	0.89208	0.999971	1.74577	0.667575	1.08419	0.73701	0.327442	0.939397	0.381849	0.969992	-5.04446	0.0689874	0.565886	0.902767	-0.301171	0.987072	-0.493009	0.862746	-0.39113	0.948586	-1.27152	-1.07968	-0.778507	-1.16964	-6.60811	-1.1818	-1.56365	-0.997764	-0.586398	0.0751833	-1.67059	-1.34314	-2.60811	-1.7065	0.433267	-2.60811	-2.60811	-2.60811	-2.0895	-0.792624	0.207108	-1.06983	-1.3717	-0.712826	-0.478443	-1.02297
ENSMUSG00000026409	Pfkfb2	-0.401528	0.997581	0.115913	0.999971	0.342565	0.818382	0.0019606	0.999612	-0.285693	0.813015	-0.314281	0.895237	-0.290925	0.726579	-0.0933952	0.962498	-0.355168	0.906177	-1.61086	0.0184922	-0.675513	0.608807	0.977426	2.23312	2.58829	1.91277	1.77992	1.75656	2.07085	1.97745	2.47433	2.81494	2.47237	2.18668	2.30769	2.17213	0.0754905	1.97231	1.69744	1.84831	1.86413	2.04666	2.17196	1.99655	2.10966	2.24871	2.89372	2.09258
ENSMUSG00000046404	Yod1	-0.289564	0.997581	-0.184169	0.999971	0.104739	0.934405	-0.122193	0.907896	-0.117346	0.913767	0.41251	0.764372	-0.0319392	0.968344	0.449805	0.615377	-0.094066	0.98435	0.178711	0.808076	0.209228	0.88054	3.17191	2.89914	2.9932	3.20243	2.85587	3.30032	2.88781	3.33761	3.05518	3.28211	3.17737	3.06002	3.64804	3.41002	2.76285	3.20954	3.20034	1.84831	3.60339	3.33381	3.09491	3.15544	3.0693	2.43025	3.1957	2.56207
ENSMUSG00000042510	AA986860	-0.947152	0.997581	-0.300778	0.999971	-1.05324	0.764863	-1.56328	0.504545	-1.0409	0.690202	-0.0572179	0.992835	-0.0590838	0.981154	0.322363	0.936754	-0.110062	0.994042	-1.71145	0.34593	-0.112869	0.989217	-1.14638	0.455006	0.565068	0.452199	-0.140389	-0.138524	-0.0813057	0.241057	-0.697429	-0.187399	0.865846	-0.175052	-0.274366	0.667128	-0.401348	0.791317	-0.960366	-0.0891794	0.210749	0.308641	0.688368	0.237792	-0.71582	0.587215	1.02352	-0.607916
ENSMUSG00000026417	Pigr	-2.36363	0.978881	-1.34217	0.999971	-0.0468502	0.992357	0.826785	0.76656	-1.46439	0.575504	2.36885	0.460653	1.75491	0.360574	0.74812	0.852446	0.472213	0.972572	0.00245559	1	-0.342797	0.950593	-0.259147	0.210611	-0.261603	-0.6044	0.471843	1.08578	-1.28306	-0.534944	1.90735	1.03371	1.08056	-0.383827	-2.07304	-0.191061	2.53576	-0.489367	0.436927	1.38018	-0.450874	-1.27935	0.467713	-0.342387	-2.60811	-0.439121	0.180218	0.299005
ENSMUSG00000016529	Il10	-3.54403	0.997581	-3.54403	0.999971	1.66122	0.772388	1.313	0.76468	0.548474	0.920794	4.84655	0.375989	6.14379	0.069192	5.26958	0.209654	5.14627	0.459357	6.66148	0.0475361	1.68646	0.811487	0.053374	-1.46184	-6.60811	-4.92165	-0.46432	-1.76156	-6.60811	-1.33853	-1.75109	-1.40286	-3.06408	-2.51561	-1.12472	-0.943451	-1.46703	0.724495	-0.333049	-2.60811	-0.598039	-0.277078	-2.60811	-2.60811	-2.60811	-2.60811	-2.60811	-2.02306
ENSMUSG00000016528	Mapkapk2	0.586662	0.997581	0.498982	0.999971	0.452281	0.647823	1.75579	0.00245723	1.65134	0.00351972	0.401152	0.735857	1.2414	0.0102999	1.13441	0.0389391	0.519559	0.676443	1.55369	0.0012566	1.12871	0.0618099	10.4328	9.39863	8.87907	10.0078	10.2081	9.3679	8.96675	10.1012	10.1359	8.83236	8.38008	10.0314	8.70947	9.43574	9.76749	10.311	10.2822	10.0135	10.1678	10.089	10.0445	9.19456	9.16289	8.41951	8.62006	9.30672
ENSMUSG00000088705	Gm25549	0.815518	0.997581	0.827454	0.999971	1.0213	0.61813	1.50513	0.21647	1.88742	0.116752	0.263659	0.949308	2.14446	0.0267796	0.979903	0.510101	-0.517192	0.906279	1.16793	0.243269	0.761558	0.702309	1.63381	-0.0513123	0.46588	1.22744	2.59841	0.717603	0.453944	1.43385	1.14355	0.65973	-0.361574	1.52585	-0.557402	1.36996	1.09838	2.05622	1.72824	3.4919	1.5859	1.49006	1.46162	0.499228	1.16347	-0.106601	-0.971148	0.915689
ENSMUSG00000016526	Dyrk3	0.23469	0.997581	0.00304947	0.999971	-0.00574984	0.999397	0.291125	0.948514	0.798273	0.839219	-0.293823	0.977039	-1.3763	0.596123	0.544597	0.915241	-0.736027	0.961987	-0.971182	0.749602	0.305697	0.969743	-2.21156	-1.97641	-1.24038	-0.934682	-2.38504	-1.30256	-1.00874	-0.464141	-0.952303	-1.24918	-1.24343	-0.445155	-0.0378542	-0.943451	-2.60811	-1.06691	-1.41904	-2.60811	0.662641	-0.792624	-1.09314	-1.32813	-2.60811	0.45931	-2.10017	-0.285974
ENSMUSG00000026427	Eif2d	0.254983	0.997581	0.238733	0.999971	-0.00974174	0.9944	-0.23051	0.769248	-0.453911	0.508515	-0.535435	0.559565	-0.0675678	0.919984	-0.134831	0.903791	-0.392714	0.793798	-0.537098	0.276808	-0.0969887	0.948531	3.49219	3.63657	4.02929	3.9323	3.97797	3.5101	4.04554	3.91071	3.56004	3.78081	3.79055	3.33664	3.64804	3.2786	3.63485	3.53611	3.86596	4.43773	3.58645	3.9267	4.19939	3.66203	3.83297	4.52626	3.63407	3.54189
ENSMUSG00000026430	Rassf5	0.490775	0.997581	0.521898	0.999971	-0.332601	0.814602	-0.849067	0.30489	-0.762089	0.390326	-1.05309	0.294222	-1.30818	0.0454082	-1.29974	0.0877762	-0.574105	0.769815	-1.76829	0.0060824	-0.629242	0.614548	3.8055	4.99969	5.5738	4.94455	4.2345	4.48958	5.54267	4.24293	4.20283	4.7193	5.0519	4.28981	4.78834	4.49764	4.13444	3.3041	3.31637	5.22978	3.91295	3.73404	4.85222	5.60229	5.3238	5.69092	5.49903	4.98461
ENSMUSG00000042349	Ikbke	0.334724	0.997581	0.878852	0.999971	0.4832	0.723474	1.66776	0.0211849	1.66829	0.023525	0.124651	0.968523	1.81277	0.00556193	1.3679	0.0669648	-0.238191	0.95389	1.12223	0.075338	1.04321	0.252	7.7925	6.43208	6.67027	7.71348	7.93891	6.25079	6.12614	7.49404	7.45918	6.27462	5.79142	7.45971	5.69457	6.21486	6.68614	7.24393	7.56367	8.62997	7.44284	7.4531	7.58545	6.24921	6.11865	6.0105	5.58267	6.4297
ENSMUSG00000026425	Srgap2	-0.015699	0.999343	0.235266	0.999971	0.189289	0.924682	0.525563	0.688588	0.530867	0.692016	0.469253	0.857121	0.764194	0.390006	0.574721	0.705765	0.510812	0.875949	0.693821	0.456421	0.304556	0.891216	7.40737	7.22436	6.71355	7.01811	7.22678	6.93184	6.46258	7.03731	7.00385	6.66757	6.47828	7.00915	5.99366	6.93804	7.49647	6.36067	6.8394	7.98577	6.64573	6.91796	7.4386	6.12719	6.23682	6.90277	5.98549	7.08127
ENSMUSG00000076287	Gm24273	-2.02592	0.997581	0.720897	0.999971	-1.67157	0.788834	1.27517	0.76371	0.583599	0.910604	2.7587	0.657044	1.73726	0.589978	2.26495	0.645817	-0.355687	0.988482	-0.164885	0.971577	-0.143367	0.993119	-1.58992	-1.78072	-1.42503	-1.5684	-2.43458	-1.41315	-4.17185	-1.9069	-0.870756	-3.8175	-2.14593	-1.56233	-0.909862	-0.758325	-1.11847	-2.04486	-0.776184	-2.60811	-1.70882	-1.27935	-0.875882	-2.60811	-2.60811	-1.77856	-2.10017	-0.437983
ENSMUSG00000055184	Fam72a	-0.783344	0.997581	-0.377894	0.999971	0.331338	0.94289	-0.1776	0.966045	-0.641585	0.852277	1.44296	0.771588	-0.521593	0.839696	1.3896	0.682587	1.44976	0.827435	0.920191	0.700412	0.216576	0.975969	0.0853577	0.614929	-0.834834	-0.618257	-1.76188	0.202679	-1.24028	0.149315	-0.63454	-0.125602	-0.456939	-1.09852	0.949707	0.0262348	-0.0666343	-1.6408	-0.466189	-1.86314	-0.598039	-0.139368	1.15115	-1.64298	-0.903149	-0.209155	0.812302	-0.285974
ENSMUSG00000004552	Ctse	-1.924	0.997581	-0.079559	0.999971	1.80103	0.769707	-0.472555	0.936674	-3.49628	0.49084	2.69852	0.705722	0.774603	0.846227	1.39042	0.829465	-1.05429	0.955718	0.209283	0.96692	-1.74828	0.806131	-0.992955	-2.25653	-1.20224	-2.95052	-2.27208	-0.348167	-3.04668	-1.65626	-1.59523	0.678348	-1.12268	-4.61896	-2.60811	-2.60811	1.34287	-2.60811	-0.466189	-2.60811	-2.0895	-1.60241	-0.235066	-2.60811	-2.60811	-1.05091	-1.72524	-1.60798
ENSMUSG00000052688	5430435G22Rik	0.3061	0.997581	-0.122135	0.999971	0.25335	0.857262	-0.624303	0.469462	-0.404315	0.687528	-0.586074	0.67749	-1.06803	0.0894133	-0.898401	0.271929	-0.240033	0.94951	-1.27202	0.0368869	-0.308541	0.838424	5.72025	6.75224	6.99227	6.68373	6.35247	6.83443	7.42051	6.5221	6.4901	7.36776	7.11441	6.71009	7.41615	6.75806	5.99163	6.38657	6.5569	6.08065	6.72914	6.56689	6.23417	7.75909	7.62482	6.65069	7.45469	6.73866
ENSMUSG00000042268	Slc26a9	-0.756299	0.997581	-0.772899	0.999971	-0.347947	0.927184	-1.80658	0.406483	-1.70732	0.458151	-0.100318	0.988117	-3.66036	0.0530658	-2.45519	0.281709	-0.245377	0.987115	-1.4122	0.448019	-0.763588	0.842753	-0.854524	0.312302	0.557679	-0.205909	-3.08608	0.473961	0.574279	-1.88092	-0.476003	0.982631	1.33058	-0.376738	0.424734	-0.191061	1.28552	-1.3255	-2.09544	-2.60811	-2.60811	-0.792624	-0.875882	0.13894	-0.143337	1.53824	-0.111845	-0.148466
ENSMUSG00000042251	Pm20d1	-1.02305	0.997581	-0.467314	0.999971	-0.7212	0.883678	-0.619965	0.880599	-1.21083	0.744465	0.354726	0.973739	-2.52051	0.339604	-1.45608	0.735619	0.409971	0.982244	-1.61229	0.552415	-1.06645	0.839992	-2.48641	-0.464154	-0.874126	-1.94057	-3.95037	-1.07514	-1.42986	-2.88594	-1.02678	-1.12801	-0.406811	-1.61764	-2.60811	-0.758325	0.204861	-1.6408	-2.60811	-2.60811	-1.40791	-2.01935	-2.05772	-2.60811	-0.903149	-0.209155	-1.18153	0.299005
ENSMUSG00000013275	Slc41a1	-0.185412	0.997581	-0.242655	0.999971	-1.44859	0.24378	-1.12312	0.0892754	-0.720467	0.344647	-0.722576	0.48731	-0.825152	0.157914	-0.615311	0.47375	-0.321404	0.88978	-1.06195	0.0595468	-0.731826	0.425716	3.17499	3.91553	4.23694	3.50511	3.46903	3.5716	4.29418	3.67887	3.35647	3.031	4.47959	3.75912	3.56069	3.69812	3.50268	3.3041	3.22214	3.86555	3.33582	3.38036	4.19939	3.96586	3.54298	4.99843	3.54276	4.09259
ENSMUSG00000026433	Rab29	-0.417766	0.997581	-0.301788	0.999971	-1.19546	0.406365	-1.27115	0.134694	-0.929356	0.332057	-0.187612	0.951733	-1.05835	0.152522	-0.693472	0.543713	-0.412945	0.889021	-0.70136	0.369947	-0.789409	0.54147	3.83145	4.11986	4.53281	3.7434	3.35848	4.22922	4.41683	3.72336	3.56345	3.63914	4.83459	3.90524	3.86043	4.22301	4.56028	2.803	3.03774	4.02141	3.04476	3.76945	4.18737	3.907	3.82544	5.14075	4.17169	3.85975
ENSMUSG00000026434	Nucks1	0.26881	0.997581	0.383266	0.999971	-0.125105	0.882521	0.348689	0.503186	0.176426	0.784424	0.139918	0.924365	-0.0928002	0.848485	0.102733	0.907661	0.0393486	0.991443	0.192899	0.673335	0.119704	0.905322	6.25574	6.10219	6.06284	6.18254	5.85558	6.0883	5.94839	6.05112	6.02826	5.55447	5.67958	5.856	5.44429	6.11614	6.52048	5.62974	5.9516	5.97273	5.81101	5.96547	6.33564	5.93985	6.1863	5.68735	5.70257	6.07865
ENSMUSG00000026435	Slc45a3	-1.62407	0.997581	-3.50277	0.999971	-0.877536	0.876859	-1.10446	0.79807	-0.261741	0.96228	-0.522214	0.967278	-1.38201	0.665591	0.668789	0.910924	3.27329	0.64657	1.19688	0.759596	2.85222	0.594125	-2.75017	-0.673761	-3.94705	-1.09483	-3.45036	-2.59057	-2.06835	-1.39956	-1.54874	-1.32182	-0.44428	-0.706022	-1.37727	-1.7065	-1.92758	-1.3255	-2.60811	-2.60811	0.0220371	-1.27935	-2.60811	-1.64298	-2.07003	-0.712826	-2.10017	-0.607916
ENSMUSG00000026436	Elk4	0.0151322	0.997581	0.222224	0.999971	0.0329973	0.947545	0.122551	0.70393	0.0279649	0.951161	0.209906	0.619472	0.0967815	0.681894	0.0170423	0.978586	0.133156	0.861739	-0.0218527	0.95033	-0.0330435	0.962278	5.92627	6.08128	5.94812	5.91508	5.83781	5.95094	5.74103	5.75807	5.84845	5.7589	5.7259	5.75386	6.12124	5.91124	5.81289	5.85145	5.92027	5.74715	5.85412	5.78693	5.63686	5.83521	5.63273	5.76041	5.95039	6.09259
ENSMUSG00000059149	Mfsd4	-0.607971	0.997581	-1.23023	0.999971	0.84021	0.885533	-0.942849	0.846887	-0.705133	0.890259	1.11944	0.905374	-2.79231	0.412597	-0.59599	0.928513	2.12329	0.819772	0.568265	0.89486	-4.16248	0.480787	-1.87737	-0.322345	-2.44563	-6.60811	-4.61569	-0.703932	-1.82337	-2.41936	-2.15825	-0.375191	-1.2154	-1.92053	-1.37727	0.791021	-2.60811	-2.60811	-2.60811	-1.86314	-2.0895	-2.60811	-0.687098	-1.32813	-2.60811	-0.439121	0.180218	0.199467
ENSMUSG00000097454	Gm26892	1.36828	0.997581	-0.618389	0.999971	1.78956	0.717672	0.658932	0.883943	-0.151216	0.979665	-0.537024	0.957061	0.293445	0.927003	-1.12295	0.815316	1.18288	0.917438	0.239643	0.95714	1.68989	0.74223	-2.48641	-1.54317	-2.72605	-1.03616	-0.445939	-1.27641	-0.739383	-1.86234	-1.44873	-0.318104	-2.10766	-2.25888	-0.0378542	-1.15588	-1.92758	-1.3255	-0.333049	0.579541	-1.70882	-0.277078	-2.60811	0.720478	-1.11848	-2.60811	-0.787574	-2.02306
ENSMUSG00000026437	Cdk18	-0.890273	0.997581	-0.982548	0.999971	-0.203909	0.907331	-0.36863	0.772802	-0.140158	0.930126	0.690281	0.698659	1.2029	0.121655	0.688023	0.587165	0.692589	0.765371	0.340813	0.737012	0.311163	0.876835	1.90103	2.25281	1.56022	1.87138	2.8554	2.34278	1.6525	2.34052	2.17414	2.33886	2.54277	2.40261	2.39107	2.65232	2.04203	2.32786	2.35974	3.60137	2.99427	2.44731	1.15115	1.57302	1.57597	1.97236	2.42097	2.71407
ENSMUSG00000079330	Lemd1	-3.4161	0.978881	-2.84693	0.999971	0.763381	0.876111	-2.18831	0.518945	0.376216	0.935746	4.10491	0.297713	3.96306	0.124549	0.900898	0.875351	1.47682	0.88073	-3.06174	0.392021	-1.37444	0.836503	-6.60811	-2.06955	-3.54638	-4.92081	-0.152477	-0.0106277	-4.11554	-3.21464	-2.88775	0.0639391	-0.699442	-0.323226	-1.12472	0.791021	0.323579	-2.60811	-2.09544	1.49812	-1.15905	-2.60811	-2.60811	-2.0463	-2.60811	-2.13452	-1.42792	-2.02306
ENSMUSG00000042115	Klhdc8a	0.863772	0.997581	-0.421486	0.999971	0.578213	0.880948	1.55636	0.517881	1.3119	0.608727	-1.03895	0.832796	-1.75139	0.341261	-0.27049	0.952131	0.923609	0.900391	0.157776	0.959723	0.252446	0.967837	-0.788805	-0.0229714	-0.946581	-0.694135	-1.41272	-0.70027	0.338677	0.0681871	1.03127	0.0531182	-0.525095	0.786805	0.0672906	-0.191061	-1.46703	-0.338853	-1.71796	-1.00983	-0.450874	0.724056	0.299307	0.650431	0.0754704	0.704699	-1.72524	0.64005
ENSMUSG00000009772	Nuak2	0.242738	0.997581	0.301192	0.999971	-0.352764	0.798269	-0.213243	0.854589	-0.473222	0.626025	0.160124	0.953409	-0.753177	0.253344	-0.333036	0.792636	0.465313	0.834066	-0.232109	0.787803	-0.15829	0.935376	4.76421	5.46164	4.99632	4.83803	4.18469	5.09799	4.93787	4.60483	4.48189	4.34237	4.69513	4.22191	4.80744	5.08668	5.36766	3.56505	3.85204	4.85741	4.17903	4.57811	4.97611	4.52145	5.11743	5.1171	4.52392	5.43927
ENSMUSG00000100658	F730311O21Rik	-1.09874	0.997581	-0.317197	0.999971	-0.441754	0.864561	-2.21332	0.121643	-2.13051	0.155815	0.224333	0.969395	-1.33503	0.301047	-0.37816	0.889858	-0.704813	0.88002	-2.30779	0.0593005	-0.866291	0.725302	-1.46687	0.136101	0.840914	-0.0253774	-1.27566	0.283706	0.0593725	-0.318787	-1.05521	0.716357	1.15811	-0.972398	0.257054	0.123727	0.883283	-0.84769	-1.17155	-0.47728	-0.76194	-0.429333	0.6185	-0.206187	0.351772	0.52468	0.265764	-0.0229313
ENSMUSG00000042066	Tmcc2	-1.08778	0.978489	-0.730947	0.999971	-0.712172	0.656137	-0.506651	0.67445	-0.171884	0.911073	0.491595	0.827884	0.787012	0.335759	0.739667	0.548848	-1.02133	0.587296	-0.0492685	0.972112	0.230907	0.916134	1.50566	0.533599	1.55493	1.78584	1.98511	1.68969	1.1981	1.93776	1.77923	1.57371	2.28588	2.11399	1.15449	2.10209	1.85757	2.35019	1.90038	1.80319	1.74704	1.86218	2.31134	0.330302	1.9801	1.09737	1.16384	-0.80057
ENSMUSG00000042046	Dstyk	-0.351078	0.978881	-0.0939895	0.999971	-0.207506	0.707883	-0.0940306	0.838745	-0.0729112	0.879236	-0.0358985	0.976418	0.101461	0.748602	0.0740441	0.904624	-0.372101	0.50522	-0.271904	0.322416	-0.0618591	0.939029	4.90279	4.8026	5.1747	5.11284	5.01907	4.88171	4.91761	4.99165	5.17466	5.06118	5.26869	5.19578	4.99237	4.64449	5.00426	4.89975	4.96838	5.19527	4.96856	4.9501	5.07398	4.83738	4.7471	5.1563	5.13417	4.64008
ENSMUSG00000026439	Rbbp5	0.032485	0.997581	0.159039	0.999971	-0.0612465	0.905468	0.173696	0.603183	0.143432	0.688871	-0.0319526	0.97521	-0.0635827	0.825928	0.205207	0.565002	-0.172332	0.823187	-0.102905	0.718092	0.0148137	0.990527	5.18811	5.11868	5.29101	5.30583	5.10088	5.13251	5.16446	5.36967	5.30567	5.07073	5.13197	5.2754	5.09541	5.12839	5.19153	5.21477	5.19199	4.89014	5.43867	5.41165	5.26901	4.98342	5.28865	5.22182	5.18172	5.15037
ENSMUSG00000048174	Tmem81	0.368123	0.997581	0.311101	0.999971	-0.245559	0.91645	-0.296462	0.874971	-0.0205837	0.995099	-1.34579	0.442412	-0.503087	0.662229	-0.672169	0.710226	-1.19306	0.632368	-0.553455	0.650385	-0.392864	0.877773	1.33233	0.69272	1.88578	1.49292	1.43972	0.597016	1.9428	1.27064	1.27822	1.32912	1.57468	1.5541	0.774458	1.01084	0.323579	0.791317	0.102708	2.56777	1.5859	1.26046	1.19981	2.02451	2.42058	1.37059	0.180218	1.14702
ENSMUSG00000053024	Cntn2	-1.73301	0.997581	-0.444635	0.999971	1.79814	0.73149	-1.85774	0.650763	0.300932	0.955895	2.58932	0.65071	-0.238639	0.953263	1.25736	0.817022	1.00597	0.943894	-1.03228	0.76932	-1.41883	0.822725	-2.34664	-0.308379	-1.31435	-2.73318	-2.84136	-0.0134068	-2.60272	-1.34536	-2.72746	0.928423	-0.869716	-0.568784	-2.60811	0.791021	0.630405	-1.6408	-1.41904	-2.60811	-0.598039	-0.429333	-2.05772	-2.60811	-2.60811	-0.712826	-0.478443	0.479582
ENSMUSG00000026442	Nfasc	-3.95214	0.95521	-2.62029	0.999971	-2.01308	0.68477	-3.35348	0.298504	-2.05033	0.564062	2.10698	0.731214	1.38482	0.632052	0.624163	0.919488	-0.543597	0.980675	-2.13524	0.50328	-1.03181	0.871052	-3.61125	-2.01961	-1.47601	-2.50782	-1.42303	-0.700882	-2.80786	-2.18369	-2.2092	-0.868799	1.14428	-0.906049	-1.12472	-0.313358	0.0754905	-2.60811	0.279474	-2.60811	-2.0895	-0.792624	-1.66029	-2.60811	-2.60811	-0.871987	-0.787574	-2.02306
ENSMUSG00000054387	Mdm4	-0.230506	0.997581	0.156988	0.999971	0.121729	0.883036	0.2337	0.681338	0.214519	0.71902	0.311744	0.71581	0.687546	0.0557522	0.375339	0.498166	0.024725	0.994042	0.289805	0.479574	0.129198	0.895322	6.2928	6.02772	6.00299	6.13219	6.30305	5.92724	5.6155	5.99084	6.07971	5.96773	5.84601	6.06052	5.64447	5.81052	6.26632	5.95527	6.15373	6.70411	6.18897	5.89908	5.87271	5.59764	5.47814	5.76887	5.80257	5.86585
ENSMUSG00000026447	Pik3c2b	0.163917	0.997581	0.467542	0.999971	-0.464264	0.721688	0.0911658	0.94116	-0.472248	0.613534	-0.47209	0.764372	-0.268221	0.711	0.247918	0.852246	-0.488056	0.81092	-0.499609	0.465427	0.0751894	0.972248	2.20196	2.21352	2.70157	2.77676	2.12973	1.92586	2.39795	2.64587	2.3252	1.76977	2.23403	1.76178	1.37533	2.28181	2.14236	2.32786	1.95348	2.23555	2.83126	3.14452	1.71697	2.53269	2.13424	2.60666	2.2213	2.036
ENSMUSG00000046062	Ppp1r15b	0.0912588	0.997581	0.0244841	0.999971	0.12241	0.873669	0.51909	0.200995	0.503227	0.239059	0.530496	0.305491	0.425411	0.217485	0.490913	0.258971	0.679198	0.228342	1.0775	0.00114913	0.599863	0.190438	7.99412	7.59582	6.91662	7.51648	7.4088	7.51389	6.98339	7.47431	7.41122	7.01454	6.89213	7.39536	7.28808	7.56908	7.66264	7.60309	7.58012	6.95804	7.55104	7.5587	7.3025	7.13274	7.12922	6.64059	7.0187	7.48755
ENSMUSG00000041757	Plekha6	-1.08445	0.997581	-0.823719	0.999971	-1.52434	0.613665	-2.77847	0.13292	-2.91885	0.128488	-0.876002	0.850358	-3.40416	0.0444348	-1.71456	0.453048	-0.562994	0.950974	-2.39191	0.134735	-2.21633	0.349064	0.1669	1.99581	2.55881	0.342473	-1.10608	1.42207	2.29807	0.583518	0.604053	1.85818	3.38253	0.463678	1.10596	1.40916	1.8964	-2.60811	0.509645	-2.60811	-0.317341	1.40255	0.6185	-0.206187	1.25595	3.57172	1.40917	2.4796
ENSMUSG00000070645	Ren1	-5.98666	0.945329	-1.90338	0.999971	-0.167551	0.98177	-3.29472	0.434946	-5.98666	0.223852	5.04317	0.422461	2.75486	0.480582	5.42706	0.254841	-0.530489	0.98435	-0.224509	0.966039	-4.08328	0.522966	-2.74934	-3.05532	-2.52483	-6.60811	-3.85325	-1.56494	-6.60811	-1.18105	-3.91617	-0.788999	-0.621447	-6.60811	-1.68361	-2.08799	-0.0666343	-2.04486	-2.60811	-1.86314	-1.70882	-2.01935	0.299307	-2.60811	-2.60811	-2.60811	-2.60811	-1.02297
ENSMUSG00000090553	Snrpe	-0.0677425	0.997581	0.0839072	0.999971	-0.204165	0.864561	-0.109694	0.919717	-0.436354	0.587106	-0.0423679	0.982674	-0.194739	0.768598	0.135083	0.914604	-0.550966	0.69244	0.122186	0.878536	0.014296	0.999998	3.1818	2.50865	3.05962	3.07391	2.71323	2.8656	2.90797	3.04305	2.86602	2.77155	2.97571	2.53936	3.09752	2.58544	2.95902	3.33802	2.61177	1.93452	3.25235	3.01774	2.91717	3.5121	2.59004	2.48054	2.79645	2.41451
ENSMUSG00000102976	Zc3h11a	-0.645112	0.937687	-0.0200092	0.999971	0.10877	0.90401	0.304684	0.600655	0.226618	0.724066	0.874833	0.0840907	1.09965	0.00469395	1.17553	0.00562438	0.434593	0.658299	0.487219	0.220323	0.278776	0.736386	3.50324	3.45062	3.01602	3.2948	3.49057	3.26575	2.39092	3.56645	3.34072	3.1448	3.03603	3.26265	3.36834	3.14564	3.34319	3.3268	3.60063	3.58813	3.72448	3.39177	3.61787	2.58995	2.31706	2.37815	3.04657	3.36943
ENSMUSG00000094410	Zbed6	-0.241621	0.997581	0.436745	0.999971	0.258941	0.876859	0.101126	0.946528	0.480139	0.679214	0.782733	0.602208	0.769179	0.315335	0.804642	0.45816	0.0778748	0.991443	0.274753	0.780026	0.652219	0.64633	1.69719	1.50031	1.42243	2.07465	1.51325	1.5268	0.744067	1.54871	1.08681	1.24463	0.985688	1.46583	1.20145	1.84051	1.69089	1.57723	1.72824	1.44035	1.68472	1.95737	1.1008	1.18425	0.783224	0.587215	1.25033	1.4796
ENSMUSG00000051998	Lax1	-0.0585358	0.999343	1.25749	0.999971	1.60014	0.736522	-0.545458	0.905926	-0.0987154	0.985639	0.443333	0.967278	0.75435	0.784715	1.91631	0.602159	-0.283517	0.988695	-0.332124	0.926434	-2.40146	0.581715	-1.05164	-1.00303	-0.719516	-3.12098	-1.28119	-1.5922	-2.03554	-0.119231	-2.52246	-0.376861	-1.977	-2.07572	-2.07304	-0.594275	-0.837949	-1.6408	0.102708	-1.86314	-1.15905	0.401845	0.545076	-1.64298	-1.3717	-1.05091	-0.624745	-0.437983
ENSMUSG00000026463	Atp2b4	-0.670487	0.997581	-0.325939	0.999971	-1.22481	0.717672	-0.0411486	0.991244	1.13726	0.623938	0.889861	0.853181	1.78751	0.268387	0.868076	0.774249	0.181425	0.990507	0.537638	0.799879	0.479121	0.911017	1.64489	1.28868	1.10725	1.58637	2.55021	1.65256	0.762702	1.63078	1.39204	0.208379	1.43319	2.57045	0.644556	1.62433	2.40723	1.13793	1.4612	3.72747	0.596486	1.6121	2.37629	-0.206187	0.510363	1.68843	0.754283	1.60159
ENSMUSG00000020423	Btg2	-0.219486	0.997581	-0.203352	0.999971	-0.623497	0.728878	-0.25596	0.871171	0.0477122	0.980895	-0.185436	0.962099	-0.306728	0.770228	0.0509582	0.986103	-0.279659	0.961245	0.02672	0.987202	0.00680329	1	5.0857	4.77932	5.05898	5.06579	4.73612	4.85741	5.04285	5.09381	5.00637	4.63884	5.26233	5.31005	4.72948	4.84006	5.01312	4.42953	4.64431	5.0865	4.32406	5.09669	5.6056	4.00849	4.32969	5.97732	3.93106	4.76719
ENSMUSG00000026458	Ppfia4	-0.540367	0.997581	0.09153	0.999971	-2.94297	0.423567	-2.09851	0.373586	-1.64724	0.522142	-1.23804	0.796615	-1.4225	0.464821	-1.00477	0.766112	-1.86581	0.688715	-2.70207	0.148619	-1.89591	0.558114	0.901719	1.73798	3.60379	1.70788	1.54939	1.73385	2.97189	1.96712	1.41375	0.569285	3.51226	1.86502	0.835271	1.24553	2.67626	-0.84769	-0.960366	3.08385	0.296589	1.95737	2.82711	1.413	1.8075	4.15003	0.693834	1.85157
ENSMUSG00000042305	Tmem183a	-0.128789	0.997581	-0.182596	0.999971	0.199783	0.798112	0.0836349	0.906027	0.042672	0.957319	0.3096	0.714711	0.433695	0.238905	-0.0237145	0.984515	0.32644	0.758829	0.289367	0.474109	0.301119	0.673497	5.10634	5.14341	4.81697	5.11809	5.30447	5.18038	4.87078	4.84706	5.0832	5.19935	4.99957	5.04224	5.39211	4.99946	5.13988	5.27146	5.1809	5.46522	4.98482	4.84614	4.72085	5.15133	5.00867	4.3616	5.25677	5.14034
ENSMUSG00000026456	Cyb5r1	-0.159599	0.997581	-0.203873	0.999971	-0.734758	0.417329	-0.354551	0.612625	0.111847	0.90222	-0.627008	0.433274	0.0663366	0.920417	0.0186366	0.99206	-0.58111	0.595313	-0.587603	0.219211	-0.191414	0.871975	4.23434	4.24083	4.82194	4.63052	4.93255	4.2392	4.86621	4.88485	4.67126	4.29105	5.02581	5.13766	4.6084	4.25025	3.76643	5.22387	5.16411	4.22328	5.20614	4.79551	4.6082	4.82551	4.72301	5.05208	4.68399	3.9846
ENSMUSG00000026457	Adipor1	0.234938	0.997581	0.125758	0.999971	-0.202855	0.670761	-0.0530315	0.907896	-0.0385363	0.938593	-0.426601	0.19256	-0.347232	0.135031	-0.401457	0.148503	-0.15572	0.85831	-0.22504	0.36412	-0.145456	0.783613	7.65162	7.72094	7.87666	7.7312	7.63861	7.55924	7.98584	7.58438	7.69787	7.54804	7.7509	7.71236	7.66938	7.5707	7.43103	7.64547	7.79584	7.45756	7.72802	7.56438	7.45059	7.97909	8.02129	7.95907	7.91809	7.6862
ENSMUSG00000026455	Klhl12	-0.77201	0.997581	-0.537476	0.999971	0.370083	0.809943	0.619044	0.543184	0.778375	0.423906	0.716038	0.643479	1.99368	0.00556765	1.53335	0.061175	0.253749	0.956243	1.19024	0.088396	0.986356	0.367697	4.05257	3.11607	2.86233	3.84868	4.62147	3.34383	2.62779	4.16114	4.01885	3.76988	3.3998	4.17818	3.64804	3.47612	2.84455	4.82994	4.71905	4.28201	4.61048	4.08965	3.66195	3.07751	2.62514	2.14858	3.18476	3.52143
ENSMUSG00000042229	Rabif	0.152802	0.997581	0.109435	0.999971	0.274876	0.721688	0.423968	0.371374	0.447026	0.353743	0.0837395	0.959252	0.123946	0.78594	-0.203192	0.777287	0.263881	0.839213	0.314415	0.433861	0.261354	0.73589	3.90991	3.85938	3.5955	3.85685	3.76281	3.7226	3.63886	3.43567	3.91003	3.76094	3.48606	3.93309	3.72237	3.60833	3.87734	4.04749	3.91364	3.24436	3.67726	3.41431	3.24156	3.82193	3.73194	3.38191	4.17169	3.66827
ENSMUSG00000042207	Kdm5b	-0.31487	0.997581	-0.31554	0.999971	-0.247377	0.737699	-0.108562	0.865042	-0.142401	0.814345	-0.199884	0.852807	0.361552	0.315977	-0.0374242	0.97075	-0.374084	0.673155	-0.216279	0.598333	-0.0891639	0.933116	4.80947	4.65167	5.02575	4.93659	5.38797	4.82654	5.02642	4.989	5.23273	5.09391	5.34129	5.19889	5.09541	4.73212	4.63106	5.28891	5.4677	5.41736	5.14959	5.06854	4.73742	4.7011	5.34237	4.98398	4.61231	4.76284
ENSMUSG00000026452	Syt2	-1.3207	0.997581	-1.72177	0.999971	-1.91142	0.680965	-4.53309	0.148277	-1.99868	0.545645	0.333336	0.974239	-0.938451	0.728012	0.0188642	0.998821	0.65935	0.965265	-0.711235	0.827121	-0.439528	0.950593	-2.58449	-1.21391	-1.87326	-2.31278	-2.41064	-1.13886	-1.47219	-1.45333	-4.68458	-2.06291	-0.15149	-2.15017	-1.37727	-0.191061	-0.837949	-2.04486	-1.71796	-1.00983	-1.40791	-1.60241	-0.235066	-2.0463	-2.60811	0.163452	-2.60811	-0.437983
ENSMUSG00000073557	Ppp1r12b	0.434766	0.997581	0.640165	0.999971	0.781891	0.433726	1.46438	0.0136245	1.26184	0.0354228	0.318661	0.83792	0.877238	0.0969643	0.673579	0.352777	0.161908	0.963549	0.932106	0.0694391	0.652428	0.447062	8.81817	8.04797	7.88606	8.53849	8.5579	7.99932	7.68066	8.35424	8.71028	8.02779	7.2459	8.50774	7.46507	7.95498	8.42372	8.14197	8.29479	9.06271	8.02774	8.26512	8.69209	7.6673	7.91051	7.42717	7.66365	8.04185
ENSMUSG00000026429	Ube2t	0.0990452	0.997581	-0.29605	0.999971	-1.1711	0.674186	-0.75994	0.724293	-0.898406	0.665123	-1.64241	0.510913	-2.23447	0.11093	-0.484523	0.865583	-0.192602	0.987874	-1.10369	0.470937	0.105594	0.985914	-0.876032	0.0350588	0.227661	0.333255	-1.61171	-1.01966	0.622756	0.138233	-0.23623	-0.647387	0.52371	-0.374696	-1.37727	-0.313358	-0.401348	-0.0780552	-1.71796	-2.60811	0.377607	0.208997	0.385966	0.499228	1.11491	0.587215	0.63074	-0.148466
ENSMUSG00000042793	Lgr6	-2.33222	0.997581	-1.40184	0.999971	0.555526	0.916941	0.2118	0.966415	0.159971	0.976426	1.90295	0.764456	3.18218	0.216147	0.817055	0.886953	0.225348	0.991909	0.336348	0.934914	-1.48339	0.806912	-1.75285	-1.86385	-2.08919	-3.57259	0.162614	-1.11662	-3.01957	-2.20252	-0.475554	-0.131827	-0.687353	-0.527382	-1.68361	-0.191061	-0.603195	-0.84769	-2.60811	1.6587	-1.70882	-1.01556	-1.66029	-2.60811	-2.07003	-1.25521	-0.111845	-2.60811
ENSMUSG00000031506	Ptpn7	-0.139121	0.997581	-0.0898348	0.999971	-0.176188	0.876859	0.140001	0.883866	0.222817	0.799454	-0.018005	0.992663	0.179051	0.773353	0.459876	0.566004	-0.0147916	0.996999	0.0593387	0.944678	0.437235	0.662659	5.72077	5.64664	5.66143	6.09867	5.7912	5.59414	5.61214	6.07202	5.89127	5.57508	5.75127	5.97408	5.47088	5.64592	5.67175	5.70965	5.54543	6.08065	5.70316	5.9482	6.46692	5.15133	5.24982	6.20001	5.40789	5.59672
ENSMUSG00000026426	Arl8a	0.204868	0.997581	-0.0234541	0.999971	0.386139	0.778789	0.684126	0.431294	0.590579	0.531089	0.146994	0.959494	0.604444	0.377077	0.4914	0.668918	0.45248	0.848314	0.837355	0.203772	0.625416	0.614548	8.07015	7.68527	7.23279	7.85821	8.06556	7.60811	7.46112	7.95251	7.94037	7.64239	7.25625	7.84683	7.70953	7.63102	7.47739	8.33351	8.32154	7.33512	8.3598	7.9322	7.41625	7.86049	7.77595	6.27791	7.70731	7.70843
ENSMUSG00000003051	Elf3	-1.29181	0.997581	-0.941513	0.999971	-1.48051	0.71071	-0.642003	0.842824	-2.61369	0.316196	0.658148	0.927206	0.390859	0.874771	1.17163	0.726539	1.55178	0.782581	0.3008	0.919533	-1.72233	0.656086	-0.988433	0.262545	-1.28923	-3.01156	-1.24867	-0.981384	-1.63953	-0.4679	-0.989722	-1.82823	-0.347719	-2.96141	-2.60811	-0.758325	0.323579	-1.6408	-0.333049	-0.719122	-1.15905	-1.01556	0.755008	-2.0463	-2.07003	-0.106601	-1.42792	0.784442
ENSMUSG00000041926	Rnpep	0.0268877	0.997581	0.0788725	0.999971	-0.747619	0.314852	-0.312598	0.593163	-0.421052	0.440148	-0.535739	0.422667	-0.421457	0.30335	-0.488066	0.370198	-0.622257	0.416143	-0.280403	0.537878	-0.405191	0.578242	6.72642	6.38456	7.00682	6.60163	6.53338	6.4191	6.95483	6.46677	6.61535	6.18033	6.92795	6.5069	6.16335	6.44684	6.61953	6.31172	6.34844	6.87736	6.09627	6.38766	6.82876	6.69643	6.6729	7.38213	6.45262	6.42282
ENSMUSG00000062580	Timm17a	0.406995	0.997581	0.351591	0.999971	0.1886	0.887081	0.799125	0.279624	0.850928	0.26308	0.174207	0.943661	0.29984	0.661423	0.275693	0.825441	0.13741	0.979386	0.68886	0.260836	0.391797	0.763945	5.10252	4.55107	4.41366	4.80545	4.7689	4.64327	4.46906	4.74475	4.86119	4.25067	4.06206	4.91299	4.72948	4.39885	4.79928	5.10084	5.21664	3.38878	5.05115	4.88701	4.18133	4.68367	4.65246	4.00868	4.62045	4.442
ENSMUSG00000048096	Lmod1	-0.761464	0.997581	-0.631483	0.999971	2.11321	0.7128	0.226539	0.968485	0.197227	0.974406	2.00231	0.775889	-1.25792	0.715558	0.0726173	0.994228	-0.479432	0.984467	-0.0306927	0.997493	-1.51081	0.829624	-1.80884	-2.25758	-1.77814	-3.28896	-3.16604	0.0941813	-1.90813	-1.83551	-0.920123	0.966553	-1.14666	-0.949435	-2.60811	0.123727	1.28552	-2.60811	-1.17155	-2.60811	-0.598039	-2.60811	-1.09314	-2.60811	-0.71582	-1.05091	-1.72524	-1.60798
ENSMUSG00000041879	Ipo9	0.106608	0.997581	0.158436	0.999971	0.212221	0.599907	0.220949	0.407237	0.137626	0.661477	0.0775818	0.923363	0.169851	0.432398	0.0157093	0.980741	0.083806	0.941856	0.0118702	0.974471	-0.0103705	0.99397	6.1256	6.19753	6.11373	6.10336	6.23175	6.13948	6.0619	6.07761	6.17624	6.16751	5.95529	6.09292	6.3205	6.02287	6.06589	6.19162	6.24708	6.26456	6.225	5.89908	6.09961	6.20255	5.99831	5.9846	6.09618	6.30354
ENSMUSG00000009418	Nav1	0.0448247	0.997581	0.122718	0.999971	-0.571268	0.629617	-0.464393	0.595529	-0.678149	0.394493	-1.06989	0.207806	-1.03909	0.0774578	-0.89505	0.231031	-0.810145	0.542353	-0.809345	0.170544	-0.25654	0.861218	5.08254	5.08174	5.89189	5.63535	4.7749	4.7441	5.814	4.91895	5.30478	5.1979	5.76917	5.09102	4.5139	4.84364	4.87414	4.70553	4.97481	4.64371	5.00408	4.95779	4.80974	5.61384	5.58228	6.17605	5.21436	5.12347
ENSMUSG00000026421	Csrp1	0.569247	0.917158	0.468811	0.999971	-0.141587	0.832928	-0.685754	0.0412186	-0.657601	0.0572763	-0.373229	0.497297	-1.39665	3.80222e-05	-1.04104	0.0019789	0.0796978	0.973532	-0.75062	0.00939524	-0.90877	0.0119168	5.32025	6.15057	6.07087	5.1621	4.77466	5.79808	6.17131	5.13027	4.9163	5.46047	5.60206	4.94446	5.58152	5.9566	5.84302	4.70553	4.84383	4.7954	4.67601	5.16476	5.46338	6.19026	6.23824	6.09094	5.93415	6.18331
ENSMUSG00000041801	Phlda3	0.443106	0.997581	0.0216806	0.999971	-0.135723	0.929299	-1.64617	0.0219229	-1.78139	0.0156873	-1.80074	0.0232913	-3.14493	4.19458e-05	-2.20163	0.00242556	-1.09419	0.355626	-2.95065	6.20045e-05	-1.76534	0.0247308	2.23891	4.09537	5.18956	3.42422	2.46606	3.81025	5.61099	3.40936	3.52172	5.03216	5.16788	3.3865	3.96619	3.80486	3.69114	2.28212	2.02964	3.04562	3.23071	3.29789	3.71313	5.61614	5.73869	5.48051	4.74856	4.18656
ENSMUSG00000041782	Lad1	1.33054	0.997581	1.48644	0.999971	0.973446	0.730118	4.23907	0.00925901	4.164	0.0113252	-0.623373	0.888803	2.87977	0.0334358	2.80565	0.0743366	-0.960836	0.83671	3.3797	0.0110681	3.04141	0.0781329	8.31404	3.97351	4.93434	7.97576	7.65821	4.15507	4.77844	7.58409	7.68698	4.42135	3.4479	7.6119	3.61373	4.43728	4.32439	8.07984	8.04132	6.17221	8.1911	7.73137	6.15618	5.33559	5.27214	1.97236	3.75734	3.97711
ENSMUSG00000026414	Tnnt2	-0.56425	0.997581	-1.407	0.999971	1.36205	0.569213	2.05757	0.140327	2.54353	0.065938	0.378969	0.942574	3.81341	0.00249732	2.83438	0.0409881	1.83621	0.53267	4.40776	0.000784451	3.13813	0.0489186	3.18738	0.615823	-1.22038	1.91775	3.43577	0.00133377	-0.377636	2.45675	2.24419	1.54867	0.186615	2.73015	-0.722895	0.215045	0.803816	3.19727	3.02539	3.9713	2.47407	2.59278	2.41801	0.417236	-0.0297889	-1.05091	-0.624745	0.392117
ENSMUSG00000051985	Igfn1	-2.81298	0.95521	-5.12898	0.999971	-2.52833	0.491089	-1.64603	0.529419	-0.590586	0.852433	1.73113	0.684569	-4.85655	0.0803354	0.411276	0.929422	2.81891	0.582774	1.29141	0.649433	3.2346	0.307573	-2.77616	-1.24866	-4.06757	-0.832966	-6.60811	-0.0204342	-1.75157	-1.34029	-0.584616	-1.46692	1.06141	0.470826	-2.60811	-0.594275	1.39803	-2.60811	-2.60811	-2.60811	-2.60811	-1.60241	0.207108	-0.660737	-2.07003	-1.05091	-2.10017	-0.437983
ENSMUSG00000026411	Tmem9	0.147743	0.997581	-0.0778926	0.999971	-0.349767	0.907084	-0.554975	0.807849	-0.835683	0.695604	-0.381445	0.945047	-0.705217	0.641623	-0.623457	0.819249	-0.319967	0.976548	-0.830484	0.599645	-1.46462	0.546461	0.684354	1.19487	1.51484	0.0502137	1.03526	1.35903	1.74047	1.11702	1.03776	1.24296	1.59273	0.757048	2.21919	0.791021	0.803816	1.45889	1.66597	-0.719122	1.1969	0.101957	1.84486	1.413	1.61141	2.24871	1.40917	1.52142
ENSMUSG00000026407	Cacna1s	-0.261704	0.997581	-1.88407	0.999971	-1.24606	0.810415	1.04366	0.785977	-0.568266	0.901162	0.79485	0.929746	0.15097	0.965548	1.37525	0.749797	-0.32316	0.988695	1.41091	0.639728	1.29986	0.824671	-1.24214	-2.97621	-2.65305	-1.35319	-0.879716	-0.235836	-1.03069	0.344563	0.274682	-2.01504	-0.768982	-1.33725	-0.909862	0.300926	0.323579	-2.60811	-0.776184	0.468334	-1.70882	-0.139368	1.61302	-2.0463	-2.60811	0.587215	-2.60811	-1.60798
ENSMUSG00000041642	Kif21b	0.0497845	0.997581	0.178865	0.999971	-0.521071	0.637912	-0.524156	0.494502	-0.361406	0.677137	-0.935769	0.260105	-0.555458	0.334696	-0.488451	0.586761	-0.900938	0.390746	-1.02179	0.0554907	-0.355817	0.773691	4.92736	5.04822	5.94915	5.59334	5.26462	4.8843	5.82007	5.33162	5.24613	5.24922	5.77029	5.40888	5.14429	4.79637	4.69302	4.76908	4.39361	6.08537	4.96201	5.3101	5.6566	5.62985	5.28317	6.34731	5.43584	4.92353
ENSMUSG00000041605	5730559C18Rik	-3.12174	0.989222	-1.32001	0.999971	-2.5165	0.610103	-1.77447	0.618999	-1.41805	0.707727	2.43871	0.652237	2.11663	0.421571	1.59201	0.726539	0.910291	0.945807	-0.352588	0.928401	0.187261	0.985808	-1.54387	-0.280989	-1.19128	-1.00402	-0.876387	-0.554306	-2.99302	-1.40101	-1.64575	-2.38777	0.128725	-1.28933	-0.722895	-0.0783258	-0.0666343	-1.3255	0.578874	-2.60811	-2.0895	-0.277078	-0.875882	-2.60811	-1.67902	-1.49328	0.495618	-0.437983
ENSMUSG00000041570	Camsap2	0.0305452	0.997581	0.0291506	0.999971	0.223029	0.7267	-0.0624589	0.919196	0.0313543	0.963688	-0.0178847	0.988367	-0.0242556	0.957415	0.086262	0.904178	0.00799251	0.997754	-0.108505	0.792124	0.0203147	0.99016	6.66989	6.78639	6.77839	6.79871	6.75553	6.7619	6.77979	6.86605	6.68678	6.97227	6.74924	6.7806	6.92866	6.78252	6.55578	6.98404	6.88539	6.31566	6.93806	7.00502	6.63448	6.94891	6.92079	6.41675	6.95412	6.80789
ENSMUSG00000097403	9230116N13Rik	0.354074	0.997581	0.954327	0.999971	2.60685	0.509121	0.533388	0.890623	-0.795462	0.830622	-1.63396	0.767132	0.316334	0.909806	0.234455	0.966951	-0.262049	0.988695	0.145576	0.965943	-1.19106	0.795692	0.148593	-0.259032	0.00301709	-1.18804	-0.280902	-2.2312	-0.597236	-0.362781	-0.417922	1.65554	-0.95131	-1.74677	-1.68361	-2.60811	-0.603195	0.0365608	-1.17155	0.579541	-0.195127	0.101957	-0.235066	-0.206187	-1.3717	0.243296	0.495618	0.0925493
ENSMUSG00000026404	Ddx59	0.0913674	0.997581	0.348082	0.999971	-0.399429	0.768035	0.180109	0.879148	-0.230898	0.836906	0.144753	0.958986	-0.868954	0.176312	-0.474818	0.669278	0.0537357	0.991909	-0.435763	0.548838	-0.508689	0.685513	2.31383	2.80333	2.7496	2.24091	1.62393	2.63764	2.49288	2.01806	2.58162	2.00209	2.40151	2.17062	3.13429	2.38373	2.35243	1.97231	2.10198	0.468334	2.51045	1.72462	1.84486	2.81475	2.70932	1.92472	3.21734	2.41451
ENSMUSG00000041498	Kif14	0.503507	0.997581	0.753619	0.999971	0.552524	0.828797	-0.411104	0.848068	-0.0459559	0.987732	-0.387793	0.934681	-0.566396	0.674518	-0.503751	0.838382	-0.734932	0.866212	-1.0916	0.392641	-0.530465	0.849351	0.695343	1.05201	1.78695	1.25648	0.970437	1.14904	1.53683	1.03308	0.622222	1.58585	1.03333	0.98737	0.644556	0.905111	1.8964	0.142737	1.34677	1.44035	0.0220371	1.15731	1.75002	1.02728	1.38442	2.16917	1.58589	0.562046
ENSMUSG00000041483	Zfp281	-0.378919	0.997581	-0.248466	0.999971	-0.214153	0.802863	-0.178267	0.790763	-0.0786531	0.923487	0.753547	0.171973	0.308312	0.475998	0.210389	0.789944	0.424977	0.674816	0.576383	0.143025	0.353173	0.655579	4.90432	4.75291	4.32793	4.68111	4.50579	4.95103	4.19748	4.40787	4.39813	4.36225	4.5764	4.49775	4.98902	4.89287	4.99086	4.41371	4.85084	4.19736	4.54622	4.20406	4.48109	4.27024	4.34029	3.99721	4.62045	4.75847
ENSMUSG00000097113	Gm19705	-0.614391	0.997581	-1.20922	0.999971	-1.24928	0.776718	-0.116938	0.978781	-4.26466	0.164644	0.61883	0.940404	-1.54973	0.513333	-1.53678	0.683897	0.488445	0.977933	0.105959	0.977064	-0.68063	0.904844	-1.54128	-1.1588	-1.64724	-2.32787	-2.60214	-0.433584	-1.05241	-2.58919	-0.55496	-1.6873	-0.438023	-4.70268	-0.0378542	-0.0783258	-0.401348	-1.6408	-2.60811	-1.00983	-1.70882	-1.01556	-2.60811	-0.206187	-2.07003	-0.319561	-0.787574	-0.607916
ENSMUSG00000098243	Gm4258	1.18311	0.997581	0.799961	0.999971	0.255155	0.959468	-0.297175	0.940841	-0.463805	0.905934	-1.30569	0.808293	-1.81213	0.39125	-1.63606	0.619822	-0.611897	0.961987	-0.903365	0.71543	0.0235124	1	-1.00439	-0.712925	-0.101028	-0.0775153	-1.53001	-1.02357	0.282119	-1.35394	-1.19816	-0.645833	-0.900988	-1.36479	-0.274366	-0.44699	-1.46703	-1.3255	-1.71796	-0.270219	-0.946875	-1.01556	-0.687098	-0.342387	0.958579	0.45931	-0.971148	-0.285974
ENSMUSG00000098206	A430106G13Rik	-0.428603	0.997581	-0.194448	0.999971	-0.473765	0.909631	-0.530038	0.87662	-0.872626	0.782618	-0.689432	0.924262	-1.95929	0.33197	-1.17212	0.732846	-0.475112	0.973664	-1.90536	0.361983	-0.753424	0.871052	-2.15181	-0.721567	-0.246455	-0.999879	-2.4399	-1.17004	-0.48061	-1.65273	-0.582045	-0.525771	-0.0520066	-0.924633	-1.68361	-0.44699	-0.401348	-2.60811	-0.612876	-2.60811	-1.15905	-0.792624	-1.34902	-0.492799	-0.143337	-0.0108552	-0.345621	-0.285974
ENSMUSG00000026395	Ptprc	0.0836123	0.997581	0.377087	0.999971	-0.325905	0.798112	0.709769	0.34391	0.570565	0.497766	-0.0271224	0.990395	0.386388	0.557921	0.412462	0.69489	-0.177455	0.964569	0.664386	0.276708	0.246831	0.869596	10.3618	9.51996	9.69742	9.94425	9.79033	9.37682	9.40394	9.8164	10.0301	8.99442	9.32033	9.89089	8.71251	9.37423	9.83275	9.40991	9.52883	10.274	9.35069	9.69299	10.2583	9.14885	9.12814	9.82259	8.83495	9.48656
ENSMUSG00000026393	Nek7	0.136216	0.997581	0.145682	0.999971	-0.293554	0.557156	0.0447773	0.930458	-0.22488	0.546221	-0.239391	0.671655	-0.161135	0.572778	-0.221317	0.595171	-0.134009	0.904529	-0.174765	0.554224	-0.199437	0.702104	5.75917	5.79992	5.93393	5.7345	5.76333	5.68508	5.92447	5.70315	5.83303	5.4947	5.78825	5.56337	5.79749	5.57659	5.68567	5.5739	5.67161	6.02033	5.72461	5.64163	5.7535	5.92324	5.74269	6.09632	5.90944	5.6706
ENSMUSG00000019230	Lhx9	0.89184	0.997581	-0.621615	0.999971	2.50389	0.534761	-0.16034	0.971951	-0.453532	0.916949	-0.0175168	0.999004	-1.23307	0.599089	-0.0285958	0.997927	-0.744136	0.959815	0.901593	0.742102	0.132116	0.991872	-1.40941	-3.05514	-2.31101	-2.17889	-2.03062	-0.815067	-0.79755	-0.826146	-1.84973	0.814498	-1.68939	-2.14292	-0.722895	-0.943451	0.0754905	-1.6408	-0.776184	-1.86314	-1.15905	0.401845	-1.34902	-1.64298	-0.71582	0.318952	-2.60811	-1.02297
ENSMUSG00000079283	2310009B15Rik	0.131017	0.997581	-0.155938	0.999971	-0.503028	0.828941	0.0939145	0.967617	-0.468647	0.800673	-0.37408	0.927368	-0.471317	0.703961	0.234479	0.926126	-0.716033	0.85831	0.38892	0.784631	0.352219	0.901645	1.82641	0.721455	1.43749	1.78971	1.25313	1.35036	1.72444	1.95892	1.68734	1.0904	1.59343	1.12478	1.05573	1.72097	1.45116	1.94322	1.4612	-0.0891794	1.65253	0.649996	2.88777	1.53464	2.27348	1.40571	0.63074	0.915689
ENSMUSG00000056268	Dennd1b	0.198693	0.997581	0.367131	0.999971	0.248086	0.673032	0.0367265	0.949745	0.0345773	0.956181	0.542081	0.168626	0.0886977	0.805967	-0.103814	0.869391	0.354817	0.59004	0.00299823	0.997493	-0.129417	0.852285	6.4024	6.75422	6.3994	6.26998	6.31966	6.77304	6.23096	6.12715	6.06899	6.28035	6.03227	6.06685	6.42064	6.72543	7.09991	6.30887	6.17903	6.46616	6.22363	6.03259	6.12817	6.25217	6.41911	6.00048	6.33013	6.76393
ENSMUSG00000033964	Zbtb41	0.0476117	0.997581	0.0842872	0.999971	-0.362397	0.624061	-0.0185512	0.982832	0.347079	0.509603	-0.212131	0.852168	0.27274	0.495742	0.193542	0.789944	-0.164882	0.931091	0.108189	0.834636	0.128124	0.898313	4.61561	4.34253	4.50742	4.63554	4.74348	4.25861	4.47074	4.66428	4.40458	4.06073	4.42313	4.77021	4.71337	4.32902	3.51521	4.9073	4.54833	4.77802	5.01045	4.54784	4.38442	4.64817	4.53741	4.2257	4.42046	4.32879
ENSMUSG00000033952	Aspm	0.311492	0.997581	0.261912	0.999971	-1.49237	0.576466	-0.191151	0.940841	-0.690415	0.75016	-1.38695	0.603047	-0.817522	0.572157	-1.4215	0.461108	-0.582497	0.927898	-0.980955	0.50707	-0.617539	0.83927	1.19877	1.59723	2.17972	1.56219	1.41178	0.84236	2.22931	0.807809	1.72666	0.425439	1.91781	1.2274	0.343329	0.905111	1.45116	-0.0780552	0.102708	2.72117	-0.195127	0.489391	1.78233	1.75091	2.33837	2.60666	2.15558	1.56206
ENSMUSG00000026365	Cfh	0.324623	0.997581	0.517692	0.999971	-0.486004	0.794946	-0.371117	0.803578	-0.926284	0.444007	-0.814644	0.670408	-1.11376	0.206542	-0.847365	0.524025	-0.279242	0.961316	-0.759336	0.418897	-0.42647	0.834271	3.54561	4.0257	4.30494	3.87847	2.99811	3.29723	4.11187	3.26451	3.41613	3.30125	3.78725	2.86097	2.4699	3.04967	4.02481	1.18839	1.78793	4.25714	2.49237	2.87874	4.02808	3.907	3.38813	4.74433	3.74249	4.1537
ENSMUSG00000026361	Cdc73	0.118956	0.997581	0.184799	0.999971	0.218371	0.637912	0.0889591	0.825262	0.0547064	0.903996	-0.026451	0.978443	-0.0802395	0.780838	0.00824791	0.992995	-0.166137	0.840316	0.0331955	0.931015	-0.00525981	1	5.57156	5.37223	5.53836	5.5331	5.39228	5.44607	5.47252	5.48077	5.44252	5.57194	5.35356	5.40827	5.62953	5.36858	5.33623	5.32036	5.5324	5.32861	5.44103	5.52216	5.49297	5.48141	5.6794	5.23897	5.52529	5.14034
ENSMUSG00000018196	Glrx2	-0.100353	0.997581	0.0870282	0.999971	-0.286192	0.804506	-0.22713	0.806417	-0.219762	0.814764	0.0325603	0.988367	-0.80296	0.138725	-0.292458	0.783598	-0.0852782	0.98557	-0.570872	0.312782	-0.396523	0.724702	3.34541	3.831	3.91628	3.51976	2.92594	3.76146	3.7289	3.43644	3.60212	3.54306	3.82925	3.60949	4.05196	3.63337	3.59999	3.60274	3.03774	1.44035	3.38564	3.11729	3.78665	3.81394	3.42843	3.94444	3.84334	3.96958
ENSMUSG00000018199	Trove2	-0.259045	0.997581	-0.395908	0.999971	-0.721898	0.418654	-0.656356	0.248475	-0.388124	0.570793	-0.159619	0.930286	-0.606798	0.196905	-0.399585	0.601753	-0.224703	0.917815	-0.490538	0.318257	-0.542445	0.486762	3.3053	3.57114	3.79584	3.2534	3.32591	3.77309	3.9327	3.53312	3.53539	3.46985	4.19175	3.80363	4.14498	3.75247	3.35718	3.46626	3.57544	2.90323	3.69317	3.6605	3.26461	4.07684	3.69112	4.04255	3.94409	3.40337
ENSMUSG00000018189	Uchl5	0.201098	0.997581	0.159448	0.999971	0.232883	0.756246	-0.13015	0.83292	-0.0857803	0.900895	0.199717	0.853181	-0.681438	0.0488736	-0.431542	0.373544	0.0308114	0.991909	-0.467131	0.187146	0.024717	0.989217	3.71276	4.2107	4.17989	4.2046	3.5401	4.42125	4.22154	3.78999	3.89029	4.25332	4.02044	3.93466	4.58202	4.44673	4.24387	3.94848	3.5584	3.00635	3.66117	3.72505	4.00773	4.33307	4.12423	4.23549	4.13806	4.35215
ENSMUSG00000088323	Gm25663	-0.870396	0.997581	-0.252925	0.999971	0.445582	0.904736	-2.25794	0.312698	-0.585101	0.842406	-1.16208	0.810643	-1.57251	0.40296	-0.293592	0.948433	0.151148	0.991909	-1.71437	0.359866	-0.876684	0.825392	-2.33131	-0.465794	-0.616942	-1.49363	-2.80693	-2.39649	-1.23441	-1.52801	-2.62195	0.0815641	-0.364018	-0.949119	-1.68361	-1.15588	-1.92758	-1.06691	-2.09544	-2.60811	-1.40791	-0.599573	-1.09314	-0.850832	-0.26659	-1.49328	-1.18153	0.784442
ENSMUSG00000026360	Rgs2	-0.423416	0.997581	-0.452673	0.999971	-1.8517	0.599907	-2.48492	0.267657	-2.27156	0.338499	-1.33763	0.76513	-2.93651	0.116046	-2.07117	0.417988	-1.4106	0.807874	-3.04261	0.0980161	-2.42906	0.38976	2.55046	4.18247	5.59307	3.16401	2.68582	4.28469	5.62233	3.55115	3.56082	4.19404	6.04574	3.77418	3.86043	4.27168	4.6539	-0.202569	0.882522	4.14408	1.28354	3.28571	4.55308	3.83778	3.97578	6.88265	4.03827	4.14034
ENSMUSG00000026358	Rgs1	0.437051	0.997581	-0.014477	0.999971	0.527332	0.734461	-0.24407	0.855271	-0.298951	0.816071	0.654426	0.693357	-0.470576	0.568449	-0.734238	0.515235	1.1694	0.412763	0.389212	0.66435	-0.0192831	1	6.12837	6.90856	5.73916	5.71988	5.72011	6.84511	6.19069	5.45645	5.50957	6.28097	5.75364	5.45469	6.75658	6.73799	7.02852	5.79761	5.9516	5.3562	5.83452	5.56813	4.79002	6.59985	6.4488	5.14335	5.87752	6.83302
ENSMUSG00000056220	Pla2g4a	-0.0988282	0.997581	-0.0125413	0.999971	0.0101527	0.9944	0.70297	0.236324	0.853745	0.148112	0.771701	0.301574	1.45182	0.00308858	1.08575	0.049019	0.827222	0.361415	1.22289	0.00883388	0.83454	0.212491	6.73843	6.34276	5.51554	6.35008	6.88108	6.20096	5.42926	6.51501	6.23105	5.53824	5.52808	6.38183	5.94102	6.13087	6.48748	7.05714	6.86388	6.70564	6.79975	6.55679	6.11396	5.55754	5.53692	5.17932	5.67156	6.25943
ENSMUSG00000032487	Ptgs2	-1.195	0.997581	-0.0928958	0.999971	-0.711905	0.855246	4.49262	0.034395	3.99376	0.0619635	3.25014	0.225053	6.74352	0.00164609	5.2835	0.0155371	3.08669	0.352732	5.93556	0.00269809	3.06349	0.216933	10.0392	7.19036	4.10368	7.16717	9.74509	6.25172	3.00157	8.28507	8.68919	3.48467	4.19657	8.19033	5.13223	6.21347	6.90662	10.3409	10.2064	6.58588	8.9867	8.46766	6.22685	3.66203	3.37788	0.647153	2.72273	7.07251
ENSMUSG00000097754	Ptgs2os2	-0.72293	0.997581	-0.87001	0.999971	-1.53003	0.728949	3.21242	0.0961982	2.96322	0.144853	1.92538	0.589023	4.59044	0.00946911	3.86554	0.0531576	3.15928	0.320841	5.34994	0.00271715	3.33564	0.15079	3.63666	1.44599	-1.71328	1.62236	3.02424	0.359176	-1.5662	2.29934	2.36914	-2.3733	-0.843272	2.11994	-0.0378542	0.600949	0.883283	3.60274	3.54116	-0.0891794	3.03231	2.33363	0.994483	-2.60811	-0.550042	-0.712826	0.34652	0.714052
ENSMUSG00000006010	BC003331	-0.196951	0.997581	-0.073411	0.999971	-0.109753	0.794354	0.022786	0.954925	0.11055	0.729461	0.0523283	0.949241	0.301076	0.118287	0.219796	0.432152	0.00585743	0.996999	0.0862935	0.728213	0.198925	0.577777	4.88849	4.80806	4.8022	5.00113	4.97974	4.73099	4.67866	4.89846	4.8984	4.76586	4.87561	4.98616	4.81123	4.59859	4.79928	4.92972	4.95542	5.07231	4.97509	4.89104	4.84841	4.67928	4.71895	4.66319	4.76335	4.78875
ENSMUSG00000006005	Tpr	0.0486906	0.997581	0.132049	0.999971	0.139655	0.84782	0.433333	0.286024	0.507425	0.214409	0.186172	0.854499	0.427046	0.196905	0.434975	0.320221	0.150592	0.925573	0.541089	0.0889846	0.314554	0.615015	9.17427	8.78378	8.63319	8.94774	8.97687	8.736	8.54983	8.9848	8.93447	8.64079	8.50114	9.00856	8.88805	8.67608	8.63218	9.26626	9.18366	8.29725	9.16257	8.98352	8.78497	8.75698	8.66115	8.16657	8.83954	8.7699
ENSMUSG00000006014	Prg4	-7.52335	0.676688	-3.8343	0.999971	-0.593764	0.879039	0.0407168	0.991453	0.365993	0.916949	5.26459	0.192259	8.04694	0.00370601	6.81053	0.0263563	-0.00914128	1	1.02234	0.700488	0.38547	0.955388	-1.89672	-2.9282	-2.91906	-2.53359	1.43882	-1.34352	-6.60811	0.202421	0.955958	0.321477	0.915242	1.28123	-0.909862	-0.44699	-1.46703	1.85225	2.14827	-1.00983	0.954359	0.794499	-2.05772	-2.60811	-2.60811	-2.60811	-2.60811	-2.60811
ENSMUSG00000066842	Hmcn1	-1.27335	0.978489	-1.33761	0.999971	-0.428328	0.833203	-0.666356	0.634724	-0.430895	0.787318	0.144748	0.974239	-0.457516	0.678863	-0.319039	0.880099	-0.192853	0.980675	-2.12867	0.0346239	-0.96423	0.594125	-1.26612	0.6697	0.862553	-0.101677	0.469294	1.07156	0.92681	0.60777	1.53381	1.77183	2.20016	1.76927	0.50179	1.59063	1.2258	0.58078	0.00547842	1.11073	1.15154	0.724056	0.207108	0.499228	0.0754704	1.87545	1.16384	0.915689
ENSMUSG00000023150	Ivns1abp	0.195538	0.997581	0.164449	0.999971	-0.143917	0.818869	-0.603768	0.0610699	-0.855459	0.00926614	-0.443362	0.321173	-0.993471	0.000723394	-0.899726	0.0043006	-0.19161	0.860417	-1.14785	0.000124016	-0.846735	0.013968	5.63497	6.59121	6.78282	5.93609	5.82044	6.37055	6.81391	5.91418	6.0146	6.47446	6.61837	5.76291	6.49791	6.28107	6.33153	5.90524	5.95486	5.58334	6.225	5.85444	5.6056	6.8361	6.79062	6.82056	6.77423	6.66478
ENSMUSG00000052748	Swt1	0.356829	0.978489	0.283881	0.999971	0.562299	0.278245	0.438995	0.140223	0.342508	0.305874	0.137969	0.862294	0.088159	0.782565	0.0769244	0.896987	0.142278	0.891291	0.131812	0.677019	0.143604	0.812317	4.25741	4.26787	4.1256	4.2692	4.2867	4.33651	4.19854	4.27547	4.28071	4.40401	3.84172	4.18422	4.48573	4.34932	4.1902	4.28049	4.38397	4.22328	4.41802	4.34568	4.07448	4.4251	4.10571	4.07564	4.13238	4.38083
ENSMUSG00000053286	Trmt1l	-0.115126	0.997581	0.0148931	0.999971	-0.0899605	0.906021	-0.168331	0.757105	-0.150185	0.7945	0.0366542	0.978985	0.169549	0.657657	0.209011	0.731437	-0.0560472	0.984467	0.155036	0.710757	0.00134675	1	5.06432	4.85324	4.90929	4.91063	4.94882	4.81592	4.77927	4.98828	4.72606	4.80443	4.89439	4.74421	5.12006	4.5067	4.77865	4.98072	5.23015	4.57826	5.1234	4.96926	4.88234	4.75216	4.9125	4.68838	4.77068	4.63532
ENSMUSG00000026484	Rnf2	0.350158	0.997581	0.269952	0.999971	-0.0641513	0.953925	0.606777	0.263357	0.470691	0.439012	-0.153785	0.929604	0.264974	0.591725	0.0481524	0.970351	0.149296	0.958609	0.649253	0.133202	0.180454	0.871052	4.55498	4.05502	3.90572	4.08618	4.2509	3.83215	3.98593	4.03408	4.24255	3.57162	3.63577	4.10646	3.92481	3.95811	3.63485	4.2392	4.61164	3.82098	4.30347	4.11051	3.65324	4.27024	4.07431	3.57172	3.86406	4.2187
ENSMUSG00000026483	Fam129a	-0.32428	0.997581	0.0291541	0.999971	-0.922826	0.666123	-0.5585	0.743201	-0.377505	0.838284	-0.964997	0.681606	-1.04793	0.33846	-0.435013	0.8467	-1.16898	0.658299	-0.943487	0.406474	-0.592603	0.808887	6.72763	6.50215	7.67112	7.07852	6.26976	6.35269	7.31769	6.88267	7.08347	6.71914	7.64197	7.26446	6.22146	6.35947	6.47471	5.37585	5.72985	7.10586	5.5521	6.66534	7.68708	6.30014	6.10472	8.37174	6.80314	6.43244
ENSMUSG00000043019	Edem3	-0.00191837	0.999343	-0.0653363	0.999971	0.201252	0.746139	0.33328	0.38028	0.334197	0.394493	0.10298	0.928502	0.330841	0.271145	0.356807	0.378471	-0.0175724	0.994042	0.426147	0.139696	0.339347	0.486873	6.45026	6.00654	6.02411	6.36346	6.41837	6.19051	6.08753	6.44434	6.42273	6.2907	6.08945	6.42365	6.41318	6.22862	5.88947	6.7437	6.39956	6.03015	6.7301	6.50784	6.01206	6.13683	6.27737	5.82184	6.1492	6.01237
ENSMUSG00000032666	1700025G04Rik	-0.422515	0.997581	-1.52276	0.999971	-2.90612	0.541846	-1.53478	0.657121	-2.84478	0.387609	-0.217323	0.980248	-3.90814	0.149369	0.272264	0.965346	0.0692081	0.996999	-2.57189	0.385133	-0.214935	0.98209	-4.49563	-1.85454	-1.92375	-2.13868	-4.73165	-1.04083	-0.823507	-0.551243	-1.93578	-3.30711	-0.400992	-3.24577	-1.37727	-0.191061	-0.603195	-2.04486	-2.60811	-2.60811	-2.60811	-0.599573	0.755008	-1.06983	-2.60811	0.587215	-2.60811	-0.80057
ENSMUSG00000014980	Tsen15	0.317584	0.997581	0.113288	0.999971	0.166742	0.881408	0.32646	0.667145	0.325338	0.673204	-0.271047	0.859885	-0.304454	0.581765	0.0276435	0.987003	-0.286052	0.885346	-0.218912	0.730848	-0.155186	0.908796	2.53949	2.47235	2.7584	2.60321	2.65824	2.69165	2.9627	2.99034	2.97157	2.81185	2.64511	2.97045	2.30769	3.13399	2.60772	2.23489	3.24362	2.36537	3.30508	2.95761	2.73106	3.34477	3.22612	2.1277	2.75267	2.29903
ENSMUSG00000026482	Rgl1	0.201249	0.997581	0.0825208	0.999971	0.273696	0.927978	0.533939	0.805809	0.521528	0.811714	0.419723	0.934681	0.743413	0.602976	0.636206	0.803415	0.255874	0.980675	0.876482	0.548691	0.712069	0.810886	8.86181	8.2412	7.98533	8.6974	8.84747	8.52378	8.10406	8.74026	8.43674	8.1765	7.90281	8.42433	8.89877	8.46732	8.09436	9.24519	9.1992	7.55007	9.34551	8.82558	7.48473	8.59394	8.66406	5.08766	8.26536	8.2602
ENSMUSG00000008475	Arpc5	0.125195	0.997581	0.0042391	0.999971	-0.000600164	0.999397	0.358681	0.0820833	0.227508	0.344647	0.0756398	0.909393	0.0705182	0.750316	0.215707	0.402028	0.078639	0.936546	0.435553	0.0115974	0.300471	0.23363	8.16626	7.80934	7.7307	8.03118	7.92218	7.9273	7.85166	8.06737	8.08515	7.72587	7.72647	7.95397	7.86755	7.86356	8.04607	8.02449	7.91525	7.82225	8.02105	7.99991	8.17704	7.89498	7.90204	7.75628	7.62926	7.80313
ENSMUSG00000026480	Ncf2	-0.292857	0.997581	-0.313449	0.999971	0.0193303	0.979628	-0.14445	0.753944	-0.0467776	0.938583	0.242686	0.709985	0.255807	0.388282	0.235213	0.617981	0.113837	0.943472	-0.0821801	0.835945	0.135322	0.839757	7.93226	8.12828	8.01444	8.14976	8.29084	8.27772	8.03503	8.27024	8.18344	8.34722	8.32789	8.28111	8.54057	8.29654	7.93449	8.40859	8.37452	8.06734	8.43596	8.32137	8.02501	7.90817	7.87085	8.29009	8.28182	8.09519
ENSMUSG00000042772	Smg7	0.105265	0.997581	-0.020716	0.999971	0.211451	0.698316	0.258027	0.463986	0.330581	0.330394	0.383417	0.350759	0.536024	0.0347417	0.288378	0.445203	0.492433	0.260352	0.655038	0.00775529	0.400104	0.275695	6.58257	6.41996	5.92753	6.32763	6.58953	6.43693	6.05351	6.34189	6.20627	6.1597	5.94824	6.27883	6.54532	6.40503	6.36132	6.54624	6.63211	6.59583	6.55176	6.34429	6.10281	6.08466	6.24812	5.80385	6.24184	6.33173
ENSMUSG00000042751	Nmnat2	-1.87	0.997581	-1.08199	0.999971	-3.1794	0.53236	-0.194877	0.968091	-0.139115	0.979665	1.02141	0.902208	1.01108	0.720423	1.57172	0.712166	-0.107661	0.994385	0.868151	0.780496	0.679153	0.916134	-0.339424	-1.31524	-1.20757	-0.528422	-0.984508	-0.974179	-1.99559	-0.42387	-0.320463	-3.30498	-0.125586	-0.264701	-1.37727	-0.594275	-0.0666343	-2.60811	-1.41904	0.579541	0.0220371	-0.139368	-0.370592	-2.60811	-2.60811	-0.209155	-2.60811	-0.607916
ENSMUSG00000026479	Lamc2	0.0736227	0.997581	0.753324	0.999971	0.648887	0.726252	0.754883	0.551163	0.393007	0.798118	0.595652	0.804225	-0.233665	0.838455	0.185765	0.931844	0.557751	0.864124	-0.109889	0.940251	-0.0961961	0.975969	2.54516	3.2128	2.65505	2.55885	1.74168	2.571	1.97535	2.16111	2.65661	2.55061	1.90172	2.29473	1.00369	3.1104	2.94056	2.63124	1.38593	0.682787	1.1969	1.5319	3.12041	2.27781	1.77661	1.9956	3.18476	2.76718
ENSMUSG00000026478	Lamc1	-0.496926	0.997581	-0.584452	0.999971	0.708464	0.698038	-0.0916015	0.961653	0.297913	0.847325	0.890043	0.622294	0.728439	0.433227	0.470216	0.784589	0.764385	0.768622	0.268588	0.824051	0.389702	0.853639	5.84254	6.33834	5.57395	5.96365	6.38992	6.55152	5.66148	6.13169	6.0668	6.86687	6.1584	6.45631	7.19906	6.65685	5.07789	6.83759	6.75778	4.86292	6.58838	6.22022	5.32218	6.00094	5.8299	4.97524	6.78966	6.22029
ENSMUSG00000073538	E330020D12Rik	-0.10457	0.997581	0.124425	0.999971	-0.583528	0.885117	-1.47779	0.590531	-1.48763	0.591493	-0.592799	0.935087	-0.188031	0.942126	-1.20913	0.713867	-1.15978	0.864561	-1.21886	0.567991	-1.90927	0.577777	-0.635957	-0.576878	0.582905	-1.32636	0.16588	-0.238888	0.353911	-0.855222	-1.01931	-0.125047	0.458481	-1.02915	0.949707	-0.191061	-2.60811	0.421149	-0.333049	0.779134	0.296589	-1.27935	-1.09314	-0.660737	1.06466	0.647153	-0.478443	-0.0229313
ENSMUSG00000042708	Shcbp1l	-0.73579	0.997581	0.264396	0.999971	-1.81097	0.486885	-0.622579	0.774007	-2.34838	0.171618	-0.461225	0.929746	-3.38167	0.0280534	-0.925312	0.702048	-1.4008	0.680646	-3.34547	0.0177841	-2.47052	0.183847	-1.36563	0.579045	1.97984	-0.490673	-2.40201	0.518433	0.979658	0.0543455	1.09287	-0.0955209	1.71545	-0.632928	0.949707	0.730404	0.204861	-2.60811	-1.71796	-0.719122	-0.450874	0.308641	0.688368	1.18425	0.173569	1.56956	0.754283	0.97709
ENSMUSG00000042699	Dhx9	0.0264248	0.997581	0.147696	0.999971	0.295102	0.664061	-0.128777	0.823103	-0.0234466	0.975844	0.213623	0.82044	-0.00614762	0.990434	-0.0448706	0.962259	0.0310458	0.991909	-0.191999	0.629346	-0.132621	0.876096	6.96209	7.18514	7.15409	7.02147	7.02667	7.24644	7.03282	6.98795	6.87762	7.3015	7.00639	6.98295	7.62055	7.18248	6.83097	7.20617	7.16338	6.65099	7.16755	6.95207	6.82876	7.2063	7.11694	6.73942	7.46037	7.04589
ENSMUSG00000042684	Npl	0.445286	0.997581	0.372311	0.999971	-0.100931	0.952914	0.0929165	0.946312	0.381021	0.733869	-0.604397	0.693357	-1.16063	0.0873871	-0.154563	0.924026	-0.793095	0.637024	-0.845788	0.226883	-0.183806	0.925322	1.13708	1.18978	1.98287	1.79906	0.895218	1.45145	2.05585	1.90128	1.70348	1.50963	1.61056	1.99158	1.5305	1.40916	1.64602	1.37424	1.34677	-0.270219	2.04862	2.21021	1.5393	2.30086	1.83774	2.14858	1.55223	1.56206
ENSMUSG00000042671	Rgs8	-2.62423	0.997581	-1.59763	0.999971	-1.02163	0.831554	-1.58416	0.640663	-4.65388	0.166329	2.61884	0.562959	-0.224437	0.948296	-4.04312	0.315154	-1.88087	0.82174	-5.06971	0.115878	-2.09923	0.664634	-6.60811	-3.41927	-1.5384	-3.63763	-2.78943	0.0538451	-2.56499	-6.60811	-1.52493	-0.96239	0.059235	-4.59465	-2.07304	-0.44699	1.39803	-0.84769	-2.60811	-2.60811	-2.60811	-2.60811	-2.60811	-2.60811	-1.67902	-1.05091	-2.10017	-2.02306
ENSMUSG00000026475	Rgs16	-0.112371	0.997581	1.57665	0.999971	1.52377	0.762544	-2.18883	0.599509	-1.269	0.776821	2.33142	0.636102	0.158824	0.963976	1.18131	0.800095	0.983529	0.931091	0.982422	0.726077	-0.49825	0.943316	0.0645908	0.0656987	-0.917831	-1.41608	-2.44803	-0.275432	-2.60685	-1.42554	-4.68331	-0.970709	-2.49448	-3.76348	-0.722895	0.123727	0.323579	-2.60811	-0.612876	-2.60811	-1.40791	-0.599573	-0.875882	-2.60811	-2.60811	-0.712826	-1.72524	-0.437983
ENSMUSG00000066800	Rnasel	-0.311027	0.997581	-0.13239	0.999971	-0.440466	0.646863	-0.888225	0.103766	-0.846262	0.139358	0.198326	0.908963	-0.149517	0.803597	-0.470989	0.521525	-0.10294	0.980675	-1.09645	0.0163393	-1.25664	0.0301631	3.87757	4.87108	4.97402	3.71738	4.64587	4.99371	4.79538	4.32439	4.21818	4.66594	5.10641	4.26015	5.45886	4.80741	4.58426	4.77322	4.59084	4.59159	4.65991	4.33981	3.90875	4.25851	4.56479	5.35359	5.04018	5.02877
ENSMUSG00000042641	Rgsl1	-0.0768878	0.998212	-0.0615063	0.999971	-0.80514	0.886156	-0.865831	0.849894	0.426841	0.935027	0.540274	0.960588	0.256912	0.942935	0.626581	0.913204	-1.55573	0.880123	-2.3558	0.452922	-1.53859	0.794144	-3.60775	-2.80768	-1.25195	-2.79054	-1.01042	-0.72706	-1.26733	-0.640753	-2.05628	-1.99559	-1.19045	-0.763606	-2.60811	0.531588	-0.603195	-2.60811	-1.17155	0.468334	-0.946875	-1.60241	0.6185	-1.06983	-2.60811	0.0789295	-1.42792	-2.02306
ENSMUSG00000045968	Teddm2	-1.19015	0.997581	-2.4807	0.999971	-1.66822	0.626655	-1.57597	0.507218	-1.10944	0.67166	0.513944	0.940404	-1.15945	0.550207	-1.29071	0.67613	1.73126	0.713906	0.699711	0.768116	1.42246	0.685512	-1.06727	-0.0357289	-1.76699	-0.344526	-1.63588	0.0375124	-0.476432	-1.76714	-0.86225	-0.954499	0.713718	-0.395726	-0.722895	0.667128	0.433267	-0.338853	-1.17155	-2.60811	-1.40791	-0.792624	-1.34902	-0.660737	0.0754704	-0.106601	0.868077	-0.80057
ENSMUSG00000026473	Glul	-0.131548	0.997581	-0.127493	0.999971	-0.277773	0.894771	-0.268695	0.877338	-0.204901	0.912146	-0.586652	0.824147	-0.808317	0.414384	-0.454567	0.812349	-0.881717	0.739416	-1.00495	0.304072	-0.486655	0.826915	6.46242	6.58566	7.46738	6.98072	6.65501	6.87667	7.46332	7.00876	7.32618	7.3171	7.59487	7.38997	6.61851	6.9372	7.04697	5.90335	6.06603	7.4621	6.00677	6.79878	7.72237	6.70185	6.7183	8.32348	6.67707	6.5495
ENSMUSG00000101903	Gm29291	-0.778942	0.997581	-0.0721977	0.999971	-2.5396	0.621026	-2.91794	0.390907	-2.7149	0.449803	-0.767314	0.936844	1.30276	0.629129	-2.91346	0.461591	-2.49156	0.713906	-6.68247	0.0550912	-1.61265	0.758526	-6.60811	-2.4172	0.0743566	-1.53829	0.670376	-1.3997	-0.632388	-3.54585	-2.77138	-2.39305	0.146554	-2.56835	-0.557402	-0.44699	-2.60811	-1.6408	-2.60811	2.26912	-2.0895	-2.60811	-1.66029	-0.206187	-0.903149	-0.0108552	-0.971148	-1.60798
ENSMUSG00000004110	Cacna1e	-0.605585	0.997581	-1.97297	0.999971	0.250355	0.944286	0.0264687	0.992965	-0.897737	0.709486	-0.345966	0.958819	-1.0788	0.526095	0.34263	0.923162	1.1776	0.827819	-0.074612	0.979157	-0.360925	0.943052	-1.50654	-0.254329	-1.43193	-1.79286	-1.14334	-0.410509	-0.0645434	0.278087	0.567511	0.791397	0.541042	-0.356695	-0.909862	0.300926	-0.0666343	-1.06691	-2.09544	0.216342	-0.598039	1.04621	0.467713	0.417236	-2.60811	0.864726	-0.624745	0.0925493
ENSMUSG00000096950	Gm9530	-1.29998	0.997581	-1.07423	0.999971	-1.66074	0.717672	-1.40387	0.677685	-2.37537	0.449803	-0.271018	0.977039	-0.788791	0.773004	-1.55181	0.703919	-0.00514053	1	-2.00044	0.439026	-1.78449	0.69876	-1.77641	0.21889	0.224031	-1.56046	-0.790512	-0.27274	-0.00172112	-1.55353	-0.105611	-0.362475	1.29826	-1.0771	0.710969	-1.15588	-0.224306	-1.6408	-2.09544	0.779134	-0.76194	-0.792624	-1.66029	-0.850832	-2.60811	1.44	0.0892787	-1.60798
ENSMUSG00000056708	Ier5	0.0380639	0.997581	-0.086231	0.999971	0.133746	0.807043	0.523839	0.0624094	0.420188	0.173856	0.202433	0.74964	0.522043	0.0356994	0.37398	0.245154	0.324764	0.581881	0.861974	0.000559555	0.426732	0.217949	7.50691	6.9697	6.64494	7.07167	7.29128	6.97167	6.76924	7.14322	7.25501	6.86492	6.73117	7.15136	6.70252	7.04924	7.13382	7.44085	7.40354	6.99111	7.22752	7.12264	7.08012	6.67454	6.63466	6.97909	6.70605	6.94482
ENSMUSG00000026471	Mr1	-0.12256	0.997581	0.139406	0.999971	-0.99786	0.278245	-1.71248	0.00219481	-1.57753	0.00290162	-0.49321	0.586917	-1.5665	0.000801516	-1.46537	0.00359775	-0.662276	0.478132	-2.35004	1.57921e-05	-1.62129	0.00392447	2.43183	4.11959	4.78187	3.16057	2.9534	4.02669	4.5199	3.05453	2.92998	3.6446	4.64246	3.06493	4.39774	3.81219	3.82798	2.92705	3.28564	2.64651	3.38564	2.89486	2.90254	4.43555	4.19602	4.87227	4.44359	4.05748
ENSMUSG00000026470	Stx6	-0.132427	0.997581	-0.114339	0.999971	-0.100328	0.860536	-0.102124	0.816888	-0.183895	0.630528	-0.141728	0.857072	0.0843153	0.789791	-0.0217998	0.977982	-0.106742	0.940309	0.108316	0.739926	-0.0569973	0.943316	6.59451	6.37945	6.48619	6.42919	6.55242	6.32637	6.4681	6.4463	6.49841	6.5002	6.60053	6.41663	6.39435	6.31114	6.27923	6.32165	6.45815	6.83595	6.43002	6.31762	6.58611	6.36855	6.20672	6.77511	6.60401	6.2345
ENSMUSG00000033722	BC034090	-4.01443	0.987795	-2.76348	0.999971	-1.4605	0.808172	-1.17305	0.804119	-0.525547	0.923995	3.91181	0.503378	4.32209	0.185014	4.55624	0.279463	2.79149	0.7392	0.519629	0.915281	1.02556	0.898577	-2.39372	-0.121856	-2.91334	-1.88778	0.157791	-0.252484	-4.16429	0.391947	-1.32292	-1.61036	-0.149866	-0.675414	-2.60811	-0.943451	1.2258	-2.60811	-1.17155	1.70849	-2.0895	-1.01556	1.87513	-2.60811	-2.60811	-1.77856	-1.72524	1.03598
ENSMUSG00000026469	Xpr1	-0.0921898	0.997581	-0.109431	0.999971	-0.101593	0.88157	-0.770796	0.020442	-0.651179	0.0572763	-0.330119	0.583004	-0.612024	0.0392919	-0.597042	0.085944	-0.308089	0.693813	-0.976659	0.000982361	-0.537417	0.184452	5.73587	6.40444	6.71253	6.17512	6.11775	6.39965	6.72977	6.13273	6.05117	6.72037	6.82196	6.17078	6.72378	6.48288	5.8701	6.18232	6.09291	6.08537	6.20848	6.17637	6.01546	6.7329	6.72843	6.73424	6.6897	6.38509
ENSMUSG00000033701	Acbd6	0.238252	0.997581	0.301072	0.999971	-0.274441	0.645881	-0.0908081	0.867977	-0.100723	0.848548	-0.527996	0.208398	-0.516122	0.0762562	-0.283383	0.536527	-0.46662	0.410533	-0.32237	0.293007	-0.261055	0.654723	3.84402	3.69977	4.16639	3.90533	3.58745	3.57557	4.10357	3.82019	3.77451	3.59088	3.86532	3.76459	3.36834	3.72166	3.66888	3.64852	3.38563	3.76325	3.56066	4.17794	3.69627	4.04989	4.05513	4.23549	3.69702	3.59182
ENSMUSG00000033684	Qsox1	-0.22154	0.997581	-0.310053	0.999971	-0.114211	0.825418	-0.130051	0.73877	0.104119	0.802166	0.100869	0.907653	0.384788	0.105247	0.279288	0.408319	0.0435808	0.984034	0.0969101	0.758888	0.0990578	0.871052	5.12937	5.07604	5.03246	5.13152	5.50576	5.22184	5.12098	5.40026	5.21247	5.2283	5.34252	5.44663	5.4394	5.10171	5.1154	5.6791	5.58593	5.22551	5.3486	5.42559	5.44079	5.13218	5.07364	5.17424	5.03714	4.98834
ENSMUSG00000033671	Cep350	0.00126925	0.999608	0.140867	0.999971	0.00593552	0.995806	0.0924397	0.917117	-0.000904626	0.998998	0.199593	0.894892	0.159415	0.769311	0.0577381	0.963735	0.183915	0.941137	0.36959	0.44711	-0.00575211	1	8.43753	8.25186	8.06794	8.06219	8.08776	8.12794	7.92835	7.98608	8.01952	7.93301	7.92708	7.92617	7.86527	8.11432	8.36393	7.83952	7.84365	8.48394	7.73333	7.8493	8.31147	7.75597	7.94304	8.07134	7.75478	8.25634
ENSMUSG00000026466	Tor1aip1	0.214388	0.997581	0.230518	0.999971	0.312141	0.588445	0.18471	0.677954	0.0288931	0.963956	0.458003	0.29082	0.0571423	0.881107	-0.0544347	0.941691	0.601006	0.187096	0.858434	0.00187407	0.0161556	0.993119	7.94839	7.69096	7.08996	7.10611	7.13097	7.53183	7.07383	7.01939	7.04415	7.17158	6.85944	6.88833	7.14002	7.55931	7.8205	6.94513	7.00183	7.40662	6.88275	7.02347	7.14524	7.21239	7.10145	6.89507	7.24949	7.65718
ENSMUSG00000050565	Tor1aip2	0.0478176	0.997581	-0.0655523	0.999971	0.414944	0.506099	-0.108602	0.853675	-0.212677	0.675981	0.731044	0.0757778	0.00427995	0.993841	-0.18792	0.763202	0.813307	0.0822202	0.791161	0.00996551	-0.110953	0.898625	7.50149	7.52364	6.71033	6.59938	6.82798	7.55474	6.8237	6.63578	6.66728	7.19083	6.77588	6.56321	7.51646	7.56746	7.58306	6.88521	6.95377	6.63015	6.75591	6.61999	6.52894	7.05269	6.88956	6.47579	7.23565	7.53042
ENSMUSG00000060985	Tdrd5	-1.82844	0.997581	-0.352481	0.999971	0.0571347	0.993205	-0.904566	0.829639	-1.14556	0.784497	2.71839	0.578778	0.832795	0.793298	1.69031	0.702411	-1.4737	0.883133	-0.158912	0.969712	-1.18154	0.83927	-1.73075	-3.04554	-1.57184	-2.75338	-2.215	-0.329404	-3.0478	-1.35748	-2.12392	-1.16222	-1.21935	-2.36492	-0.151269	0.123727	-0.224306	-2.60811	-2.60811	-0.270219	-1.70882	-2.01935	0.108612	-2.60811	-2.60811	-1.05091	-2.10017	-1.60798
ENSMUSG00000026602	Nphs2	-1.89504	0.997581	-6.22918	0.999971	-6.22918	0.437791	-0.327253	0.957224	-1.74496	0.725137	1.34049	0.898784	-4.33414	0.308906	-2.55946	0.682587	2.67139	0.850778	2.1131	0.652593	2.9022	0.72076	-4.49501	-3.93672	-6.60811	-3.70591	-6.60811	-0.933483	-2.27397	-4.83343	-0.706182	-6.60811	-0.378929	-2.12389	-2.60811	-2.60811	0.803816	-2.60811	-2.60811	-2.60811	-2.0895	-2.60811	-2.60811	-2.60811	-2.60811	-0.439121	-2.60811	-1.60798
ENSMUSG00000026601	Axdnd1	-1.86886	0.997581	-0.62254	0.999971	1.27067	0.77248	-0.669804	0.861903	-2.0275	0.522764	1.38353	0.821616	-2.0833	0.456135	-0.0758436	0.992995	0.971184	0.921839	-0.663861	0.824564	-1.8017	0.686072	-1.12843	0.506618	-0.464565	-2.26627	-3.79419	-0.327354	-1.71089	-1.78673	-0.511828	1.42864	0.157975	-1.86953	-0.0378542	0.0262348	-0.224306	-2.60811	-2.60811	-1.3743	-0.76194	-0.792624	-2.60811	-2.0463	-0.0297889	-2.60811	0.422994	0.851558
ENSMUSG00000078193	Gm2000	0.149784	0.997581	0.121669	0.999971	0.0426745	0.932727	0.06632	0.865835	0.116136	0.743974	0.0465882	0.962099	-0.217513	0.327044	0.00932529	0.991447	-0.0359471	0.984467	0.0754406	0.794192	0.00907768	0.996984	7.39675	7.28536	7.32131	7.33038	7.13191	7.39601	7.34942	7.35875	7.26596	7.24231	7.19964	7.31577	7.39105	7.39572	7.40518	7.29088	7.28165	6.76714	7.26925	7.37479	7.43161	7.36848	7.40073	7.28053	7.29026	7.29075
ENSMUSG00000026600	Soat1	0.231091	0.997581	0.0533114	0.999971	-0.096381	0.906999	-0.975865	0.0144455	-0.956239	0.01841	-0.396993	0.57699	-1.25611	0.000640199	-1.18354	0.00277867	-0.162194	0.930989	-1.38148	0.000178632	-0.821577	0.0649051	7.87059	9.08988	9.25207	8.4305	8.17375	9.03286	9.42985	8.24631	8.2229	9.10238	9.19876	8.24252	9.40527	8.97995	8.60276	8.36641	8.22463	7.89192	8.38237	8.23417	8.11179	9.65669	9.58169	8.95489	9.45424	9.05526
ENSMUSG00000101523	Csnk2a1	0.0708646	0.997581	0.251624	0.999971	0.405087	0.427889	0.224125	0.574103	0.319141	0.377094	0.148968	0.860883	0.272717	0.333992	0.130238	0.817687	-0.06867	0.975411	-0.117165	0.737431	0.036125	0.970569	4.91533	4.96383	5.0325	5.06862	5.12446	5.00071	4.85174	4.98198	5.005	5.18596	4.78088	5.10002	5.1047	5.00267	4.90778	5.22387	5.11833	5.0435	4.96856	5.06854	4.92638	5.17958	4.92312	4.3616	5.1762	4.89597
ENSMUSG00000026596	Abl2	0.18281	0.997581	-0.0312123	0.999971	0.417955	0.660871	0.0728298	0.937893	0.0348202	0.974406	0.176189	0.923646	0.0977652	0.875742	-0.0844988	0.945337	0.497407	0.6736	0.178342	0.773422	0.250623	0.822725	6.98136	7.30043	6.80302	7.05364	7.11481	7.19323	7.01704	6.93254	6.90706	7.25219	6.83423	6.86905	7.46447	7.1839	6.87538	7.36198	7.20982	6.69487	7.22341	6.9985	6.48544	7.315	7.25289	6.27316	7.31931	7.21631
ENSMUSG00000060519	Tor3a	0.589325	0.95521	0.474585	0.999971	0.11399	0.898736	0.723391	0.105476	0.507089	0.321817	0.568322	0.370372	0.342625	0.40962	0.263541	0.710853	0.746494	0.260352	1.02835	0.00608914	0.520004	0.391308	7.99037	7.70851	6.96202	7.48202	7.41939	7.64508	7.07676	7.3403	7.21083	6.60143	6.48744	6.99452	7.09566	7.71944	7.98603	7.19	7.26665	7.74235	7.28312	7.4277	7.31014	7.34649	7.25429	6.49325	7.09226	7.67697
ENSMUSG00000033557	Fam20b	-0.0277713	0.997581	-0.137744	0.999971	-0.0233974	0.974797	0.182591	0.668245	0.216751	0.601433	0.209169	0.768831	-0.0176214	0.966342	0.304438	0.452185	0.423725	0.437841	0.343757	0.220651	0.36922	0.388323	5.78606	5.86603	5.4423	5.81152	5.53465	5.76144	5.55227	5.85671	5.76264	5.55665	5.58004	5.7968	5.5659	5.77907	5.9298	5.5034	5.1809	5.85884	5.83989	5.65825	6.05567	5.69001	5.49721	5.47432	5.59099	5.84336
ENSMUSG00000026594	Ralgps2	0.00765185	0.999527	-0.763403	0.999971	-3.03956	0.51916	-0.54749	0.894296	-2.30564	0.483863	-0.866316	0.91335	-1.31569	0.596123	-1.29466	0.75249	-0.11292	0.994042	-5.6087	0.0731949	-0.797972	0.890447	-6.60811	-1.11233	-0.999411	-1.79738	-1.54405	-1.09467	-0.228356	-1.52301	-0.783498	-3.27557	-0.236008	-2.54165	-2.07304	-0.191061	-0.401348	-1.6408	-2.60811	0.0716538	-2.0895	-0.792624	-0.520183	-2.60811	-0.26659	1.00876	-0.478443	-0.607916
ENSMUSG00000070565	Rasal2	-0.431023	0.997581	-0.243034	0.999971	-0.037753	0.97342	-0.722072	0.128324	-0.773555	0.113857	0.0971403	0.957061	-0.242064	0.604881	-0.290729	0.69278	-0.0511492	0.988695	-0.889909	0.0239316	-0.406168	0.60085	3.81709	4.65585	4.707	4.30083	4.27695	4.61615	4.51901	4.22828	4.22796	4.91228	4.95003	4.17648	4.885	4.92365	3.80775	4.20896	4.20941	4.43773	4.34938	3.77816	4.49578	4.61637	4.34556	4.60771	4.85935	4.6016
ENSMUSG00000033488	BC026585	0.351909	0.997581	0.487216	0.999971	-0.0903152	0.962721	0.144599	0.923469	-0.252579	0.849617	-0.674938	0.688232	-0.524106	0.521811	-0.468906	0.730592	-0.643542	0.775181	-0.34302	0.71355	-0.303286	0.871052	3.90486	3.60434	4.24788	3.94459	3.58847	3.43764	4.11257	3.64367	3.90526	3.67035	3.76066	3.50809	3.03409	3.28914	3.91564	2.55637	3.01293	4.51671	3.28422	3.30996	4.19339	3.61683	3.77945	4.71662	3.28036	3.7497
ENSMUSG00000026589	Sec16b	-0.625455	0.997581	-2.4761	0.999971	-1.08688	0.83431	-2.17024	0.541439	-1.04638	0.799523	-1.3535	0.858761	-5.81685	0.0831959	-1.80166	0.682587	0.891732	0.955718	-0.422473	0.922757	0.447651	0.956241	-3.06438	-1.75018	-2.64191	-2.19426	-6.60811	-2.14476	-0.791261	-2.59292	-2.33604	-1.25268	-0.165805	-1.21218	-2.60811	-0.943451	-1.11847	-2.60811	-2.60811	-2.60811	-2.60811	-1.60241	-1.09314	0.13894	-2.60811	-0.106601	-1.72524	-1.02297
ENSMUSG00000004031	Brinp2	-3.00717	0.997581	-2.62697	0.999971	0.654209	0.920007	-1.40014	0.769248	-1.89093	0.690202	1.60072	0.870002	1.58759	0.656401	0.401697	0.965063	1.20788	0.945394	-0.653829	0.897541	-0.611678	0.950593	-3.29403	-1.43232	-2.6402	-3.25188	-1.43281	-1.41968	-3.0204	-2.61871	-1.41337	0.640976	-0.0132338	-1.90416	-2.60811	0.300926	-2.60811	-1.3255	-2.60811	0.0716538	-2.60811	-2.60811	-0.687098	-2.60811	-2.07003	-1.25521	-0.478443	-0.80057
ENSMUSG00000026587	Astn1	-0.607433	0.997581	-1.44517	0.999971	1.12385	0.824861	-0.813288	0.85272	-0.674965	0.876532	-0.309983	0.977039	0.295855	0.931362	-0.676244	0.906024	0.514737	0.980675	0.800465	0.811282	-1.27481	0.837632	-0.942111	-1.22784	-1.74258	-3.01739	-0.608986	-1.21482	-0.904842	-1.58109	-1.1107	0.826443	-0.297409	-0.972373	-1.12472	-0.44699	-0.837949	-2.04486	-0.0987805	0.347833	-0.598039	-1.60241	-1.09314	-2.60811	-1.67902	0.647153	-0.624745	-1.60798
ENSMUSG00000073530	Pappa2	-0.746514	0.997581	-4.11874	0.999971	-1.03555	0.813945	-1.1706	0.723321	-1.08435	0.751974	-0.959552	0.893796	-0.46451	0.862395	-0.291041	0.959316	2.34498	0.71466	3.11016	0.196351	2.10366	0.656086	-0.453895	-1.21907	-3.56405	-1.46039	-0.656331	-1.15137	-0.191821	-0.482861	-0.615909	-0.480853	0.554693	-0.529662	-2.60811	-0.313358	-0.224306	-0.0780552	0.279474	-2.60811	-0.598039	0.571927	-1.09314	0.0328144	0.26542	-0.209155	-0.624745	-0.285974
ENSMUSG00000040782	Rfwd2	-0.195556	0.997581	0.11744	0.999971	0.0774993	0.928515	0.371959	0.44036	0.684888	0.105983	0.272437	0.768831	0.98372	0.00551256	0.894993	0.0229435	0.0585823	0.9854	0.772041	0.0230527	0.889989	0.0421969	5.91538	5.20192	5.14333	6.03332	5.81406	5.10278	4.83034	5.72533	5.39785	5.10339	5.0259	5.71078	5.07349	4.99946	5.24516	5.45269	5.32891	6.41834	5.40283	5.66297	6.04905	4.86083	4.759	4.89098	5.085	5.13024
ENSMUSG00000089536	Scarna3a	-0.104082	0.997581	-0.38768	0.999971	-0.430444	0.767973	-0.160696	0.903827	-0.121463	0.931826	0.042389	0.988117	-0.532573	0.4707	-0.0121541	0.996478	-0.0532088	0.992627	-0.0827802	0.94285	0.0968534	0.968792	0.967537	0.997109	1.05032	1.14717	0.801342	1.3763	1.33392	1.32176	1.2773	1.00755	1.438	1.31654	1.70358	0.667128	1.77664	1.2843	1.03812	0.216342	1.05632	1.6121	1.50099	0.576809	1.77661	1.63022	1.02352	1.09257
ENSMUSG00000015829	Tnr	-1.00925	0.997581	-1.6842	0.999971	-0.388992	0.865644	-0.143093	0.94522	0.0388897	0.988227	0.507443	0.883567	0.228722	0.870717	0.518113	0.810155	1.14019	0.677563	1.10902	0.330047	0.520172	0.839315	0.366967	0.398131	-0.742056	-0.221883	0.161612	0.440333	-0.0671095	0.451003	0.799052	0.553152	0.942144	0.981034	-0.408954	0.958941	0.883283	0.975006	0.00547842	-0.270219	0.900545	1.15731	-1.09314	-0.0817426	-0.71582	0.813331	0.495618	0.299005
ENSMUSG00000090394	4930523C07Rik	-0.246886	0.997581	-0.174055	0.999971	-0.113136	0.970638	-0.411073	0.832931	-1.17161	0.461017	0.420009	0.923646	-0.551085	0.669989	-0.828516	0.677082	0.7734	0.846893	-0.273829	0.867848	-1.04413	0.636721	2.91039	3.95762	3.18422	2.14009	2.5603	3.5314	3.11139	2.28287	2.9472	3.24514	3.35828	2.18667	2.85477	3.60833	3.98033	2.23489	1.92718	3.29412	1.97242	1.49006	3.05579	2.53269	1.89638	4.07018	2.73778	3.14703
ENSMUSG00000026725	Tnn	-1.76145	0.997581	-1.7243	0.999971	-0.572544	0.919464	-0.368886	0.939946	-1.7452	0.651346	1.3853	0.858006	0.863644	0.78197	-0.191978	0.980741	0.595466	0.978631	0.102641	0.982259	-1.77998	0.771844	-1.40509	-0.912266	-1.50773	-3.28772	-0.681238	-0.159581	-1.54488	-1.73686	-0.152318	-0.355976	0.216568	-1.52864	-2.60811	0.215045	0.883283	-1.3255	-1.41904	0.682787	-2.0895	-0.429333	-1.34902	-2.0463	-2.07003	-0.0108552	-1.18153	-0.607916
ENSMUSG00000058267	Mrps14	0.152435	0.997581	0.329036	0.999971	0.112221	0.918104	0.0187683	0.986979	0.00449805	0.99766	-0.0265973	0.988367	-0.628123	0.18474	0.0174198	0.992922	-0.410068	0.770645	-0.321254	0.554713	-0.369776	0.697816	4.10192	4.01311	4.42318	4.0534	3.61845	4.21998	4.24658	4.264	4.11291	4.20636	4.09414	4.09864	4.22101	4.13806	4.33149	3.9189	4.14239	2.09287	4.34435	4.19106	4.28644	4.14847	4.40735	4.2059	3.9245	3.96958
ENSMUSG00000014226	Cacybp	0.266279	0.997581	0.192808	0.999971	0.353826	0.664871	0.537841	0.27641	0.476524	0.368378	0.70135	0.225418	0.346827	0.411767	0.351893	0.587804	0.809919	0.219906	0.768561	0.0438577	0.541175	0.377929	6.92621	6.96757	6.15765	6.69883	6.57795	6.93247	6.23112	6.58302	6.50269	6.31867	5.96484	6.44137	6.74375	6.85795	7.16794	6.79243	6.65032	6.2415	6.83693	6.65354	6.1912	6.51	6.48746	5.49281	6.62034	6.9639
ENSMUSG00000026721	Rabgap1l	-0.325727	0.997581	-0.162654	0.999971	0.115073	0.911761	-0.473465	0.437648	-0.148143	0.855487	-0.137073	0.94142	-0.071573	0.910689	-0.0514325	0.969413	0.216888	0.918191	-0.55045	0.239475	-0.493645	0.540507	3.07407	3.8414	3.62452	3.13087	3.38987	3.32437	3.46144	3.41001	3.3137	3.90224	3.78717	3.63903	3.08506	3.29961	3.6117	3.71026	3.02539	3.419	3.74753	3.42545	3.02911	3.55107	3.2488	3.61738	3.64209	4.0142
ENSMUSG00000040423	Rc3h1	0.0118227	0.997581	0.0910973	0.999971	0.362035	0.525253	0.239788	0.578797	0.116272	0.821328	0.0766472	0.951221	0.211357	0.511473	0.0777477	0.910201	0.064273	0.980675	0.320009	0.295449	0.0683352	0.94058	7.12025	6.86451	6.80024	6.86857	6.93232	6.79761	6.72096	6.79871	6.94893	7.07118	6.70914	6.82541	6.94858	6.76374	6.67223	7.02193	7.15915	6.55219	6.94306	6.80306	6.64	6.90258	6.6823	6.56395	6.81116	6.84953
ENSMUSG00000026715	Serpinc1	-0.538017	0.997581	0.0717219	0.999971	0.85815	0.657942	-0.0911968	0.964969	-0.852838	0.549506	1.23498	0.460235	1.25284	0.195475	0.399924	0.847964	0.360798	0.949458	0.189723	0.896765	-0.0648462	0.98938	0.960293	1.13137	0.77057	0.705724	1.41367	1.39581	0.160831	0.560755	0.607651	1.557	0.698848	-0.15399	1.5305	1.28821	1.59972	0.724495	1.30652	2.12988	0.900545	0.489391	0.688368	0.720478	0.0754704	0.163452	1.20774	0.714052
ENSMUSG00000043467	Zbtb37	-0.0526502	0.997581	0.0993542	0.999971	-0.252129	0.762137	-0.349308	0.526541	-0.238372	0.70259	-0.261148	0.809134	0.061935	0.909666	0.0486394	0.965346	-0.405675	0.6852	-0.201358	0.672415	-0.164271	0.86699	4.59459	4.39028	4.79595	4.63168	4.70588	4.3828	4.64395	4.69259	4.34729	4.44447	4.6966	4.45823	3.95253	4.36436	4.75771	4.30356	4.65236	5.0865	4.73101	4.38045	4.93718	4.25851	4.87654	4.75118	4.44818	4.14703
ENSMUSG00000053332	Gas5	-0.230162	0.997581	-0.232708	0.999971	-0.253181	0.791495	-0.380336	0.551962	-0.16556	0.83366	0.0416984	0.981296	-0.193784	0.71152	0.177611	0.853854	0.140112	0.961987	-0.0107345	0.991682	-0.166207	0.88761	4.02309	4.17394	4.03383	3.86762	3.84259	4.07807	4.03637	4.21398	3.8862	4.01335	4.26653	4.10097	4.33595	3.83396	4.05944	4.28629	4.13091	2.64651	4.52415	3.9956	4.10034	4.1674	4.15458	3.80009	4.48877	3.97711
ENSMUSG00000064440	Gm26224	-0.0400431	0.997581	-0.609873	0.999971	0.351901	0.895386	0.115705	0.964434	0.594208	0.765719	0.349048	0.942574	0.449447	0.753407	-0.00485125	0.999657	0.380936	0.961987	0.220161	0.909043	0.750834	0.781546	0.346839	0.507613	0.126678	0.877512	1.14595	1.04556	0.696508	0.691656	0.852255	1.08845	0.736551	1.33076	1.33379	1.06093	1.03018	1.18839	1.22248	1.31739	0.527152	0.649996	1.19981	0.912265	0.958579	0.587215	0.693834	1.14702
ENSMUSG00000080463	Gm22489	0.617918	0.997581	0.295605	0.999971	0.271568	0.908739	0.134805	0.948876	0.227052	0.912759	-0.634319	0.831784	0.0210952	0.989338	-0.366787	0.870703	0.303489	0.965265	-0.161961	0.923733	-0.144452	0.969252	0.321381	0.786831	0.483342	0.33889	0.826751	0.171336	0.805656	0.438869	0.322543	0.459305	0.187738	0.414789	0.835271	-0.313358	0.323579	0.975006	0.826691	1.0347	0.119476	-0.0136654	1.29246	1.1338	0.583567	1.00876	1.44628	0.392117
ENSMUSG00000064816	Gm22357	0.178064	0.997581	0.00061656	0.999971	0.230604	0.818931	0.0915615	0.92312	0.0129091	0.992737	0.100429	0.96286	0.0269099	0.969447	-0.29577	0.730075	-0.0535869	0.9908	0.138972	0.83246	-0.155063	0.902342	2.78368	2.59112	2.64471	2.48964	2.84906	2.92258	2.82215	2.52638	2.73565	2.87469	2.64409	2.657	2.94031	2.97325	2.94056	2.63124	2.07827	3.56129	2.67975	2.44731	2.55523	3.10396	2.83456	2.57615	2.61275	2.58197
ENSMUSG00000084667	Gm23212	-0.0252887	0.999343	-0.948442	0.999971	1.10046	0.590298	0.185197	0.928658	-0.126177	0.955628	-0.248931	0.955622	-0.0130235	0.993949	-0.292853	0.9037	1.22293	0.631529	1.23648	0.249515	1.39414	0.386298	0.696511	0.682961	-0.539968	0.854175	0.370162	0.134255	0.383186	0.0903321	0.593672	1.50893	0.408474	0.282297	0.343329	0.600949	-0.0666343	0.503172	1.30652	-1.3743	0.844645	0.208997	-0.520183	0.78728	0.351772	0.45931	1.33193	0.64005
ENSMUSG00000077220	Gm23436	0.894612	0.997581	0.902562	0.999971	0.296861	0.918104	0.27672	0.910592	0.959856	0.60405	-0.314949	0.950873	0.311094	0.840712	0.30087	0.914678	-0.114127	0.991909	-0.416353	0.801513	-0.250998	0.946898	0.128638	0.430865	0.544992	0.293994	0.848136	0.222093	0.537042	0.837912	-0.0808504	-0.0607092	-0.35757	0.602285	-0.0378542	1.20154	-0.603195	0.791317	1.26511	0.779134	1.1969	1.10283	0.467713	1.18425	-0.0297889	0.647153	1.02352	0.562046
ENSMUSG00000065160	Mir5117	2.14606	0.997581	1.97507	0.999971	2.36124	0.629548	1.61348	0.670949	0.768799	0.863812	-0.47073	0.965622	-0.983495	0.715807	-1.76788	0.670542	-1.61727	0.855522	-0.471883	0.893221	0.00258172	1	-1.5377	-2.68309	-1.06582	-1.06324	-1.87832	-1.36556	-0.894828	-2.66271	-1.4274	-0.679647	-3.04089	-2.27209	-0.151269	-1.15588	-1.92758	-0.338853	-1.71796	-2.60811	-1.15905	-2.60811	-1.66029	-0.206187	0.0754704	-2.60811	-2.60811	-1.28603
ENSMUSG00000065735	Gm24489	1.6698	0.939269	0.386235	0.999971	1.10408	0.598355	0.550301	0.74993	0.989948	0.508668	-0.944264	0.6762	-1.13976	0.278843	-0.74545	0.674781	0.573415	0.88978	-0.284565	0.850911	0.313934	0.913572	-0.800267	0.0577132	-0.515702	-0.201768	-0.371895	-0.176398	0.767866	0.0224158	-0.351635	0.202145	-0.901936	0.0880111	0.774458	-0.44699	-0.603195	-0.202569	0.102708	-0.270219	-0.317341	0.489391	0.385966	1.53464	0.583567	0.243296	0.0892787	0.199467
ENSMUSG00000064968	Snord47	0.320864	0.997581	-0.102073	0.999971	0.905302	0.626319	0.393211	0.806176	-0.342637	0.838013	-0.20261	0.962099	-0.941431	0.337371	-0.838381	0.581843	-0.433324	0.925573	-0.129266	0.934898	0.0410527	0.996642	0.15258	-0.151478	0.281846	0.322899	-0.236648	0.502172	0.704783	-0.133598	0.777129	1.28922	0.383919	0.0412821	0.893623	0.0262348	0.883283	0.421149	-0.0987805	-0.47728	-1.40791	-0.139368	0.938237	1.08152	0.433246	0.914353	0.180218	0.199467
ENSMUSG00000026709	Dars2	0.0927295	0.997581	0.0931697	0.999971	-0.872692	0.443698	-0.527589	0.546654	-1.0929	0.14039	-1.08274	0.223712	-1.14533	0.0592573	-0.763477	0.359709	-0.839859	0.54025	-0.699396	0.268622	-0.943638	0.276875	2.53356	2.3931	3.23296	2.28932	2.08718	2.14977	3.23252	2.46904	2.6122	2.2671	3.13979	2.04689	2.19619	2.10209	2.29546	1.37424	2.33993	2.48448	2.49237	2.57287	2.45857	2.76589	3.08199	3.73943	2.28416	2.27478
ENSMUSG00000026708	Cenpl	-0.613083	0.997581	0.304878	0.999971	0.122907	0.941684	-0.752241	0.419979	0.27701	0.818153	0.683943	0.65071	-0.286999	0.734838	0.584464	0.614197	-0.549028	0.811758	-0.613573	0.417634	-0.411066	0.794627	1.60155	1.6661	2.21513	1.80406	1.01017	1.98111	1.29717	1.88163	1.15801	2.03316	1.91025	2.18726	1.79826	1.01084	2.78371	0.724495	1.42405	1.11073	1.6196	1.35673	2.55523	1.75091	0.583567	1.56956	1.48247	1.43653
ENSMUSG00000026705	Klhl20	-0.220752	0.997581	0.0217567	0.999971	0.0440858	0.956492	-0.442972	0.256679	-0.151806	0.780892	-0.0337842	0.979489	0.317525	0.336368	-0.0679317	0.930308	-0.187897	0.881971	-0.293469	0.393194	-0.398006	0.430022	4.13279	4.23836	4.42626	4.02825	4.50128	4.14997	4.18375	4.11582	3.96153	4.44859	4.4045	4.2527	4.32539	3.93814	4.19799	4.09455	4.59503	4.76631	4.44647	3.87887	3.994	4.12283	4.34029	4.11332	4.42046	4.16693
ENSMUSG00000026701	Prdx6	-1.8364	0.939269	-1.79173	0.999971	0.27188	0.916048	-0.361176	0.85859	0.342229	0.86396	1.6667	0.357639	2.18245	0.0535959	1.56384	0.289104	0.477914	0.936669	0.163707	0.928564	0.218055	0.950443	5.94546	6.25967	5.78175	5.99981	7.91953	7.40378	5.73708	7.30092	7.21231	7.84537	7.57349	7.91571	8.07128	7.36552	6.21733	8.45216	8.32501	5.79402	7.96563	7.45853	5.57365	5.90831	5.99664	5.19446	6.52922	6.32731
ENSMUSG00000026700	Tnfsf4	-3.76484	0.945329	-3.28959	0.999971	-0.0618547	0.991569	1.15062	0.701414	1.64215	0.557685	3.61095	0.321554	5.35232	0.0236226	4.59115	0.0942117	2.13247	0.748957	0.839376	0.808048	-0.547154	0.948531	-1.59461	-0.301511	-2.43398	-2.98114	2.44309	0.701718	-2.90924	1.68192	2.00623	0.793746	0.855601	2.49776	1.49324	0.215045	0.433267	3.14712	2.93586	-2.60811	2.64744	1.44697	0.108612	-1.06983	-2.07003	-2.60811	-0.111845	-0.148466
ENSMUSG00000040297	Suco	0.0963064	0.997581	0.284625	0.999971	0.293533	0.783267	0.649323	0.296296	0.923483	0.119391	0.352416	0.791045	0.867705	0.0790535	0.666567	0.314072	0.352368	0.844165	0.507398	0.33436	0.33172	0.759449	5.65593	5.5009	5.14853	5.48025	5.82792	5.31263	4.96021	5.62678	5.51323	5.15744	4.86391	5.78739	5.44185	5.34097	5.15597	6.064	6.14947	5.03377	5.93665	5.61754	5.26044	5.22848	5.07681	4.50212	5.55533	5.31993
ENSMUSG00000026698	Pigc	0.0155149	0.998069	-0.0611393	0.999971	-0.0651442	0.957467	-0.141987	0.875337	-0.00118378	0.99884	0.171929	0.926997	0.199233	0.727724	-0.134418	0.906453	0.0253167	0.994042	0.0775274	0.921406	0.301959	0.781546	3.47118	3.41896	3.39365	3.69561	3.66954	3.64223	3.4703	3.33588	3.3128	3.38964	3.45479	3.4536	3.62239	3.40033	3.91564	3.76947	3.46091	3.80961	3.8993	3.00294	2.96017	3.61683	3.61459	3.20378	3.68154	3.39215
ENSMUSG00000040265	Dnm3	-1.35214	0.997581	-2.42503	0.999971	-0.421179	0.927978	-1.33784	0.661237	-1.17432	0.714584	0.102945	0.989506	1.44762	0.505612	0.619124	0.891357	1.29286	0.867283	-0.318796	0.929903	-1.53818	0.757921	-1.67004	-0.0583821	-1.35124	-2.88942	1.16927	-0.175406	-0.278351	0.340773	-0.264051	0.652608	1.07379	-0.100532	-1.68361	0.123727	0.803816	-2.60811	-2.09544	2.79216	-0.946875	1.04621	0.755008	0.650431	-0.26659	-0.871987	0.180218	0.784442
ENSMUSG00000026694	Mettl13	0.0325916	0.997581	-0.0874094	0.999971	0.0644091	0.96066	-0.557547	0.403554	-0.860721	0.164803	-0.276983	0.860883	-0.193521	0.751634	-0.246436	0.812303	-0.0876263	0.98435	-0.58055	0.271485	-0.0524929	0.978596	3.14547	3.6384	3.72602	3.67353	3.6525	3.56904	3.84603	3.59959	3.25589	3.87784	3.81343	2.95271	3.73039	3.86249	3.03058	3.92636	3.7356	3.26114	3.91295	3.59293	3.276	3.78154	3.78722	4.00295	3.9825	3.5317
ENSMUSG00000026696	Vamp4	-0.139984	0.997581	0.00872768	0.999971	-0.194694	0.65812	-0.079045	0.833856	0.0106814	0.98363	-0.251022	0.533908	0.0122932	0.96994	0.0264629	0.965346	-0.240551	0.654608	-0.260261	0.235518	-0.0837043	0.881526	5.85454	5.87425	6.1148	6.0311	5.97838	5.71507	5.96609	5.99255	6.02703	5.91138	6.10607	6.11675	5.60135	5.72572	5.82301	5.89578	6.01386	6.0326	5.90966	6.07389	6.00009	5.97072	5.81287	6.1097	5.85355	5.73866
ENSMUSG00000040225	Prrc2c	0.0979639	0.997581	0.108574	0.999971	0.247435	0.599907	0.327387	0.258668	0.383258	0.185124	0.211566	0.693357	0.511667	0.0270701	0.2985	0.354626	0.204527	0.776399	0.435286	0.0542758	0.260628	0.530959	9.27385	9.0431	8.83857	9.0992	9.33962	9.03952	8.82796	9.12646	9.05738	8.97743	8.72999	9.11325	9.05195	9.00915	9.05826	9.32259	9.27156	9.42176	9.31015	9.11363	8.93195	8.97818	8.98961	8.4561	8.86909	9.02696
ENSMUSG00000071890	Mroh9	1.10801	0.997581	-3.51852	0.999971	1.92657	0.789228	-3.51852	0.590934	0.55974	0.938593	0.606359	0.968523	1.10758	0.77733	-2.09116	0.752917	0	1	0	1	1.68469	0.851671	-6.60811	-6.60811	-6.60811	-4.92342	-0.874005	-1.37522	-1.98158	-4.07274	-6.60811	-1.16302	-3.08959	-2.52985	-2.07304	-2.60811	0.323579	-2.60811	-2.60811	0.869448	-1.70882	-2.60811	-2.60811	-2.0463	-2.60811	-0.319561	-2.60811	-2.60811
ENSMUSG00000040124	Gorab	0.130971	0.997581	-0.0894227	0.999971	0.133815	0.94602	0.0416449	0.982118	0.629505	0.601433	0.128109	0.973777	0.522472	0.55832	0.0803789	0.972988	0.140438	0.98435	0.289395	0.791498	0.498462	0.783685	2.96272	2.81376	2.67332	3.17179	3.41619	3.02183	2.89372	2.9741	2.80439	2.89656	2.76275	3.39225	3.57859	2.99918	2.26611	3.91141	3.64166	2.26912	3.80724	2.79531	1.61302	3.03691	3.2488	2.34233	2.99739	3.12007
ENSMUSG00000026585	Kifap3	0.0832469	0.997581	0.107046	0.999971	0.150406	0.877319	-0.414743	0.492175	-0.340594	0.602266	-0.200146	0.893277	-0.62423	0.15284	-0.519539	0.393851	-0.337244	0.818974	-0.814708	0.0525484	-0.39132	0.646062	3.35847	3.83593	4.17318	3.78186	3.52515	3.94923	4.14938	3.62984	3.65139	4.21654	4.06613	3.72554	4.36202	3.86249	3.53994	3.94115	3.68939	2.72117	3.89242	3.81252	3.12041	4.14847	4.20184	4.13441	4.2836	3.70503
ENSMUSG00000026584	Scyl3	0.0543996	0.997581	0.0545729	0.999971	0.452084	0.314852	0.0618992	0.892403	0.151182	0.690017	-0.157726	0.812385	0.0871857	0.765986	0.0354622	0.956456	0.180677	0.826966	0.0957028	0.75914	0.152162	0.77522	5.09575	5.18073	5.00005	5.15221	5.08706	4.84215	4.99988	5.03534	5.00738	5.39756	4.94548	5.09666	5.00566	4.89977	4.61369	4.99496	5.1528	5.12826	5.00408	4.96162	5.15333	4.90286	5.09257	5.01843	5.35275	5.03961
ENSMUSG00000041406	BC055324	-1.22188	0.997581	-0.966411	0.999971	-0.865848	0.742949	-0.774353	0.687608	0.339656	0.878286	0.33226	0.949846	0.739761	0.599532	-0.182738	0.958019	0.0119624	0.99978	-0.26215	0.892753	-1.1676	0.642369	-0.151866	0.122247	0.110285	-1.05731	0.594574	0.187073	-0.145187	-0.327925	0.302343	0.210848	1.0767	1.41635	0.50179	0.0262348	0.535201	0.916337	-0.211165	1.18296	0.119476	-0.0136654	-0.370592	0.13894	-0.401366	0.390837	0.921776	0.299005
ENSMUSG00000041396	Mettl18	0.405774	0.997581	0.16748	0.999971	-0.24908	0.932404	-0.391703	0.862395	-0.0541946	0.985561	-1.01416	0.73329	0.196652	0.906756	-1.44473	0.416841	-0.562933	0.925573	-1.50271	0.254122	-1.09979	0.656034	-0.628374	0.311402	0.874335	-0.225452	1.30928	0.0984699	1.11263	-0.332098	0.315152	0.457776	0.706855	0.652661	0.835271	0.0262348	-0.224306	0.334181	0.988092	2.23555	0.454316	0.208997	-1.66029	1.18425	0.653235	1.63022	0.495618	0.915689
ENSMUSG00000026579	F5	-0.820542	0.997581	-2.02246	0.999971	-1.53112	0.743654	-1.42749	0.673813	0.182832	0.969343	0.733687	0.929746	-0.707692	0.797671	0.20455	0.974231	2.77234	0.602057	-1.87934	0.546532	1.08008	0.839293	-4.46262	0.189051	-2.58329	-1.50321	-2.08906	-0.647686	-1.38137	-1.17682	-1.98832	-2.09195	-0.560831	-0.377999	-1.68361	-0.44699	0.433267	-1.6408	-2.60811	-0.47728	-0.76194	-0.792624	-0.687098	-0.492799	-0.550042	-2.13452	-0.111845	-0.0229313
ENSMUSG00000040918	Slc19a2	-0.173296	0.997581	-0.585409	0.999971	0.354272	0.809943	-0.315866	0.784442	-0.104043	0.944642	-0.107915	0.974239	-0.650082	0.370031	-0.301459	0.835875	0.0769446	0.991443	-0.569608	0.470618	0.279255	0.872991	1.45573	2.10228	2.02534	2.30459	1.78737	2.32954	2.43745	2.13599	2.29488	2.96502	2.61075	2.5067	2.7794	2.14916	2.07626	2.2587	2.27883	0.0716538	2.49237	2.30977	1.61302	2.45263	2.38006	2.59148	2.15558	2.50067
ENSMUSG00000026578	Ccdc181	-0.0313933	0.997581	-0.185025	0.999971	-0.570009	0.658279	-0.759163	0.345591	-0.958325	0.227727	-0.423521	0.807028	-1.52111	0.0157744	-0.71226	0.434788	-0.474146	0.83072	-0.866657	0.173645	-0.580404	0.636721	2.85328	3.24579	3.71993	3.13953	2.35245	3.45004	3.87356	3.1613	3.14579	3.33495	3.90496	2.94663	3.36834	3.61673	3.4118	2.49755	3.14435	0.0716538	3.04476	3.11729	3.37467	3.97306	3.55213	4.08651	3.36033	3.47961
ENSMUSG00000026577	Blzf1	0.519283	0.978881	0.385218	0.999971	0.742665	0.314852	0.906674	0.0365942	0.702803	0.136432	-0.129529	0.935087	0.332559	0.423226	0.565388	0.257802	0.114223	0.966013	0.618831	0.105267	0.406859	0.569537	4.40025	3.89564	3.78142	4.18828	4.24804	3.78595	3.91548	4.48087	4.30287	4.13886	3.3962	4.099	3.9178	3.74483	3.73464	4.41371	4.40318	3.8981	4.66395	4.44209	4.3471	4.17989	3.8479	3.7256	4.23139	3.64953
ENSMUSG00000026575	Nme7	-0.692451	0.997581	-0.842586	0.999971	-0.722977	0.58949	-1.14872	0.140373	-1.09249	0.184337	-0.0584775	0.982182	-0.561589	0.435265	-0.372298	0.775951	-0.360838	0.900391	-0.285876	0.743194	-0.607694	0.647238	2.29836	2.2234	2.58424	1.97655	2.17279	2.6759	2.73438	2.36208	2.27811	2.70385	3.42683	2.33434	2.95408	2.66856	2.46002	2.35019	2.17086	2.12988	2.74228	2.07524	2.31134	2.23059	3.0174	2.92987	2.45779	2.27478
ENSMUSG00000026576	Atp1b1	-0.0882096	0.997581	0.207085	0.999971	1.00296	0.661081	-0.595817	0.74993	-0.928827	0.589419	0.298253	0.949846	-1.07298	0.376515	-0.670693	0.757718	-0.537823	0.9187	-0.162248	0.930396	-0.723824	0.77522	0.770983	0.395408	0.933231	0.209407	-0.435048	0.93619	0.637936	-0.032757	0.130329	1.7291	0.726146	-0.202681	1.05573	-1.15588	1.8964	-0.338853	0.436927	-1.00983	-0.0824629	-0.0136654	0.545076	-0.206187	1.46412	0.587215	0.63074	-0.0229313
ENSMUSG00000026573	Xcl1	0.129078	0.997581	-0.809027	0.999971	-1.8809	0.77248	-3.87044	0.401419	-3.87044	0.417286	1.71596	0.804225	-0.495999	0.88935	2.02303	0.642044	2.57136	0.735219	2.78268	0.330047	1.98816	0.721883	-0.764015	-0.975337	-3.5467	-1.55854	-3.10459	-0.892638	-2.60859	-0.585559	-6.60811	-4.61858	-2.73767	-6.60811	-0.274366	-0.758325	-0.603195	-1.3255	-2.09544	-2.60811	-1.15905	-2.01935	0.818706	-2.60811	-2.60811	-0.712826	-2.60811	-0.80057
ENSMUSG00000040848	Sft2d2	-0.164803	0.997581	0.0953414	0.999971	-0.456471	0.406365	-0.452738	0.166476	-0.354877	0.331679	-0.154513	0.858836	-0.392055	0.163354	-0.321616	0.419046	-0.207264	0.832505	-0.899383	0.000982361	-0.651894	0.0551224	4.65847	5.35059	5.55785	4.90596	4.90565	5.14319	5.29771	4.97609	5.00977	5.00604	5.46251	5.10763	5.23454	5.00906	5.19542	4.76493	4.66435	5.24673	4.85997	5.14468	4.92999	5.21641	5.2243	5.45558	5.59719	5.20913
ENSMUSG00000040843	Tiprl	0.283226	0.997581	-0.003601	0.999971	0.263469	0.715348	0.230771	0.658532	0.319644	0.513452	0.133847	0.919505	-0.0194634	0.969729	-0.0136017	0.99206	0.487731	0.496751	0.415918	0.229765	0.338355	0.594033	4.52423	4.59605	4.10831	4.44667	4.37568	4.52899	4.39514	4.38154	4.34269	4.37538	4.11192	4.43156	4.57312	4.59009	4.44715	4.51109	4.50006	4.10743	4.34938	4.56305	4.24647	4.18609	4.70261	4.27402	4.44359	4.45284
ENSMUSG00000040836	Gpr161	-1.79045	0.997581	-3.31021	0.999971	-2.79642	0.627811	-1.46542	0.738747	-1.58641	0.718626	0.25007	0.981714	-4.9487	0.193609	-0.127267	0.990291	0.143536	0.99417	-1.39747	0.755021	-1.74284	0.824388	-4.57664	-3.03564	-3.17918	-4.92201	-6.60811	-1.40935	-1.65942	-1.78668	-1.33439	-2.66539	0.131031	-1.45538	-2.60811	-1.7065	0.204861	-2.60811	-2.60811	-2.60811	-2.60811	-2.60811	0.00289536	-2.60811	-2.07003	-0.0108552	-1.72524	-2.60811
ENSMUSG00000026571	Dcaf6	-0.451062	0.997581	-0.159126	0.999971	-0.00380483	0.99717	-0.46381	0.384203	-0.75885	0.118197	0.181366	0.898784	-0.513635	0.219145	-0.425882	0.491996	-0.358498	0.768622	-0.965959	0.0135207	-0.658899	0.24636	3.29641	3.90388	4.26237	3.60347	3.4568	4.1518	3.97044	3.54455	3.95769	4.41769	4.4215	3.66265	4.16288	4.3743	3.91564	3.66643	2.93586	3.71535	3.29469	3.36886	3.93773	3.76506	4.06155	4.10265	4.10362	3.66827
ENSMUSG00000026568	Mpc2	-0.010048	0.998212	-0.275043	0.999971	-0.46179	0.439077	-0.602128	0.0969499	-0.63148	0.0918241	-0.315123	0.64509	-0.679769	0.0307011	-0.444783	0.28485	-0.0541661	0.984467	-0.0285603	0.959723	-0.259014	0.68838	4.43273	4.40712	4.46129	4.20227	4.04651	4.41116	4.72628	4.2815	4.1342	4.27454	4.73633	4.10485	4.61275	4.35435	4.27367	3.91141	3.95328	4.29021	4.25604	4.1174	4.48109	4.74377	4.61366	4.83732	4.51521	4.3865
ENSMUSG00000026567	Adcy10	-1.86486	0.997581	-2.38842	0.999971	-1.58729	0.766777	-4.01181	0.265567	-1.27226	0.760043	0.925515	0.925716	0.544526	0.871904	0.568227	0.924649	1.40006	0.894452	-2.30629	0.517908	0.376464	0.96709	-4.46248	-0.756126	-2.15619	-1.77972	-1.0881	-0.707112	-1.63263	-1.0644	-3.77958	-1.35506	0.23223	-1.04003	-2.60811	-0.313358	0.433267	-2.60811	-2.60811	0.682787	-1.15905	-0.139368	-0.875882	-2.60811	-1.3717	-0.209155	-0.624745	-0.285974
ENSMUSG00000026566	Mpzl1	0.831112	0.997581	0.233623	0.999971	0.683706	0.860877	0.860738	0.761002	-1.32912	0.63619	-1.25031	0.788469	0.469194	0.828468	-0.670587	0.855806	0.640405	0.950974	0.688642	0.761101	-0.101711	0.992538	-0.437451	-0.485688	-1.12609	-1.2278	-0.0594101	-1.77891	-0.528604	-1.19919	-0.498978	-0.676009	-1.35972	-2.68884	-1.12472	-2.08799	-0.603195	-0.489367	-0.0987805	0.779134	-0.598039	-1.60241	-0.370592	-1.32813	-0.401366	0.45931	0.495618	-1.28603
ENSMUSG00000040723	Rcsd1	-0.646464	0.997581	-1.06595	0.999971	-0.148607	0.971359	-0.24295	0.937692	0.0667401	0.985639	0.548257	0.927845	1.31991	0.422945	1.56312	0.507378	0.916451	0.884835	0.522611	0.810544	0.42003	0.928138	0.788127	1.18197	0.265515	0.685545	2.00491	1.23325	0.684997	2.24812	1.08851	1.18285	1.33146	1.3982	-0.0378542	0.300926	2.43386	0.421149	1.17855	3.17522	0.296589	0.861663	3.54441	0.499228	0.26542	1.40571	-0.478443	1.43653
ENSMUSG00000040713	Creg1	-0.23743	0.997581	-0.382996	0.999971	0.183542	0.84775	-0.226023	0.749319	-0.194126	0.79505	0.350966	0.738387	0.085059	0.882676	0.0567403	0.963735	0.245406	0.88905	-0.266285	0.600156	-0.142505	0.903023	9.34465	9.85634	9.61093	9.46843	9.84156	10.1075	9.7565	9.81324	9.76791	10.1775	9.99393	9.7998	10.4709	10.0938	9.64012	10.1827	10.0797	8.98971	10.0469	9.85794	9.47898	9.81315	9.78862	9.66413	9.99799	9.86814
ENSMUSG00000005763	Cd247	-1.85643	0.996207	-0.463414	0.999971	-1.54558	0.610103	2.1331	0.181091	1.63572	0.353743	1.95832	0.455711	3.89941	0.00863457	3.4277	0.0405398	1.13172	0.800629	4.07313	0.00304581	2.58668	0.147894	4.11758	1.17617	0.0444554	2.63114	2.55085	0.609761	-1.34856	2.07915	2.64097	-1.03771	0.50787	2.14359	-1.12472	1.24553	1.16349	1.6866	2.12531	3.40397	1.51604	2.26085	2.45857	-0.492799	-1.3717	-0.871987	-0.478443	1.43653
ENSMUSG00000026565	Pou2f1	-0.349837	0.997581	-0.0728679	0.999971	-0.480038	0.609083	-0.222723	0.772802	0.106289	0.908421	-0.0371842	0.982674	0.394333	0.428134	0.418662	0.579793	-0.224283	0.918191	-0.0240137	0.976591	0.0547094	0.974331	5.08641	4.88614	5.11042	5.16513	5.22778	4.79627	4.83345	5.25211	4.96057	4.70325	5.18329	5.28958	4.62572	4.78524	4.98187	4.83391	5.31122	5.48321	5.17814	5.01791	5.52912	4.61177	4.20764	5.42595	4.55823	4.57206
ENSMUSG00000026564	Dusp27	-0.887287	0.997581	-0.609207	0.999971	0.883687	0.834983	-0.602726	0.868228	-1.69549	0.575504	-0.245905	0.97717	-1.23245	0.599554	-2.11309	0.532007	-0.914227	0.929178	-2.64456	0.263584	-1.40652	0.749106	-3.07755	-1.34722	-0.43299	-1.83951	-1.94352	-0.956974	-0.711069	-2.82416	-0.426509	1.0599	0.176218	-1.51927	-2.07304	-0.44699	0.0754905	-2.60811	-0.776184	-1.00983	-2.60811	-1.27935	-1.66029	-1.32813	-1.67902	0.647153	-0.111845	-1.60798
ENSMUSG00000040612	Ildr2	-2.5509	0.997581	-2.11562	0.999971	-4.48359	0.442291	-0.142249	0.978781	-1.04985	0.809013	1.92116	0.781045	3.77037	0.172539	2.67599	0.510101	-0.437982	0.985549	-2.32022	0.531953	-0.0509584	1	-4.56958	-2.68735	-2.24936	-2.30032	1.08573	-0.763483	-2.68464	-0.00865515	-0.27599	-4.61733	-0.133741	-1.18359	-1.37727	-2.08799	0.719715	-2.60811	-0.776184	2.62074	-2.0895	1.04621	0.207108	-1.06983	-2.60811	-1.77856	-2.60811	-1.28603
ENSMUSG00000103400	RP24-229G16.1	-0.0194532	0.999343	-0.179427	0.999971	-1.12276	0.802863	-0.756467	0.83386	-0.782076	0.830457	-0.312002	0.974239	-2.13265	0.349169	-0.282427	0.960147	-1.02306	0.915463	-1.32741	0.596895	0.261031	0.971376	-1.70415	-1.3998	-0.37674	-0.115709	-2.34942	-0.528768	-0.216767	-0.499194	-0.953781	-1.32007	-0.197313	-0.979389	-2.07304	0.215045	0.204861	-0.657432	-2.09544	-2.60811	-1.70882	0.925838	-1.34902	-0.492799	-0.401366	0.647153	-0.224003	-2.60811
ENSMUSG00000026563	Tada1	0.219791	0.997581	0.234166	0.999971	0.57351	0.675719	0.376378	0.72749	0.300088	0.79505	-0.0308764	0.990395	0.343747	0.652242	0.257194	0.857595	-0.0124694	0.999006	0.0043552	0.999671	0.140545	0.945725	3.56971	3.55288	3.56535	3.7059	3.89473	3.5201	3.55098	3.80817	3.70757	3.9047	3.33119	3.63128	3.96619	3.44816	3.04793	4.01989	3.50605	4.13501	3.94653	4.06849	3.36403	4.04307	3.57923	2.8556	3.71993	3.46896
ENSMUSG00000040596	Pogk	-0.225404	0.997581	-0.414617	0.999971	0.372658	0.819202	0.496422	0.673465	0.577035	0.613547	0.450915	0.842115	1.19877	0.115515	0.81946	0.468243	0.545369	0.840316	0.772903	0.336638	0.696948	0.639793	6.29298	6.06544	5.52007	6.21702	6.90806	6.1602	5.70929	6.52875	6.43111	6.30735	5.93469	6.51172	6.35596	6.1498	5.95531	7.12105	7.18227	6.24993	6.94472	6.71044	5.63022	6.1288	6.05089	4.40998	6.1478	6.06634
ENSMUSG00000102548	RP24-192L21.1	-0.892171	0.997581	-1.17644	0.999971	0.452457	0.952455	0.809251	0.888239	-2.76322	0.612711	1.08634	0.928502	-2.02601	0.624309	1.29696	0.845081	1.57036	0.915463	1.11129	0.801424	0.665565	0.947791	-1.91988	-1.46081	-3.03117	-2.3656	-4.77291	-1.66056	-2.7469	-1.44994	-1.04548	-1.40227	-1.85473	-4.61795	-2.60811	-0.191061	-1.46703	-2.60811	-2.09544	-2.60811	-2.60811	-2.60811	0.299307	-1.64298	-2.60811	-1.25521	-2.60811	-2.02306
ENSMUSG00000097823	Gm16701	0.758224	0.997581	0.143223	0.999971	1.5778	0.666482	1.16722	0.673692	0.623333	0.846236	0.0835234	0.990395	0.751399	0.714117	0.149912	0.977982	0.797176	0.931091	0.798714	0.725192	0.512748	0.919402	0.676811	0.675273	-0.121903	0.390846	1.2445	0.576621	0.493098	0.64301	0.902098	1.31268	-0.265125	0.358208	-0.909862	1.06093	1.2258	0.654426	0.193797	2.30192	-0.195127	-0.139368	1.75002	0.13894	-1.11848	1.63022	-0.224003	0.714052
ENSMUSG00000060568	Fam78b	-0.76457	0.997581	-0.613711	0.999971	-0.125142	0.973035	0.428885	0.86201	0.550811	0.81422	0.945693	0.797517	1.57194	0.265609	1.18056	0.596051	0.605017	0.931293	1.0389	0.50146	0.957317	0.73925	4.33726	3.90338	3.29837	4.25569	4.71945	4.0932	3.14751	4.32807	4.34096	3.78694	3.91208	4.46289	1.8581	4.13221	4.94066	3.17241	3.96626	5.78824	2.58057	4.19106	5.18992	3.03691	1.77661	3.93845	2.61275	3.63055
ENSMUSG00000026558	Uck2	-0.05647	0.997581	-0.177849	0.999971	0.453479	0.666482	-0.182329	0.844019	0.0354847	0.976989	0.198168	0.92264	0.213768	0.727825	-0.299332	0.763476	0.128165	0.976	-0.365355	0.542879	-0.376338	0.727902	4.31983	4.81335	4.68519	4.30885	5.02033	5.00473	4.80657	4.50723	4.68071	5.31652	4.86304	4.89852	5.26801	4.91005	4.81457	5.13662	4.91248	5.02397	4.81704	4.43108	4.24067	5.04273	5.15694	3.98565	5.01878	4.78017
ENSMUSG00000052428	Tmco1	0.349356	0.978881	0.111195	0.999971	-0.0340477	0.962247	-0.2849	0.44036	-0.309832	0.406134	-0.387027	0.388573	-1.01857	0.000318303	-0.593291	0.055603	-0.395341	0.494757	-0.509076	0.0537755	-0.381165	0.359115	5.28551	5.39924	5.79458	5.41342	5.01418	5.64572	6.03275	5.43945	5.39849	5.64934	5.68339	5.37356	5.65294	5.61691	5.68012	5.0776	5.11251	4.85741	5.28702	5.36322	5.6566	5.98146	5.98655	6.13478	5.56591	5.22504
ENSMUSG00000088246	Gm25911	0.182663	0.997581	0.0534317	0.999971	0.183044	0.637448	0.15581	0.586538	0.0674796	0.846159	0.109404	0.854499	-0.13699	0.521003	-0.0126938	0.984515	0.0213334	0.991443	0.202588	0.318313	-0.0440503	0.942891	6.70913	6.52787	6.50654	6.46249	6.49878	6.74518	6.63577	6.62308	6.60892	6.63615	6.45311	6.52059	6.70252	6.86326	6.66802	6.57734	6.50671	6.41459	6.5386	6.50259	6.81419	6.60217	6.69372	6.61643	6.37413	6.48491
ENSMUSG00000026687	Aldh9a1	0.0218303	0.997581	0.0225296	0.999971	-0.211625	0.746139	-0.581512	0.0959611	-0.65414	0.0617545	-0.292384	0.66729	-0.757506	0.0118594	-0.804175	0.0163136	-0.451199	0.476209	-1.21469	0.000128577	-0.758804	0.0425501	5.07219	5.83568	6.28688	5.52808	5.52868	5.9938	6.28618	5.48201	5.68284	6.05273	6.26435	5.61021	6.3205	6.01336	5.55526	5.72041	5.43073	5.42855	5.59508	5.61754	5.21381	6.29154	6.28699	6.28853	6.20712	5.85363
ENSMUSG00000026688	Mgst3	-0.0273255	0.997581	0.157997	0.999971	-0.546702	0.728947	-0.684047	0.519107	-0.871643	0.389296	-0.433236	0.85088	-1.45451	0.0537239	-0.567247	0.666685	-0.676889	0.7589	-0.582411	0.492239	-0.614515	0.681484	3.91926	3.82478	4.50167	3.88716	2.86184	3.88311	4.31635	3.7491	3.65963	3.79697	4.34367	3.47203	3.00791	3.61673	4.6195	2.59429	3.07416	2.96598	3.12908	3.63193	4.29766	3.99442	3.82544	4.90946	3.55131	3.70503
ENSMUSG00000015843	Rxrg	-0.447943	0.997581	-2.81601	0.999971	-0.35874	0.957467	-2.11958	0.62612	-1.35429	0.773251	0.334776	0.977039	1.29255	0.672345	0.474683	0.945996	0.979807	0.961336	0.773613	0.863608	0.374005	0.972989	-2.7535	-2.54731	-3.52711	-3.15311	0.133501	-0.82427	-1.15905	-0.684363	-2.83068	-1.06984	-0.711102	-2.06539	-2.07304	-0.191061	0.0754905	-2.60811	-2.60811	1.80319	-2.0895	-1.60241	0.818706	-1.32813	-0.903149	-0.209155	-1.18153	-2.60811
ENSMUSG00000052534	Pbx1	-0.574868	0.997581	0.127538	0.999971	-0.503399	0.776718	-0.569507	0.656367	-0.514616	0.701096	-0.0114545	0.998547	0.273312	0.793298	-0.27184	0.886953	-0.830962	0.71106	-0.542509	0.577588	-0.712215	0.665439	3.70642	3.41797	4.24893	3.53672	3.81984	3.53507	3.54653	3.27469	3.55189	3.61799	4.12139	3.60678	3.55166	3.29961	3.77687	2.53703	2.90923	4.90089	2.8168	3.23595	3.70472	2.89266	3.00413	4.32078	3.21734	3.28696
ENSMUSG00000026683	Nuf2	0.797608	0.997581	-0.170348	0.999971	-2.02694	0.621026	-0.941226	0.76656	0.0443046	0.994052	-0.638761	0.930253	-0.110242	0.968344	-1.35376	0.687686	0.168951	0.991909	-0.491184	0.859922	-0.450178	0.938917	0.155318	0.815454	0.646502	0.196324	1.50422	0.975698	1.61446	0.260695	-0.124376	-1.21009	0.816851	0.861155	-1.37727	1.36996	1.77664	-2.04486	-0.960366	3.06487	-0.598039	0.571927	0.938237	1.49522	1.50237	1.9956	1.20774	1.09257
ENSMUSG00000038530	Rgs4	-4.50997	0.978881	-2.75477	0.999971	-4.50997	0.534632	0.495809	0.928338	-2.60782	0.585505	3.29401	0.670408	6.31126	0.0804927	3.43496	0.515837	3.81376	0.623436	0.274411	0.964061	-1.7552	0.809436	-4.57849	-1.03915	-4.85291	-6.60811	-0.296852	-3.31411	-6.60811	-3.17315	-1.60233	-6.60811	-2.09814	-4.70596	-2.60811	-2.60811	-1.11847	-2.60811	-0.960366	1.18296	-2.0895	-2.60811	-1.34902	-2.60811	-2.60811	-2.60811	-2.60811	-1.28603
ENSMUSG00000026675	Hsd17b7	1.31713	0.917158	1.1045	0.999971	0.620026	0.663567	0.528308	0.610153	0.221731	0.860308	-1.07515	0.309956	-1.1689	0.0892129	-1.03435	0.238249	-0.167125	0.976548	-0.76153	0.290501	-0.119918	0.957066	4.46532	5.05973	5.22685	5.10693	4.27058	4.36432	5.43948	4.40513	4.65066	4.74238	4.12235	4.34408	4.55516	4.49764	4.00718	4.22718	4.05397	4.53062	4.65991	4.56809	3.90875	5.96892	5.65413	4.15003	5.56169	4.97335
ENSMUSG00000026674	Ddr2	-1.62864	0.997581	-3.21762	0.999971	0.141909	0.979819	-0.856953	0.815247	0.635284	0.864689	1.56916	0.779307	-1.31011	0.625124	0.0254389	0.998821	1.47076	0.869444	1.6774	0.542379	0.504876	0.945901	-1.89098	-2.09762	-3.56838	-3.0635	-3.28952	-0.410247	-1.97941	-1.95397	-1.20772	-0.208856	-0.350766	0.284519	-1.37727	-0.313358	0.630405	-2.04486	-2.60811	-1.3743	-0.598039	-1.60241	-2.05772	-2.0463	-2.60811	-0.319561	-1.42792	-1.60798
ENSMUSG00000026670	Uap1	0.467222	0.978881	0.428783	0.999971	0.278403	0.715876	0.24778	0.654254	0.229074	0.691096	0.258534	0.785525	0.172303	0.678831	-0.145183	0.853357	0.440972	0.601921	0.00676858	0.994506	-0.205435	0.80805	5.19287	5.62708	5.1861	4.98067	5.39685	5.48308	5.22454	5.07936	5.0051	5.03572	4.75732	4.98639	5.23736	5.45072	5.7347	5.55719	5.3612	5.27178	5.15535	5.19111	4.89348	5.47382	5.55068	4.4186	5.38178	5.60404
ENSMUSG00000026667	Uhmk1	0.131654	0.997581	-0.000923464	0.999971	0.0559896	0.910917	0.016982	0.971394	0.0807891	0.834706	-0.120807	0.858836	-0.0264813	0.933182	-0.170684	0.653004	0.0915712	0.940309	0.0770002	0.794434	0.111271	0.831313	7.37829	7.39286	7.30129	7.41256	7.40738	7.31306	7.43386	7.26318	7.31919	7.3582	7.30221	7.383	7.45178	7.25824	7.22244	7.38515	7.45853	7.38094	7.38584	7.29807	7.09467	7.60501	7.53828	7.1153	7.48733	7.368
ENSMUSG00000102418	Sh2d1b1	-0.254128	0.997581	-0.121205	0.999971	-1.0208	0.703156	-0.991616	0.598276	-0.931954	0.627045	-1.17689	0.680468	-1.84586	0.162448	-0.767455	0.746823	-1.22979	0.726188	-2.23505	0.0827081	-1.03076	0.686778	3.02181	4.02708	5.25687	4.22611	3.27808	3.94705	5.12395	4.35649	4.38646	4.35727	5.37807	4.44612	3.81586	3.99078	4.06797	1.45889	2.07827	4.53062	2.45553	4.047	5.31943	4.64817	4.47625	5.84921	4.42046	4.17351
ENSMUSG00000102752	Gm7694	0.394241	0.997581	-0.0171436	0.999971	-2.35854	0.601645	0.0372116	0.992965	-1.1993	0.733245	-0.319092	0.974239	-2.54335	0.264619	-2.36241	0.464206	-0.458188	0.980675	-0.307951	0.927759	-0.751236	0.891547	-0.59893	-0.749167	-0.290979	-1.04222	-2.42295	-0.198686	0.120406	-2.242	-0.236624	-2.63238	-0.273835	-1.47313	-2.60811	-0.313358	1.09838	-2.04486	-0.776184	-2.60811	-1.40791	-2.01935	-1.09314	-0.342387	-1.11848	1.29766	-0.787574	-1.28603
ENSMUSG00000038473	Nos1ap	-0.227149	0.997581	-0.0291362	0.999971	0.183528	0.96363	-0.796189	0.756885	-1.2416	0.60405	-1.34159	0.726381	-0.273975	0.898275	-1.5435	0.542143	-1.00849	0.864561	-2.45165	0.14878	-0.980059	0.783613	-1.54859	-0.105426	0.903065	-0.0769939	0.431077	-0.636538	0.705052	-0.838451	0.136012	1.11573	0.932201	-0.309395	-0.274366	-0.313358	-0.401348	-0.84769	-0.612876	1.75662	-2.60811	-0.139368	0.108612	0.237792	-0.71582	1.82444	-0.345621	0.479582
ENSMUSG00000038463	Olfml2b	-4.36308	0.939269	-1.45924	0.999971	-3.49831	0.472792	-1.7913	0.60953	-1.69803	0.631742	1.79657	0.799285	1.24074	0.681311	1.62711	0.734621	-0.140249	0.994042	-1.10709	0.717498	-0.141671	0.991938	-1.8919	-0.925057	-0.784808	-0.926479	-2.44791	-1.89207	-3.68865	-2.06153	-1.11686	-2.82388	0.674435	-1.0236	-1.68361	-0.758325	-1.46703	-2.60811	-0.612876	-2.60811	-1.70882	-1.60241	-0.875882	-2.60811	-2.60811	-1.49328	-2.10017	-0.607916
ENSMUSG00000026663	Atf6	-0.162076	0.997581	-0.206604	0.999971	-0.0536219	0.91645	-0.294962	0.274412	0.0854507	0.824151	0.085754	0.919919	0.169369	0.474628	0.0897123	0.850891	-0.0698302	0.961987	-0.201853	0.392641	0.0806294	0.889762	6.0687	6.20072	6.27055	6.35118	6.48445	6.40084	6.31508	6.40479	6.1822	6.42354	6.47716	6.56261	6.54873	6.38919	6.25703	6.61357	6.56439	6.25622	6.51081	6.41027	6.29282	6.1918	6.30469	6.44552	6.18944	6.25943
ENSMUSG00000096547	Gm25235	-0.480626	0.997581	-0.494212	0.999971	-2.60807	0.530592	-1.15918	0.719223	-2.7131	0.337581	-0.731175	0.926058	-0.727714	0.765105	-0.187001	0.97479	-1.74197	0.788138	-0.626263	0.820346	-0.643901	0.90409	-1.16402	-2.27972	-0.537757	-1.18166	-1.25189	-1.25535	-0.524171	-0.711172	-1.20272	-2.65161	-0.0435449	-2.75665	-2.60811	-0.313358	-0.401348	-0.0780552	-0.776184	-2.60811	-1.40791	0.101957	-0.235066	0.13894	-0.143337	-0.871987	-1.42792	-2.02306
ENSMUSG00000026659	Dusp12	0.219384	0.997581	0.326146	0.999971	0.775965	0.417329	0.278423	0.730689	-0.105519	0.917743	-0.368947	0.774748	-0.0139772	0.986007	-0.0889628	0.946373	-0.15936	0.961987	-0.302354	0.608439	0.0175939	0.998474	2.74171	2.88471	3.04407	3.06166	2.92333	2.56836	2.93731	2.84834	2.99634	3.49389	2.71792	2.6124	3.0598	2.42256	2.17431	3.13431	2.75326	2.94537	2.92857	2.87874	2.82711	3.14274	3.00413	2.72263	3.20656	2.76718
ENSMUSG00000070524	Fcrlb	-0.403545	0.997581	-0.729562	0.999971	-0.539879	0.757143	0.289566	0.840453	-0.426359	0.756651	0.552327	0.804225	1.59234	0.0471496	0.633634	0.654795	0.201615	0.976548	0.813051	0.353232	0.580933	0.738875	2.28583	1.6744	1.47278	2.05371	3.39114	2.35112	1.7988	2.43243	2.49191	1.66246	2.20234	1.77598	2.56274	2.58544	1.93421	2.85078	3.18932	3.9713	2.39843	2.35709	2.64582	2.53269	1.11491	1.56956	1.96412	1.85157
ENSMUSG00000026656	Fcgr2b	0.131947	0.997581	0.217255	0.999971	-0.0214813	0.986152	0.0150664	0.989095	0.0598155	0.953927	-0.151979	0.935087	0.237328	0.657573	0.0439958	0.975349	-0.317495	0.850778	0.0505788	0.94936	-0.210627	0.852285	6.79568	6.42761	6.7451	6.53447	6.89712	6.50781	6.65979	6.70379	6.54291	6.50636	6.52785	6.58766	6.81436	6.55348	6.06376	7.06645	7.19886	6.26456	6.94056	6.74643	6.37457	6.70185	6.79062	6.47579	6.75495	6.46361
ENSMUSG00000059089	Fcgr4	0.797738	0.95521	0.845242	0.999971	-0.0184805	0.991344	-1.27802	0.0406664	-1.63913	0.0111374	-0.409602	0.77448	-2.83869	2.43895e-05	-1.78797	0.00376585	0.245136	0.931293	-1.15998	0.0288423	-1.37169	0.0431914	4.36072	5.76584	5.5207	4.14901	2.63451	5.06359	5.47319	3.68522	3.39743	4.65698	4.67546	3.03633	4.77676	5.16892	5.22623	3.04128	2.90923	1.6587	4.01144	3.33381	3.67921	5.69219	5.60003	5.06861	5.20627	5.74309
ENSMUSG00000065905	Gm26110	0.162775	0.997581	-0.105289	0.999971	0.392619	0.84775	-0.311425	0.854589	-0.739524	0.603673	0.248757	0.948688	-0.656892	0.522122	-0.452542	0.812303	0.340629	0.953464	-0.174542	0.906383	-0.101151	0.976657	-0.12475	0.390421	0.0497924	-0.0513588	-0.339036	0.566613	0.317857	-0.134686	-0.156343	0.547701	0.155081	-0.584442	-0.151269	0.667128	1.28552	0.0365608	0.102708	-0.47728	-0.76194	0.101957	0.6185	-0.342387	0.719693	0.813331	0.422994	0.562046
ENSMUSG00000059498	Fcgr3	0.138871	0.997581	0.185194	0.999971	-0.34554	0.621533	-1.21886	0.0025328	-1.19006	0.00290162	-0.0291451	0.982674	-1.16759	0.000950147	-1.05482	0.00530889	0.167041	0.918191	-1.40247	0.000111772	-1.28098	0.00343298	6.81919	8.3887	8.22166	6.94068	7.00775	8.14619	8.17534	7.12052	6.81761	7.69093	8.03647	6.8464	8.23715	8.15525	8.04175	7.2952	7.23684	6.2934	7.05506	7.08009	7.22527	8.13551	8.18901	8.20291	8.24279	8.34671
ENSMUSG00000099119	Mir6546	0.43943	0.997581	0.676096	0.999971	0.16159	0.977968	0.971046	0.787388	0.456901	0.917646	0.66621	0.937264	0.846434	0.734755	1.70098	0.635107	0.171188	0.99201	0.343998	0.91945	0.396435	0.950593	-0.694577	-0.867386	-1.03857	-0.64214	-0.428806	-0.60903	-1.27524	0.425744	-0.743625	-1.55308	-1.71467	-1.25777	0.343329	-0.758325	-0.837949	0.503172	0.102708	-2.60811	-0.317341	1.20981	0.467713	-0.206187	-0.550042	-2.60811	-1.18153	-0.148466
ENSMUSG00000026649	1700009P17Rik	0.349733	0.997581	-0.314514	0.999971	0.351415	0.938851	0.231064	0.953772	-0.19098	0.964778	-0.633536	0.935087	-3.58919	0.115291	-0.478341	0.914777	1.48527	0.819039	0.245235	0.939983	0.597545	0.909863	-0.831217	0.408816	-1.07645	-0.478907	-4.00139	-1.04574	-0.412205	-0.890546	-0.530874	-0.410523	-0.761938	-0.952919	-1.37727	-0.758325	-0.0666343	-2.60811	-1.71796	-2.60811	-1.40791	0.401845	-1.34902	-0.342387	-0.71582	0.390837	1.11857	-0.0229313
ENSMUSG00000058076	Sdhc	0.155405	0.997581	-0.0208025	0.999971	0.00425302	0.995275	0.0424552	0.925555	-0.0823757	0.836227	0.0341094	0.974239	-0.156967	0.524091	-0.139507	0.735392	0.197932	0.765371	0.0433132	0.900893	-0.0718912	0.904914	5.76837	5.92299	5.72505	5.65316	5.74429	5.93537	5.90126	5.76175	5.78831	5.75011	5.74586	5.66348	5.98194	5.92989	5.90384	5.89007	5.92526	5.3601	5.76093	5.70701	5.82697	5.8273	5.93503	5.94932	5.80257	6.06811
ENSMUSG00000005674	Tomm40l	-0.0861392	0.997581	0.143257	0.999971	-0.288355	0.803253	-0.0113856	0.992136	-0.170131	0.861017	-0.098915	0.969436	-0.746359	0.172649	0.300872	0.770163	0.196906	0.953103	-0.34573	0.583304	-0.160705	0.914313	2.9945	3.53714	3.34023	3.17953	2.36448	3.01192	3.11084	3.41171	3.18559	2.90862	3.19697	3.02684	2.89817	2.68463	3.43836	2.51742	2.47318	2.20118	2.85974	3.40308	3.86417	3.03691	2.27348	3.73253	3.59328	3.10639
ENSMUSG00000058715	Fcer1g	-0.0552578	0.997581	-0.0602302	0.999971	-0.00295831	0.995905	0.333286	0.229988	0.281185	0.352	0.196666	0.71581	0.469575	0.0372555	0.415756	0.124656	0.0742904	0.961987	0.660841	0.0027417	0.372151	0.24335	9.39314	8.80659	8.7323	9.10445	9.20684	8.93393	8.73727	9.15302	9.12581	8.78957	8.79253	9.07371	8.92524	8.93806	8.93983	9.24034	9.27824	9.09671	9.14079	9.10109	9.21598	8.65279	8.71941	8.83518	8.48053	8.79942
ENSMUSG00000013593	Ndufs2	0.0971735	0.997581	0.0789579	0.999971	-0.365212	0.406365	-0.106863	0.77231	-0.102278	0.792952	-0.119696	0.864678	-0.392142	0.0757606	-0.104274	0.824483	-0.138345	0.870191	-0.129371	0.630059	-0.0789995	0.895443	6.4798	6.47082	6.60917	6.53017	6.23524	6.50769	6.62738	6.52311	6.42335	6.165	6.53021	6.42793	6.4194	6.53144	6.57535	6.34408	6.33224	6.01292	6.2359	6.44353	6.83262	6.59053	6.52511	6.76247	6.33385	6.48226
ENSMUSG00000006403	Adamts4	0.299997	0.997581	-0.678557	0.999971	-1.0361	0.791536	2.27651	0.271431	1.34179	0.588516	-0.245081	0.974483	1.52334	0.373319	0.654119	0.853854	-0.495845	0.972397	3.71276	0.026668	2.07725	0.454098	1.70876	-2.49984	-2.004	0.0732538	0.497896	-1.27053	-1.02545	-0.371327	0.951067	-2.36154	-1.32544	0.0163436	-2.07304	-1.15588	0.0754905	0.241633	1.22248	0.216342	0.119476	0.101957	-0.687098	0.13894	-2.60811	-0.569492	-1.72524	-1.60798
ENSMUSG00000052423	B4galt3	-0.0218894	0.997581	0.147843	0.999971	-0.370401	0.776718	-0.206001	0.853153	0.0477411	0.973004	0.0623151	0.980085	0.0725737	0.934517	0.158674	0.911597	-0.187248	0.963549	-0.144656	0.873081	-0.434623	0.736386	3.11448	3.07189	3.25914	2.82452	3.16198	3.15172	3.08941	3.24808	2.9053	2.7409	3.1113	3.15904	2.9264	2.76238	3.68005	3.33802	3.54981	2.42616	3.48953	3.21041	3.08198	3.15544	3.35715	2.7773	3.11732	3.36943
ENSMUSG00000062729	Ppox	-0.349009	0.997581	0.0189198	0.999971	-0.0532942	0.971261	-0.406953	0.620936	-0.694463	0.337063	-0.40697	0.77469	-0.216554	0.742993	-0.163704	0.896987	-1.01436	0.28689	-0.381008	0.546697	-0.426707	0.702104	3.03195	2.3986	3.41295	2.98625	2.82847	2.63806	3.04503	2.88132	2.98708	3.34074	3.39403	2.69957	2.43103	2.98627	2.53576	2.45696	2.86834	3.17522	2.85974	2.92658	2.94598	2.90775	2.84948	3.39071	2.30451	2.65893
ENSMUSG00000053483	Usp21	-0.152531	0.997581	-0.279463	0.999971	-0.19054	0.885533	-0.409273	0.654063	-0.410788	0.65419	-0.445807	0.772869	-0.028298	0.974797	-0.121212	0.934525	0.152223	0.975173	-0.270987	0.722622	-0.0662897	0.975969	3.12745	3.55067	3.39844	3.33215	3.49708	3.07957	3.52537	3.40416	3.26863	3.48737	3.6779	3.26712	3.36834	2.73178	3.14785	3.12138	2.92261	4.18862	3.25235	3.65104	3.34252	3.0641	3.76379	3.70459	3.51683	3.64007
ENSMUSG00000062963	Ufc1	0.204493	0.997581	0.256426	0.999971	-0.227904	0.682668	-0.186519	0.65312	-0.306932	0.40322	-0.145748	0.862294	-0.357985	0.18848	-0.192804	0.688385	-0.0945073	0.956243	-0.0624704	0.876915	-0.111346	0.871052	4.6518	4.61977	4.71427	4.60293	4.30436	4.51659	4.66234	4.46954	4.27133	4.22995	4.45785	4.15092	4.45699	4.57724	4.54203	4.48609	4.40795	4.00157	4.3544	4.54273	4.53424	4.62095	4.80182	4.58107	4.81747	4.68677
ENSMUSG00000103983	RP23-395H6.2	-0.457532	0.997581	0.15035	0.999971	-0.562588	0.643257	-0.290567	0.769248	-0.254663	0.808543	0.0739331	0.97717	0.149813	0.848292	-0.604653	0.519075	-0.242749	0.943386	-0.82167	0.174712	-0.41465	0.742932	1.53198	2.1109	2.35365	1.939	1.89558	1.8197	1.74576	1.14111	1.91273	1.64071	2.2033	1.94863	2.12491	1.20154	2.14236	1.8206	1.90038	2.12988	0.527152	1.57256	1.42116	1.413	1.92483	2.01847	1.77283	2.32288
ENSMUSG00000013973	Dedd	0.0660522	0.997581	-0.00870909	0.999971	0.329443	0.626319	0.130437	0.82457	0.177006	0.755704	0.131443	0.920051	0.491881	0.143326	0.157581	0.823527	0.170192	0.909912	0.343644	0.334418	0.292264	0.662659	4.14802	3.97456	3.80437	4.09664	4.37101	4.01058	3.87913	4.03671	3.94352	4.14252	3.81308	3.99009	3.94565	4.20084	3.90616	4.09455	3.94675	4.91686	4.15049	3.86256	4.11944	3.89947	3.94832	3.83272	3.72749	4.17351
ENSMUSG00000013997	Nit1	-0.205737	0.997581	-0.130816	0.999971	-0.906838	0.294931	0.0424065	0.964434	-0.323912	0.627984	-0.0616769	0.975887	-0.132938	0.81301	-0.0136591	0.993395	-0.301285	0.853108	-0.316021	0.537175	0.0609591	0.970023	3.27757	3.2923	3.59359	3.65455	3.38573	3.45699	3.51867	3.50501	3.76681	2.81757	3.7244	3.40049	3.50563	3.76764	3.06507	3.34915	3.28564	3.57477	3.73221	3.33381	3.47692	3.50219	3.00413	3.9504	3.38921	3.40337
ENSMUSG00000006412	Pfdn2	0.198616	0.997581	-0.023711	0.999971	0.425152	0.591049	0.287654	0.629591	0.292358	0.623938	0.0258213	0.987974	0.039475	0.944977	0.133042	0.879588	0.105194	0.973532	0.361223	0.396733	0.353321	0.64906	4.59803	4.34201	4.23681	4.59013	4.49861	4.48496	4.45914	4.59218	4.54818	4.68567	4.26052	4.55288	4.54154	4.21197	4.69302	4.67489	4.66037	4.11668	4.64362	4.64159	4.51514	4.49671	4.71895	4.13441	4.49321	4.34051
ENSMUSG00000006411	Pvrl4	1.01531	0.997581	1.19597	0.999971	0.129576	0.973616	0.00351776	0.999612	0.504322	0.843927	0.19715	0.974889	-0.393376	0.826674	-1.31127	0.56406	0.128589	0.991909	0.205897	0.927759	-0.812308	0.803362	1.89785	1.82054	1.69195	0.879644	1.11792	1.70844	1.51129	0.200019	0.499503	0.625561	0.495985	1.00031	0.424734	1.62433	2.56015	0.421149	0.826691	1.97577	-0.76194	-1.60241	1.57663	0.78728	0.433246	2.56065	1.07183	1.9157
ENSMUSG00000048865	Arhgap30	0.335462	0.997581	0.300945	0.999971	-0.243513	0.681937	-0.308118	0.422039	-0.303614	0.448841	-0.572441	0.141397	-0.789311	0.00558496	-0.538904	0.109868	-0.321284	0.658299	-0.61278	0.0254667	-0.319114	0.530231	7.80118	8.09268	8.41397	8.09485	7.65917	7.87604	8.44848	7.90958	7.8049	7.86951	8.11302	7.80941	7.82414	7.8556	7.94841	7.43759	7.57059	7.92783	7.78204	7.76355	8.15176	8.44867	8.57459	8.31224	8.23221	8.05615
ENSMUSG00000026641	Usf1	-0.286684	0.997581	0.0796395	0.999971	-0.231537	0.857863	-0.761975	0.291471	-0.664033	0.39497	0.0869691	0.97434	-0.590742	0.32944	0.0174082	0.993624	-0.348687	0.878908	-0.431527	0.513473	-0.459914	0.696377	4.503	4.58584	4.93452	4.47461	3.97746	4.65517	4.5682	4.58561	4.09291	4.62335	4.85488	4.19085	4.44728	4.92703	4.57232	4.08792	3.80225	4.06983	4.17336	4.59301	4.92276	4.29341	3.82544	5.23897	4.46636	4.46896
ENSMUSG00000038235	F11r	-0.273327	0.997581	0.0762192	0.999971	-0.592698	0.811574	-0.640606	0.732656	-0.338385	0.871372	-0.147986	0.977039	-0.60552	0.64927	0.0124964	0.998821	-0.291132	0.975411	-0.0747532	0.970483	-0.451664	0.879902	5.86254	5.64616	5.93729	5.48563	4.98223	5.43976	5.58775	5.60024	5.22047	5.26838	5.86107	5.52269	4.6343	5.67234	5.77953	4.38695	4.65236	5.6293	4.59362	5.40884	6.31093	4.72685	4.44713	6.589	4.39696	5.58691
ENSMUSG00000094668	Gm24871	0.379019	0.997581	0.016979	0.999971	0.462676	0.66536	0.211008	0.817455	0.0111438	0.994628	-0.0581126	0.978655	-0.535292	0.325535	-0.407919	0.653546	0.0195142	0.995483	0.175582	0.806054	-0.251789	0.83983	3.25558	3.09951	3.08	2.82821	2.90675	3.38393	3.44204	3.03412	3.27403	3.5257	3.06302	3.07416	3.15829	3.02464	3.88701	2.9995	3.32647	2.26912	2.77255	3.11729	3.25313	3.22938	3.76379	3.33713	3.2906	2.94673
ENSMUSG00000060244	Alyref2	0.387557	0.997581	0.928424	0.999971	-0.765683	0.594921	0.187833	0.8889	0.159179	0.90919	-0.374162	0.863804	0.0421196	0.968344	-0.469366	0.710853	-1.53413	0.163139	-0.528092	0.502817	-0.629635	0.642058	2.001	0.994957	2.52909	1.89945	2.03034	1.61406	1.98822	1.51886	1.7885	0.834981	1.60066	1.75984	1.455	2.05343	1.45116	1.41718	1.63379	2.81507	1.6196	2.15773	0.6185	2.34588	1.77661	1.94873	1.44628	1.19949
ENSMUSG00000038209	Itln1	-3.13882	0.997581	-2.04174	0.999971	-0.827562	0.881408	-0.85256	0.846887	-6.80638	0.116266	1.79216	0.805918	-3.66756	0.31521	0.704749	0.910132	-0.56886	0.980675	-2.73237	0.421641	0.0406277	1	-4.57585	-2.41233	-1.84347	-1.80285	-6.60811	-1.14839	-2.94055	-2.2358	-0.654291	-0.629293	0.198269	-6.60811	-2.60811	-0.313358	-0.224306	-2.60811	-2.60811	-2.60811	-2.0895	-2.60811	-0.520183	-1.32813	-2.60811	-1.77856	-0.787574	-2.60811
ENSMUSG00000004709	Cd244	0.216288	0.997581	-0.129907	0.999971	-1.88062	0.281006	-1.26946	0.227509	-0.83699	0.49517	-2.02049	0.0719842	-1.75198	0.0428934	-1.96103	0.048041	-0.8604	0.705741	-2.53362	0.00436586	-1.30789	0.293351	0.0631427	1.73636	2.59676	1.28887	1.19097	0.92246	2.94295	0.981923	1.4572	0.846045	2.72667	1.88968	1.70358	-0.0783258	0.958601	0.975006	1.08646	1.70849	1.28354	0.649996	1.24688	3.07751	2.6594	3.13218	2.56293	1.4796
ENSMUSG00000004707	Ly9	-0.225038	0.997581	-0.219768	0.999971	0.0367616	0.974797	0.317543	0.626695	0.408936	0.510756	0.432974	0.637989	0.645517	0.136658	0.604827	0.284901	0.103046	0.977933	0.346853	0.474452	0.327653	0.716196	7.66848	7.42467	7.32162	7.64928	7.96187	7.74933	7.31635	7.92118	7.85893	7.57815	7.54139	7.95033	7.89459	7.70475	7.63923	8.27852	8.26063	7.03323	8.2185	7.90807	7.56644	7.52225	7.36484	7.02217	7.32928	7.4542
ENSMUSG00000038179	Slamf7	-0.109805	0.997581	0.246284	0.999971	0.0992177	0.967323	0.992272	0.409774	1.13917	0.345684	2.11967	0.0751793	2.34461	0.011027	1.91181	0.0720994	2.23442	0.102707	2.29731	0.00996551	1.29107	0.344899	7.6597	7.59681	5.36238	6.65345	7.35091	7.12597	5.0063	6.91811	6.10837	5.21532	5.1161	6.25527	6.35725	7.07537	7.66405	7.56241	7.51758	6.88007	7.26992	7.05071	6.25447	4.90286	5.1449	4.98107	5.00018	7.54507
ENSMUSG00000103083	RP23-145F9.4	-0.619857	0.997581	-0.823302	0.999971	-2.37668	0.585368	-0.83123	0.811288	-0.940123	0.78705	0.111215	0.988409	-0.870768	0.719483	-0.326837	0.952131	0.264321	0.988695	-1.11848	0.667068	-0.668794	0.903774	-2.22941	-0.846603	-1.11092	-1.77972	-1.77825	-0.796264	-0.907479	-1.23432	-1.11885	-2.66431	-0.287622	-1.22775	-0.909862	0.123727	-0.837949	-0.657432	-0.960366	-2.60811	-1.40791	-0.429333	-0.687098	-0.850832	0.433246	-2.60811	-1.72524	-0.80057
ENSMUSG00000015355	Cd48	0.455812	0.951404	0.306421	0.999971	-0.000768602	0.999397	0.26311	0.528213	0.144069	0.773704	-0.457219	0.308279	-0.226722	0.477036	-0.175147	0.752917	-0.436748	0.463597	0.00901763	0.987439	0.141406	0.839757	6.60176	6.15599	6.59274	6.73415	6.51541	6.28491	6.74213	6.56699	6.54943	6.28555	6.28632	6.43039	6.14545	6.125	6.55274	6.27279	6.26425	6.9176	6.4121	6.54151	6.73592	6.94982	6.65603	6.60231	6.14498	6.14537
ENSMUSG00000015316	Slamf1	-0.375241	0.997581	-0.59308	0.999971	3.07806	0.541846	1.83586	0.636332	-0.785195	0.877213	2.43181	0.675863	2.92149	0.278349	1.78987	0.70037	2.47922	0.740451	2.23274	0.443662	1.77918	0.753668	-0.64918	-0.402701	-2.88192	-1.10275	0.257402	-0.23227	-2.66408	-0.87421	-0.452979	0.789216	-2.28884	-3.07404	-0.722895	-1.7065	1.09838	1.18839	0.436927	-1.3743	-0.0824629	-0.0136654	-2.60811	-1.06983	-2.07003	-2.13452	-2.60811	-0.285974
ENSMUSG00000038147	Cd84	0.0834905	0.997581	0.0806152	0.999971	-0.197682	0.741552	-0.204581	0.629006	-0.393429	0.271556	-0.255065	0.687159	-0.424021	0.12965	-0.4051	0.258684	-0.37226	0.552563	-0.552896	0.0385574	-0.308703	0.531692	8.20891	8.38955	8.76181	8.45311	8.34066	8.50962	8.76468	8.35959	8.47661	8.48351	8.68119	8.28777	8.47191	8.48835	8.56861	8.18571	8.19737	8.60143	8.24337	8.34283	8.48438	8.74548	8.61689	8.91735	8.34921	8.38756
ENSMUSG00000073492	Gm10521	-0.0393142	0.997581	0.326254	0.999971	-0.294337	0.819958	-0.128438	0.915546	-0.387805	0.684474	-0.435767	0.780994	0.0683244	0.936712	-0.343946	0.76509	-0.641962	0.673155	-0.997384	0.08953	-0.573373	0.614548	3.38428	3.7397	4.38167	3.80829	4.08442	3.58033	4.0161	3.67215	3.92697	3.76108	4.05541	3.66761	3.57859	3.41002	3.78724	3.46626	3.07416	5.00915	3.66924	3.87074	3.50623	3.87664	3.49635	4.52227	3.83636	3.61131
ENSMUSG00000015314	Slamf6	-0.360898	0.997581	0.202066	0.999971	0.282849	0.828729	1.78504	0.00749842	1.82999	0.0073196	1.01261	0.258428	2.94183	2.66537e-05	2.15766	0.00135564	0.380941	0.864561	1.77006	0.00222472	1.39632	0.0545025	5.7572	4.36808	3.98714	5.38347	6.36601	4.43679	3.42418	5.58183	5.57011	4.06792	3.78508	5.61507	3.79305	4.39885	4.93601	6.44481	6.42211	6.22876	6.03515	5.50913	5.04431	3.39917	3.57923	3.34619	3.22804	4.35215
ENSMUSG00000003458	Ncstn	0.108696	0.997581	0.0115407	0.999971	-0.0287907	0.95822	0.00187812	0.996939	-0.0186685	0.969482	-0.105183	0.882083	-0.0862695	0.738577	-0.0315104	0.957902	0.0796105	0.953103	0.289077	0.178599	0.123319	0.806529	6.91536	6.70589	6.62628	6.7496	6.63717	6.61826	6.72344	6.69193	6.61662	6.58595	6.61474	6.59607	6.36887	6.69997	6.763	6.67236	6.66133	6.58254	6.6241	6.66769	6.78558	6.80722	6.71015	6.65526	6.45148	6.62816
ENSMUSG00000026553	Copa	0.222742	0.997581	0.200112	0.999971	0.0694591	0.901834	0.368095	0.209529	0.289447	0.374339	-0.0226392	0.981714	0.201657	0.443034	0.0867011	0.87393	0.0451344	0.98314	0.332069	0.174712	0.218935	0.652517	8.85506	8.56812	8.52299	8.74192	8.74727	8.52298	8.54562	8.63232	8.69097	8.39234	8.32288	8.61232	8.63339	8.42103	8.5084	8.88634	8.84993	8.47138	8.8137	8.62363	8.43665	8.67032	8.69355	8.22919	8.48918	8.60434
ENSMUSG00000003464	Pex19	0.119355	0.997581	0.281968	0.999971	-0.045859	0.958062	0.206222	0.701414	0.0803718	0.903999	0.0385399	0.978653	0.00757575	0.988763	-0.0445919	0.963735	-0.210884	0.869003	-0.44457	0.194762	-0.32985	0.610391	4.38425	4.61793	4.82882	4.49897	4.67378	4.70474	4.6662	4.62161	4.75307	4.50099	4.54685	4.62722	4.71337	4.61126	4.80949	4.35417	4.67625	4.95861	4.20701	4.48533	5.06416	4.63008	4.52817	4.84693	5.0157	4.45824
ENSMUSG00000026554	Dcaf8	0.120789	0.997581	0.169206	0.999971	-0.331348	0.720938	-0.286861	0.67484	-0.328282	0.621744	-0.410926	0.6762	-0.213689	0.674517	-0.439487	0.515235	-0.307939	0.846867	-0.575143	0.195496	-0.464509	0.56002	5.64556	5.91277	6.22071	5.7562	5.9586	5.76136	6.17229	5.7328	5.76464	5.72015	6.0515	5.72322	5.78405	5.70815	5.80271	5.27439	5.64765	6.62205	5.64093	5.45034	6.05236	6.02536	5.91035	6.51553	6.03201	5.94482
ENSMUSG00000013698	Pea15a	0.211593	0.997581	-0.131965	0.999971	0.156169	0.916048	0.172681	0.886856	0.0498567	0.973004	-0.234633	0.925896	-0.110523	0.899204	0.0127093	0.995948	0.119917	0.982244	0.197006	0.82274	0.226373	0.893595	7.73435	7.65727	7.53735	7.76372	7.77038	7.64627	7.88091	7.89362	7.84199	7.82548	7.66931	7.71917	7.98123	7.60593	7.26571	8.09727	7.93601	7.09303	8.2635	7.95688	7.30458	8.12788	8.17612	7.11596	7.92633	7.59182
ENSMUSG00000038034	Igsf8	0.0420537	0.997581	0.102509	0.999971	0.0985911	0.934405	0.918342	0.113678	0.851093	0.166329	0.30556	0.836667	1.20521	0.0156639	0.814107	0.191207	0.199213	0.945942	1.33426	0.00608914	0.686096	0.378075	8.86774	7.73269	7.53348	8.21958	8.67823	7.77858	7.47302	8.28713	8.34931	7.52956	7.43097	8.28206	7.81567	7.84403	7.67316	8.96239	8.91119	7.95966	8.65034	8.41797	7.59798	7.53445	7.69722	7.13506	7.45582	7.69935
ENSMUSG00000007097	Atp1a2	-2.44106	0.997581	-1.11781	0.999971	-1.38548	0.804837	-0.721594	0.879955	-1.05604	0.81422	2.01919	0.77448	2.26354	0.432398	3.70235	0.314072	0.453945	0.98435	-4.2409	0.260055	-2.55474	0.665439	-6.60811	-1.91327	-2.36721	-4.92195	-1.42693	-1.67127	-3.69046	0.0118829	-1.971	-2.63488	-1.2494	-2.30544	-2.60811	-0.758325	-0.603195	-2.60811	0.279474	-2.60811	-0.317341	0.101957	0.688368	-2.60811	-2.60811	-1.49328	-0.624745	-1.60798
ENSMUSG00000044708	Kcnj10	-0.213328	0.997581	-0.0445208	0.999971	-2.89674	0.484307	-6.87216	0.0392088	-2.95258	0.297399	-1.05296	0.865275	-1.43975	0.514646	-0.796584	0.852446	-0.732834	0.950974	-3.83636	0.0991063	-0.894841	0.850746	-3.61683	-0.513302	0.219532	-0.675308	-1.38903	-1.00223	0.0507245	-0.74586	-6.60811	-2.63269	0.264053	-2.68852	-0.274366	-0.594275	-1.11847	-0.657432	-1.41904	-0.719122	-0.946875	-0.792624	0.207108	-0.206187	-2.60811	1.33458	0.0892787	-0.285974
ENSMUSG00000050229	Pigm	-0.141523	0.997581	-0.0879448	0.999971	0.0124481	0.988382	0.0486362	0.939125	0.0399864	0.954842	0.0405063	0.977039	0.384983	0.231076	0.0839623	0.910132	-0.101259	0.961987	0.0477827	0.92676	0.142445	0.853191	4.67772	4.52867	4.62993	4.77238	4.96134	4.61686	4.57636	4.66032	4.76651	4.73033	4.71788	4.75786	4.90286	4.52912	4.39387	4.7978	4.85782	5.21694	4.77653	4.59301	4.63056	4.68805	4.62237	4.4357	4.55823	4.39215
ENSMUSG00000026548	Slamf9	0.0539749	0.998842	0.655246	0.999971	-0.740089	0.85401	0.163013	0.966353	0.130473	0.974429	-0.181423	0.97991	-1.38108	0.489892	0.294927	0.950945	-1.34885	0.831601	-0.0286099	0.996065	-0.523763	0.916134	4.26214	2.94191	4.29075	3.76699	2.3084	3.50806	3.68948	3.98441	3.79852	2.89542	3.63551	3.76598	1.15449	3.81219	4.20574	0.58078	1.60089	3.47761	0.119476	4.01048	4.94434	1.84799	2.29544	4.93071	1.71316	2.962
ENSMUSG00000037995	Igsf9	0.0295602	0.999343	-0.5201	0.999971	0.253696	0.963428	-0.610981	0.880091	-0.294782	0.950459	-0.885641	0.90946	0.489468	0.8601	-0.844176	0.855806	-0.421165	0.981294	-0.0285571	0.996725	-0.0858647	0.997323	1.48984	1.09723	1.5184	1.43253	2.55753	1.18242	2.06806	1.22388	1.42752	2.2922	2.0385	1.74372	-0.408954	1.24553	2.07626	-2.60811	0.509645	4.06983	0.0220371	1.92633	1.42116	-1.64298	2.18216	3.0233	0.56476	1.03598
ENSMUSG00000026547	Tagln2	0.365257	0.997581	0.312466	0.999971	0.145078	0.866801	1.20426	0.00598833	1.11701	0.0111543	0.350137	0.692337	0.915718	0.0166012	0.817612	0.0647794	0.407451	0.684936	1.17315	0.0019392	0.783991	0.109911	9.00464	8.23894	7.83149	8.61548	8.8	8.23441	7.88428	8.70189	8.72328	7.6641	7.51902	8.63603	7.71459	8.2416	8.61227	8.94759	8.94662	8.45278	8.77193	8.72884	8.60106	7.95433	7.94478	7.74732	7.45639	8.1987
ENSMUSG00000026546	Cfap45	-1.09195	0.997581	-0.841669	0.999971	-0.275032	0.947923	-0.305455	0.930426	-0.473848	0.882536	1.31252	0.772002	1.13103	0.566555	0.354428	0.935434	0.573463	0.96077	-1.48093	0.48807	-0.229527	0.970907	-1.23237	0.822017	0.248553	0.019026	1.1293	1.31079	-0.00173247	0.352695	0.784767	0.81519	1.09022	0.616374	-1.12472	1.36996	2.29546	0.241633	0.279474	2.23555	0.454316	0.208997	0.818706	-1.32813	0.902463	0.243296	-0.787574	1.09257
ENSMUSG00000085184	4933439K11Rik	-0.920396	0.997581	-0.209877	0.999971	-1.40691	0.67741	-0.432561	0.886831	-0.806095	0.765486	0.84716	0.866106	0.521388	0.794713	0.0413205	0.994228	-0.565743	0.955718	-0.716636	0.727017	-0.585862	0.889762	1.04823	1.19912	1.76487	1.179	1.57574	1.90151	1.05435	1.09567	1.54218	0.567834	1.97474	1.16865	0.893623	2.05343	2.51095	0.421149	0.102708	2.83762	0.210749	0.925838	1.93384	1.02728	-1.67902	2.1065	-0.971148	1.43653
ENSMUSG00000049598	Vsig8	-0.296565	0.997581	0.0282032	0.999971	0.0265488	0.988662	-0.0313101	0.985302	-0.687055	0.493017	0.819268	0.526969	-0.365869	0.65021	0.447208	0.725686	0.365893	0.903694	0.0578967	0.962653	-0.0880786	0.971975	3.89408	4.20208	3.83619	3.74811	3.14555	4.33069	3.51142	3.95863	3.77667	3.83453	3.80798	3.12093	3.97297	4.30843	4.66518	3.46626	3.41432	2.36537	4.28258	3.45837	4.05478	3.6972	3.15585	3.6761	3.64209	4.06457
ENSMUSG00000053318	Slamf8	0.362685	0.997581	1.16506	0.999971	-0.567579	0.844146	1.06704	0.568403	0.930961	0.629769	3.22545	0.0522189	2.11804	0.0960599	1.97659	0.214948	3.07787	0.110406	1.6738	0.184642	0.944672	0.713528	5.91607	7.32015	4.24228	5.18695	5.55794	6.66535	3.4399	5.4165	4.14426	2.50964	3.07722	4.00818	6.12885	6.67204	7.05664	6.15403	5.9236	3.24436	5.93665	5.61997	4.18133	3.55107	3.96896	2.51312	5.03714	7.20593
ENSMUSG00000026544	Dusp23	-0.264614	0.997581	-0.0705975	0.999971	-0.53068	0.685437	0.678069	0.408126	-0.0857268	0.951161	0.753834	0.508534	0.960122	0.122979	0.701434	0.438334	0.888012	0.502832	0.461511	0.519059	0.481327	0.705824	2.56938	2.99588	2.10787	2.5892	2.87398	2.66769	1.91385	2.61529	2.85654	1.64779	2.17847	2.09274	2.58061	2.77743	2.74169	3.05494	2.7829	2.85982	2.2341	2.89486	2.74752	2.27781	1.06466	2.26793	1.98949	3.18656
ENSMUSG00000037860	Aim2	0.093732	0.997581	0.25899	0.999971	0.127648	0.833531	0.0103566	0.987547	0.0140278	0.983084	0.38701	0.39098	0.0483627	0.898584	0.0206234	0.981012	0.23343	0.783148	0.211602	0.498936	0.058319	0.946087	5.77194	5.79377	5.56034	5.61865	5.44344	5.78209	5.39508	5.4157	5.3117	5.42899	5.30134	5.31537	5.65083	5.6541	6.02267	5.42139	5.30357	5.60651	5.35612	5.39474	5.50754	5.53827	5.29139	5.36032	5.4519	5.86179
ENSMUSG00000037849	Gm4955	-0.305632	0.997581	-1.31787	0.999971	2.51339	0.50364	1.43368	0.637649	-0.0205613	0.99766	4.72714	0.0580199	3.81368	0.0496768	1.89363	0.547831	6.37426	0.0384054	6.76405	0.00171639	2.13104	0.636285	3.8958	3.50601	-2.86825	-0.737214	1.95766	2.87112	-1.85602	0.0376142	-0.116699	0.963006	-1.55038	-1.57094	0.343329	2.89256	3.78724	1.72128	-0.960366	3.08385	-1.40791	0.724056	0.6185	-0.492799	-2.07003	-1.49328	-0.624745	2.97711
ENSMUSG00000070501	BC094916	-2.85892	0.997581	-1.66157	0.999971	-1.68857	0.75919	-1.80445	0.646296	-2.13398	0.58879	3.36964	0.498075	2.23106	0.452264	2.02621	0.673377	2.74845	0.673155	3.98121	0.125915	0.76171	0.916134	1.06303	-0.169736	-2.91818	-2.15647	-1.88447	-0.745888	-4.11553	-2.08932	-3.06107	-2.94518	-1.25661	-3.39059	-2.60811	-0.0783258	0.204861	-1.6408	-2.60811	-0.270219	-1.40791	-2.60811	-0.687098	-2.0463	-2.60811	-2.13452	-0.224003	-0.148466
ENSMUSG00000073491	Pydc4	-4.56496	0.917897	-2.87634	0.999971	-0.568499	0.894761	1.02312	0.729933	-0.229607	0.955568	6.71224	0.034489	6.08476	0.0148849	3.66352	0.288681	4.53976	0.206521	5.9355	0.0060824	0.209639	0.98509	2.76438	1.36865	-3.17111	-2.96147	1.22502	1.85251	-4.85973	-1.19621	0.728342	-0.863274	-0.294775	-0.524382	-0.408954	1.81154	2.82455	-1.06691	0.102708	2.59449	-0.76194	-2.01935	-0.111185	-2.0463	-2.60811	-2.60811	-1.72524	1.78445
ENSMUSG00000043263	Pyhin1	-0.626448	0.997581	-0.119296	0.999971	-1.06548	0.84017	1.9792	0.47881	-0.648419	0.876532	4.80078	0.0838513	3.71506	0.0751988	1.87066	0.583783	4.23615	0.222609	5.19658	0.0113344	0.289867	0.970569	4.94763	3.9872	-0.248953	0.0409144	2.95896	4.04468	-0.756104	1.11456	1.84954	-1.19513	-0.129657	-0.778075	0.644556	4.10859	4.96826	1.18839	1.49741	4.24875	0.844645	0.571927	1.87513	-2.60811	-2.60811	0.864726	-1.18153	3.93131
ENSMUSG00000066677	Pydc3	-1.06263	0.997581	-1.13993	0.999971	1.18534	0.833203	1.22937	0.76924	0.0734954	0.992354	4.35536	0.289987	4.23163	0.115408	-0.0119316	0.999414	4.88762	0.319042	5.68439	0.0341556	1.71523	0.786237	3.21749	2.42073	-2.4669	-0.751667	1.84203	1.96576	-2.3896	-2.40153	-0.0976006	-0.141623	-1.32697	-1.25347	-1.37727	1.92408	3.01302	-1.3255	0.360347	3.27773	-2.60811	-2.01935	-0.687098	-2.60811	-2.60811	-0.569492	-2.60811	1.94673
ENSMUSG00000073490	AI607873	0.337507	0.997581	0.490056	0.999971	0.609106	0.526987	0.399982	0.584839	-0.208913	0.809013	1.50313	0.0128065	0.210933	0.719297	-0.0446318	0.977223	1.35687	0.0502705	1.41895	0.00300686	-0.0932054	0.952688	7.60461	7.54253	6.18566	6.09246	6.24404	7.53624	6.03311	5.98848	6.09559	6.30471	5.69561	5.48669	7.00922	7.50719	7.94668	6.08246	5.91191	6.6446	5.54554	5.84824	6.43679	5.97072	5.95586	6.17223	6.4942	7.4542
ENSMUSG00000073489	Ifi204	-0.0647834	0.997581	1.08986	0.999971	0.189948	0.944514	1.27252	0.38704	0.240669	0.916949	4.14588	0.00556486	2.35637	0.0365528	1.36999	0.38016	3.14882	0.0538325	3.38723	0.00277061	0.0901095	0.985538	7.96015	7.72174	4.57293	4.66304	5.77465	7.56416	3.41828	4.78827	4.75558	3.67301	3.48307	3.72373	5.83147	7.57502	8.32577	5.09754	5.08897	6.59748	4.37427	4.53761	5.30003	3.40981	2.6594	3.95633	4.42512	7.69021
ENSMUSG00000090272	Mndal	-0.0895039	0.997581	1.43994	0.999971	1.15824	0.755632	2.55928	0.232919	2.16975	0.348665	4.02959	0.0949306	3.47754	0.0530105	2.94643	0.177426	2.92162	0.376583	3.55083	0.039725	1.3297	0.69976	8.05509	7.42587	4.50426	5.83396	6.45236	7.00441	2.97482	5.92125	5.6236	4.22256	3.06432	5.23407	4.71337	6.88948	7.91394	5.84557	6.10616	7.09888	5.59296	5.88906	6.22392	1.99655	0.719693	4.18584	2.82492	7.38721
ENSMUSG00000026536	Mnda	-0.124526	0.997581	1.65958	0.999971	1.32479	0.658883	4.64852	0.00632376	3.83161	0.020487	5.85699	0.00225373	5.20962	0.000835652	4.77053	0.00392888	4.37001	0.0284923	5.17264	0.000487626	2.91392	0.0902263	8.13703	7.3344	2.96439	5.87832	6.38991	7.03728	1.18029	5.95082	5.95333	2.62961	1.30481	5.13642	4.69298	6.96952	7.92865	6.21919	6.13374	6.74792	5.77033	5.8749	6.18517	0.912265	1.16347	1.63022	2.26351	7.2725
ENSMUSG00000039997	Ifi203	0.0871239	0.997581	1.73744	0.999971	1.42522	0.71695	2.92781	0.200433	1.94835	0.456489	4.81792	0.0580199	3.49487	0.067151	2.77085	0.24955	3.63595	0.263143	3.89515	0.0346039	1.35982	0.712714	8.14307	7.88387	4.24792	5.60774	6.09248	7.41553	2.59761	5.36846	5.43829	3.9357	2.51048	4.45883	5.51337	7.39267	8.22499	5.5034	5.54543	6.82612	4.60629	4.96544	6.10441	1.08152	0.173569	3.92035	3.17374	7.79623
ENSMUSG00000054203	Ifi205	-2.1687	0.997581	-0.245271	0.999971	0.94181	0.774581	3.5684	0.0279093	3.17983	0.0554672	7.11563	0.00123534	7.25925	0.000118583	5.73776	0.00270917	6.20366	0.011998	7.01982	5.16873e-05	3.2043	0.0849327	7.18554	6.36937	0.165714	3.37002	5.50153	5.35792	-1.75771	3.98005	3.97938	1.35279	0.410984	3.59082	2.86938	5.40054	6.21349	5.5158	5.48133	5.52201	4.48811	3.9956	3.22989	-1.06983	-1.3717	-1.05091	0.495618	6.25324
ENSMUSG00000045381	Olfr433	-1.32096	0.997581	-0.987692	0.999971	-4.67772	0.49695	-4.67772	0.293125	-4.67772	0.313486	1.52338	0.852807	2.96271	0.290816	2.4199	0.572968	0.646222	0.976548	0.471422	0.91494	0.514054	0.950443	-2.44666	-2.27186	-2.91808	-2.40402	-0.288637	-1.72797	-3.25135	-0.831448	-6.60811	-6.60811	-1.93039	-6.60811	-2.60811	0.0262348	-2.60811	-1.3255	-0.0987805	0.682787	-1.40791	0.208997	-0.687098	-1.64298	-2.60811	-1.77856	-2.60811	-0.607916
ENSMUSG00000026532	Spta1	-1.94386	0.997581	-0.830939	0.999971	0.0292715	0.9954	-1.44974	0.554067	-0.708325	0.805876	-1.33637	0.781393	-1.26605	0.543756	1.28012	0.670162	-0.239496	0.987975	-0.550683	0.812514	-3.09866	0.243755	-0.688136	-0.376949	-0.137453	-3.23611	-2.51643	-2.58674	-1.25037	0.0297436	-0.756249	0.722757	0.693486	-0.0148395	-1.37727	-1.7065	-1.92758	-2.60811	-2.60811	-0.47728	-2.0895	0.101957	1.15115	-1.64298	-1.11848	-0.106601	-0.0077813	-1.28603
ENSMUSG00000026526	Fh1	-0.00994572	0.998842	-0.349141	0.999971	-0.396442	0.534632	-0.0663683	0.920911	-0.186776	0.731846	-0.127546	0.921434	-0.174373	0.645732	-0.0445052	0.962259	0.0177951	0.994042	0.23161	0.544547	0.392153	0.468714	4.46055	4.24673	4.22894	4.62109	4.39376	4.44059	4.56813	4.52363	4.51171	4.18164	4.57808	4.3913	4.33068	4.15545	4.79415	4.38154	4.23644	4.57826	4.55059	4.48533	4.56242	4.7011	4.17249	4.78492	4.19369	4.18005
ENSMUSG00000039783	Kmo	-1.46428	0.997581	-5.98666	0.999971	-2.01369	0.764605	-1.89844	0.699367	-1.57023	0.760043	0.43861	0.974696	-1.93032	0.613195	0.0209803	0.998821	5.09702	0.587296	2.94526	0.523022	3.2581	0.676599	-3.66285	-1.51109	-6.60811	-3.35001	-4.01605	-1.64712	-2.08573	-2.06475	-2.51989	-2.63514	-0.621451	-2.19168	-2.60811	-2.08799	0.0754905	-2.60811	-1.71796	-2.60811	-2.60811	-2.60811	-0.235066	-1.64298	-2.60811	-0.569492	-0.0077813	-1.60798
ENSMUSG00000026525	Opn3	0.235529	0.997581	-0.054301	0.999971	-0.915399	0.632932	0.28152	0.868228	0.843435	0.522197	-0.595487	0.82044	0.975681	0.299124	-0.139177	0.954711	-0.162126	0.98435	0.557632	0.608899	0.348726	0.885565	1.26058	0.540827	0.702953	1.05168	1.96846	0.397295	0.992782	0.853605	1.03877	-0.158146	0.757254	1.60069	1.15449	0.381981	-0.224306	1.75516	2.31985	1.93452	1.40447	1.15731	0.00289536	1.08152	1.16347	1.05375	0.265764	1.03598
ENSMUSG00000078185	Chml	0.176807	0.997581	0.304325	0.999971	-0.37362	0.680743	0.599173	0.264646	0.811857	0.115629	-0.16264	0.925204	0.249881	0.612769	0.430626	0.51713	-0.57344	0.567576	-0.240249	0.651525	0.237483	0.817822	3.2482	2.91501	3.48845	3.72593	3.61081	3.19829	3.36093	3.79156	3.7833	2.81051	3.18413	3.99598	3.39888	3.22468	3.01302	3.82634	3.92697	2.92445	3.70891	4.0252	3.66195	3.19289	3.53378	3.39945	3.10577	2.65893
ENSMUSG00000039748	Exo1	0.0764102	0.997581	-0.342429	0.999971	0.553003	0.883036	-0.0947752	0.979859	-0.444274	0.88943	-0.285551	0.97094	-2.09519	0.256892	-0.521603	0.893321	-0.24024	0.988258	-0.927096	0.66619	-0.171863	0.979725	-1.18148	-0.494623	-0.254383	-0.426246	-1.93074	-0.121095	0.164456	-0.357147	-0.00672902	0.64105	0.0880462	-0.356228	-1.37727	0.667128	0.323579	-1.6408	-0.466189	-2.60811	-0.76194	1.04621	-2.60811	0.499228	-0.143337	0.587215	0.265764	-1.28603
ENSMUSG00000078184	B020018G12Rik	-0.15039	0.997581	-0.477459	0.999971	-0.197466	0.866889	-0.0759243	0.943429	0.0411429	0.973345	0.364702	0.799285	0.0487096	0.950505	0.28759	0.782626	0.661369	0.5904	1.09925	0.0295341	0.451509	0.665983	3.05666	2.61878	1.95741	2.40892	2.33319	2.64918	2.28448	2.57207	2.35895	2.23741	2.43487	2.47601	1.88711	2.93347	2.99524	2.16101	2.37928	2.56777	2.51045	2.01751	3.09491	2.53269	2.47931	1.90029	2.24256	2.39214
ENSMUSG00000057335	Cep170	0.167717	0.997581	0.212772	0.999971	0.0344506	0.947923	0.165341	0.606695	0.165523	0.611561	-0.0660147	0.940404	-0.115877	0.641457	-0.143846	0.713378	0.0200661	0.991909	0.0842018	0.768178	0.0708355	0.903774	7.01402	6.94989	6.92982	7.00066	6.76889	6.81875	6.88477	6.74092	6.88239	6.7515	6.71705	6.88257	6.74573	6.75901	6.94879	6.92853	6.86041	6.48414	6.68705	6.82426	6.7141	6.89124	7.01477	6.74114	6.7797	7.05304
ENSMUSG00000026504	Sdccag8	-0.101833	0.997581	0.21221	0.999971	-0.54587	0.627173	-0.711234	0.312698	-0.836317	0.238703	-0.537567	0.662808	-0.602421	0.3014	-0.808356	0.262747	-0.723075	0.576008	-0.983737	0.0710273	-0.772131	0.366802	4.26539	4.52605	5.24912	4.47699	4.33266	4.39751	4.93508	4.12673	4.32568	4.49104	5.03691	4.2006	4.49518	4.60283	4.06797	4.0129	4.15377	4.76042	4.25068	4.0325	4.12575	4.35526	4.44221	5.64204	4.39221	4.73644
ENSMUSG00000019699	Akt3	-0.729496	0.997581	0.206556	0.999971	-1.30998	0.562019	-0.635237	0.724981	-1.11948	0.490585	1.50972	0.423343	0.93376	0.432398	0.446493	0.853854	1.16563	0.675454	0.685759	0.592585	-0.841081	0.714018	3.18981	3.66968	2.50405	1.66297	2.50175	3.07771	1.56799	2.01449	1.66225	0.987509	2.29749	1.17801	1.70358	3.24649	3.71305	2.4152	1.81688	3.1211	1.74704	1.49006	2.68052	1.18425	1.11491	2.28689	1.61877	3.64007
ENSMUSG00000063659	Zbtb18	-0.296987	0.997581	-0.183542	0.999971	0.264814	0.761835	0.0942185	0.906083	0.251978	0.700506	0.331168	0.739746	0.533495	0.194775	0.505997	0.36602	0.482071	0.625721	-0.00604575	0.996438	0.194449	0.840317	4.55361	5.04173	4.55966	4.75411	4.97971	4.77738	4.44621	4.95221	4.83742	5.00802	4.7432	4.99518	4.85227	4.74367	4.75771	4.62538	4.7305	5.46159	5.13219	4.93848	4.78604	4.48166	4.50951	4.37496	4.79246	4.97711
ENSMUSG00000015961	Adss	0.061831	0.997581	-0.00885996	0.999971	0.0752833	0.948123	-0.0066988	0.995165	0.04275	0.969134	-0.0200301	0.99153	-0.118611	0.849129	-0.0679811	0.959819	-0.16546	0.957706	-0.129783	0.85052	-0.143709	0.915641	5.70726	5.67158	5.83704	5.69333	5.78912	5.8877	5.90773	5.83975	5.8392	5.92118	5.8459	5.88865	6.16631	5.91975	5.51216	6.05722	6.01073	5.13282	6.20293	5.89107	5.29444	6.04597	5.93853	5.73301	5.98075	5.66594
ENSMUSG00000091476	Gm16432	0.374732	0.997581	-0.283288	0.999971	-0.490371	0.900506	-0.687191	0.818073	-0.662987	0.827957	-0.514519	0.940404	0.0762638	0.975808	-0.444303	0.909788	0.628115	0.951341	0.664896	0.765257	0.78414	0.845886	0.0324248	-0.00435632	-0.632472	0.151668	0.101812	-0.48897	0.0255486	-0.418754	-1.03637	-0.839555	-0.349184	-1.01217	-0.557402	-0.758325	0.433267	-0.84769	0.00547842	1.11073	-2.0895	0.489391	0.108612	0.417236	-0.71582	0.647153	0.63074	-0.285974
ENSMUSG00000026502	Desi2	0.192518	0.997581	0.170655	0.999971	0.0693964	0.932404	0.126632	0.833653	0.0542088	0.942594	-0.203098	0.843851	0.00367538	0.995632	-0.0833812	0.919086	0.0146381	0.994535	-0.0590082	0.915281	-0.0719814	0.946633	4.80509	4.87874	4.8641	4.79212	4.88964	4.68287	4.88597	4.80258	4.82008	4.76284	4.69345	4.74766	4.93448	4.55556	4.54814	4.80994	5.00027	4.87387	5.1234	4.82526	4.38967	5.01163	4.89103	4.76815	5.17896	4.78447
ENSMUSG00000026500	Cox20	-0.444182	0.997581	-0.269064	0.999971	-0.336985	0.778412	-0.452157	0.590135	-0.456288	0.58879	0.0983125	0.97033	-0.0223807	0.979221	0.00324086	0.99911	0.141176	0.975411	-0.201651	0.793626	0.0482757	0.984418	2.61743	2.96025	2.81908	2.86735	2.62158	2.74227	2.64396	2.6472	2.63598	2.75115	3.08814	2.63185	2.88385	2.53316	2.88372	2.23489	2.21503	3.27773	2.43674	2.42528	3.08198	2.79864	2.62514	2.60666	3.25966	3.07865
ENSMUSG00000100725	Gm28062	0.0860843	0.997581	0.335476	0.999971	0.234077	0.871606	0.145809	0.908321	-0.0372259	0.980893	-0.409121	0.823764	-0.224327	0.779671	-0.254113	0.855806	-0.732242	0.647629	-0.664297	0.3329	-0.558721	0.662659	1.24056	1.17262	1.90486	1.34614	1.43114	1.24635	1.65547	1.40136	1.71519	1.80346	1.56938	1.53216	1.8581	1.06093	0.883283	1.53885	1.95348	0.779134	1.44262	1.68808	1.29246	1.23299	2.1584	1.63022	1.33193	1.14702
ENSMUSG00000039630	Hnrnpu	0.0135738	0.997581	0.0988177	0.999971	0.0789066	0.883678	0.0542778	0.908491	0.166207	0.651382	-0.173752	0.783028	0.071849	0.814351	0.0992821	0.849614	-0.0453677	0.982244	-0.0545796	0.87975	0.0356116	0.96654	5.28826	5.29748	5.34284	5.37846	5.32945	5.08385	5.2576	5.35688	5.2983	5.32293	5.24403	5.41023	5.25972	4.94048	5.05233	5.11395	5.25416	5.59662	5.28963	5.59057	5.17479	5.37684	5.24419	5.16145	5.35519	5.14369
ENSMUSG00000026495	Efcab2	-0.159751	0.997581	-0.465579	0.999971	-0.11185	0.966316	-0.316843	0.862425	-0.360322	0.838988	-0.310678	0.939637	-0.994992	0.347855	-0.643862	0.725984	-0.891568	0.774212	-0.263834	0.857979	-0.563856	0.812582	0.590388	-0.0373455	0.854222	0.290366	0.165059	0.849372	1.16005	0.516188	1.00296	1.20795	1.3198	0.959479	-0.0378542	1.06093	1.5024	0.724495	0.279474	-0.0891794	0.954359	0.794499	0.108612	0.650431	1.86736	0.96233	0.0892787	0.199467
ENSMUSG00000026494	Kif26b	-0.469902	0.997581	-2.10374	0.999971	1.52505	0.77248	-0.800312	0.864401	-0.886215	0.846159	1.19919	0.883488	0.51019	0.87936	-0.397017	0.952807	0.586806	0.980675	-0.5222	0.913138	0.49528	0.955388	-3.6993	-2.59029	-3.1771	-2.68182	-1.03308	-0.344074	-1.54327	-1.94028	-1.87367	0.451686	-1.07336	-1.95958	-1.12472	-2.60811	1.16349	-1.6408	-2.60811	0.579541	-1.15905	-2.01935	-0.875882	-1.64298	-2.60811	-0.0108552	-1.42792	-1.28603
ENSMUSG00000055067	Smyd3	-0.135406	0.997581	-0.0468632	0.999971	-0.0573724	0.947923	-0.434934	0.340461	-0.354583	0.485907	-0.160419	0.895952	0.16981	0.6809	-0.303705	0.608941	-0.240841	0.85674	-1.54674	6.72643e-05	-0.488826	0.371989	2.41506	3.72096	3.96181	3.47298	4.04307	3.71284	3.87326	3.56956	3.57373	3.9513	4.00867	3.65408	4.18057	3.49447	3.37103	3.80224	4.17629	4.16206	3.66117	3.7069	3.37467	3.86122	3.77164	4.02006	3.97617	3.75847
ENSMUSG00000026492	Tfb2m	-0.325571	0.997581	-0.172354	0.999971	-0.0942959	0.930992	-0.29119	0.681416	0.106899	0.904047	0.296194	0.819069	0.246877	0.636968	-0.0648496	0.959512	-0.039413	0.991909	-0.455345	0.350287	-0.042437	0.982417	2.62261	3.03854	3.07795	3.03552	3.17161	3.22093	2.92474	2.85989	2.95912	3.15601	3.25031	3.35721	3.51496	2.87866	3.27116	2.95647	3.00037	3.56129	2.78745	3.18442	2.64582	3.21732	2.67623	2.91776	3.42684	3.22504
ENSMUSG00000038949	Cnst	-0.0824211	0.997581	-0.0420664	0.999971	0.0964568	0.920906	-0.233176	0.730073	0.332677	0.590146	-0.172937	0.908963	-0.453099	0.293729	-0.160088	0.859308	-0.33136	0.811525	-0.399656	0.372132	0.00294569	1	3.63439	3.70268	4.03404	4.03699	3.54059	3.82075	3.99369	3.8336	3.84293	4.17257	4.07611	4.40879	4.20957	3.76007	3.42514	3.93377	3.38563	3.26114	4.00508	3.91884	3.59076	4.09013	3.60583	4.25006	4.23139	3.64953
ENSMUSG00000038936	Sccpdh	-0.328489	0.997581	0.44438	0.999971	0.0278057	0.990096	-0.389048	0.761002	0.380559	0.771474	0.0819003	0.979489	0.316259	0.733338	0.330858	0.841897	-0.179805	0.978631	-1.65689	0.0310072	-0.540462	0.739939	0.118087	1.59517	1.77497	1.23451	1.31836	1.084	1.0021	1.33296	0.941545	1.3584	1.33059	1.71115	0.710969	1.55612	1.16349	1.32997	1.60089	1.25174	1.32499	2.10327	0.299307	0.78728	1.61141	0.760037	1.85793	2.06456
ENSMUSG00000087236	Gm1305	-2.41282	0.997581	-3.93133	0.999971	-2.0394	0.758841	-1.33138	0.791826	-0.852483	0.873509	0.986596	0.940404	1.12109	0.776608	2.31433	0.67219	2.30446	0.861156	3.16552	0.403618	2.1172	0.792984	-1.68662	-2.54768	-4.85213	-2.73494	-2.21253	-2.34703	-3.33363	-1.01929	-2.25218	-2.9602	-0.920804	-1.77329	-2.60811	-2.60811	-0.401348	-2.60811	-2.60811	-0.270219	-2.0895	-2.01935	0.545076	-2.60811	-2.60811	-1.25521	-1.18153	-2.60811
ENSMUSG00000026491	Ahctf1	0.158622	0.997581	0.172473	0.999971	0.299213	0.76698	0.707219	0.211851	0.568526	0.363367	0.384931	0.737229	0.758858	0.106894	0.588093	0.364564	0.353876	0.831601	0.525234	0.283908	0.388052	0.681484	7.28135	7.11	6.75612	7.14417	7.50113	7.1272	6.74227	7.33036	7.29086	6.88286	6.58365	7.15217	7.18525	7.08901	7.11027	7.7165	7.6711	7.01851	7.67442	7.27977	6.94928	7.06284	6.97111	5.96707	7.02177	7.05393
ENSMUSG00000026490	Cdc42bpa	-0.307261	0.997581	-0.264303	0.999971	0.0830044	0.936049	0.195544	0.788951	0.500576	0.388729	0.228408	0.870002	0.794942	0.0635532	0.489041	0.437681	0.30009	0.849621	0.539732	0.221633	0.55424	0.420288	5.78166	5.54202	5.24193	5.79617	5.99391	5.42738	5.19897	5.68801	5.70177	5.58923	5.50623	6.0068	5.56815	5.48323	5.22242	6.1089	6.26819	5.5045	6.11263	5.78044	4.95146	5.64569	5.22144	4.54608	5.55108	5.46629
ENSMUSG00000026489	Adck3	0.0618637	0.997581	0.128555	0.999971	-1.33725	0.577304	-1.77437	0.228885	-1.98674	0.189262	-3.01945	0.0624184	-3.32097	0.0101355	-2.12828	0.147472	-1.79767	0.469742	-2.30749	0.0537846	-2.04319	0.221564	0.970418	1.48024	3.27791	1.23472	-0.10975	0.191767	3.21122	1.08294	1.37499	1.81211	3.14935	1.16261	0.424734	0.0262348	0.630405	0.142737	0.644932	-1.00983	1.68472	0.925838	0.755008	2.74923	1.46412	4.2257	1.65093	1.19949
ENSMUSG00000010609	Psen2	0.266727	0.997581	0.198913	0.999971	-0.206057	0.704653	-0.585631	0.0384267	-0.673935	0.0189356	-0.559888	0.0894469	-1.05761	0.000105602	-1.00913	0.000726714	-0.488973	0.260352	-1.22285	1.99382e-05	-0.701173	0.0214573	5.7903	6.52418	7.01315	6.31198	6.02336	6.52108	7.08097	6.07183	6.22861	6.60818	6.81424	6.14031	6.71673	6.59869	6.20578	5.96616	5.80942	6.26872	6.1067	6.17637	5.93152	7.25947	7.12233	6.83432	6.8515	6.49937
ENSMUSG00000038855	Itpkb	0.0834964	0.997581	0.167015	0.999971	-0.207464	0.919437	0.0266031	0.989587	0.322127	0.836353	-0.208127	0.957061	-0.0178665	0.989625	0.074595	0.978215	-0.307201	0.956243	-0.370118	0.745199	0.0818534	0.982417	6.85984	6.92276	7.22996	7.31181	7.12858	6.93832	7.14644	7.22104	7.08955	6.85548	7.06295	7.38507	6.46821	6.94139	7.29507	6.26546	6.27733	8.05656	6.39882	7.01243	7.8739	6.89597	6.88232	7.55734	6.37654	6.90192
ENSMUSG00000053963	6330403A02Rik	-1.09892	0.997581	-0.549139	0.999971	-0.285813	0.934405	-2.43745	0.197186	-2.56288	0.189262	-0.30039	0.966966	-2.90614	0.0829518	-1.03871	0.706308	-2.96448	0.312907	-2.3403	0.14257	-2.4153	0.285992	-0.906528	-1.53071	1.43378	-0.981525	-2.02214	0.583605	0.883995	-0.154717	-0.454541	1.6971	1.98291	-0.57997	0.424734	1.10934	0.535201	-0.84769	-1.17155	-2.60811	-1.70882	0.489391	0.545076	1.784	0.173569	0.52468	-1.72524	-0.437983
ENSMUSG00000102608	RP23-453G13.2	0.202333	0.997581	0.0437329	0.999971	-0.203498	0.928829	0.478958	0.755364	0.711334	0.614229	-0.494583	0.870275	-0.0210396	0.988763	0.0718036	0.980741	-0.532573	0.88978	0.0743365	0.964278	0.286922	0.912752	2.25612	1.64921	2.18178	2.4687	2.31934	1.8458	2.34038	2.41219	2.61701	1.93455	2.13805	2.84938	1.00369	1.81154	2.53576	2.00082	2.31985	2.69671	2.2557	1.86218	3.00193	2.51309	1.67978	2.75022	1.68238	0.915689
ENSMUSG00000026496	Parp1	0.16676	0.997581	0.0161553	0.999971	-0.459643	0.372569	-0.665755	0.0231508	-0.565835	0.0629496	-0.888827	0.00622502	-0.803816	0.00249152	-0.747792	0.00963388	-0.760514	0.0401523	-0.930684	0.000460537	-0.689329	0.0324421	5.25288	5.42305	6.18357	5.49424	5.53036	5.44535	6.33417	5.58638	5.50166	5.70777	6.16741	5.60158	5.58595	5.46242	5.28594	5.56914	5.51704	5.51853	5.53895	5.43939	5.77373	6.19026	6.20092	6.58326	5.6696	5.39215
ENSMUSG00000058729	Lin9	0.223237	0.997581	0.634293	0.999971	-0.400685	0.734461	0.834188	0.201349	0.31932	0.722645	0.566183	0.611812	0.382599	0.522949	0.116156	0.930308	-0.238831	0.933827	0.0872146	0.921045	-0.463486	0.665439	2.31475	1.9887	2.22753	1.76405	2.19908	2.38266	1.81648	1.93263	2.42743	1.19256	1.59324	1.91256	2.14906	2.60245	2.48571	2.05622	2.02964	2.59449	2.18992	2.07524	1.64851	2.13122	1.57597	1.87545	1.912	2.036
ENSMUSG00000026499	Acbd3	0.139372	0.997581	0.0589567	0.999971	0.323752	0.715876	0.594748	0.24822	0.467553	0.415333	0.208872	0.879854	0.515568	0.22949	0.374694	0.58382	0.319912	0.827435	0.531595	0.212193	0.388591	0.636721	7.98905	7.77737	7.45746	7.84605	8.05344	7.74674	7.53787	7.91257	7.99325	7.72225	7.3985	7.86605	7.76186	7.73929	7.74207	8.29373	8.24341	7.49528	8.2161	8.01934	7.3791	7.7045	7.82677	6.93544	7.68758	7.75956
ENSMUSG00000060743	H3f3a	0.120332	0.997581	0.0613203	0.999971	0.166316	0.835516	0.421252	0.374991	0.320537	0.548765	0.0753406	0.966037	0.227628	0.580834	0.332202	0.57248	-0.0114367	0.996999	0.343313	0.385188	0.277763	0.714971	7.41297	7.05822	7.06965	7.34742	7.35629	7.20401	7.12867	7.46087	7.42959	7.17465	7.00833	7.32887	7.20339	7.15608	7.25548	7.65223	7.57536	6.64301	7.67592	7.50062	7.16375	7.14075	7.28205	6.9489	7.16921	7.05482
ENSMUSG00000038806	Sde2	0.218852	0.997581	0.0143488	0.999971	0.633305	0.565302	0.611164	0.405256	0.500397	0.536325	0.210558	0.923646	0.511186	0.383209	0.357473	0.726539	0.252665	0.929646	0.681349	0.230307	0.340762	0.791289	5.92095	5.49227	5.2396	5.58037	5.95529	5.65467	5.44411	5.80158	5.83642	5.85856	5.22526	5.72565	5.83891	5.53066	5.58824	6.15403	6.18182	5.41362	6.24807	5.77391	5.21085	5.83915	5.66682	4.53025	5.44275	5.56707
ENSMUSG00000026520	Pycr2	0.178955	0.997581	0.0174066	0.999971	-0.384452	0.59007	-0.13505	0.82637	0.0163138	0.984976	-0.139137	0.919339	-0.337267	0.361342	-0.233517	0.713867	-0.220361	0.867762	-0.191948	0.656262	0.101791	0.919361	4.14222	4.11381	4.33417	4.43596	4.15845	4.35658	4.49572	4.2622	4.18171	3.93231	4.31676	4.33308	4.26035	4.66892	4.10987	4.12077	4.17629	4.21469	4.21254	3.96538	4.57631	4.31621	4.39724	4.76138	3.77203	4.07865
ENSMUSG00000026519	Tmem63a	-0.187838	0.997581	0.0789331	0.999971	-0.0778085	0.96363	0.432889	0.664997	0.505405	0.605092	0.488818	0.771939	0.809374	0.222539	0.439793	0.710226	0.025151	0.995483	0.439579	0.560709	0.301807	0.846317	5.42612	5.01169	4.98654	5.28835	5.52914	5.20858	4.71977	5.15956	5.34049	4.8298	4.9076	5.41301	5.05123	5.05613	5.49329	5.1334	4.97802	6.18326	4.51074	5.19111	5.59654	4.20454	4.25323	5.38913	4.30396	5.04678
ENSMUSG00000038776	Ephx1	-0.474124	0.997581	-0.393029	0.999971	-0.171662	0.906917	-0.880539	0.270902	-0.528228	0.579116	0.0855319	0.977039	-0.336106	0.650944	-0.312285	0.814717	-0.191385	0.965265	-1.19183	0.0598506	-0.665382	0.577777	3.16318	4.16362	4.355	3.68962	3.9378	4.35944	4.27391	3.96162	3.8675	4.57637	4.74803	4.21981	4.74145	4.24484	4.02481	4.0129	4.31463	3.35792	3.71672	4.13786	4.04149	3.64412	3.69112	5.04374	3.59328	4.14703
ENSMUSG00000026516	Nvl	0.121759	0.997581	0.127313	0.999971	0.0385495	0.943594	0.0612658	0.885452	0.149543	0.663615	-0.403378	0.198962	-0.141724	0.569478	-0.199899	0.575366	-0.193211	0.773716	0.00757879	0.986165	-0.0588849	0.928245	5.24216	5.04137	5.23458	5.17569	5.0873	4.82565	5.22903	5.02913	5.16853	5.14582	5.10727	5.25681	4.94486	4.65676	4.88383	5.08428	5.04988	5.14643	5.16108	4.95779	4.9796	5.27868	5.32112	5.09575	5.23041	5.02877
ENSMUSG00000062169	Cnih4	-0.0566969	0.997581	-0.154026	0.999971	-0.0395299	0.965585	0.214721	0.689002	0.101238	0.871372	0.212018	0.831784	0.277156	0.452698	0.0708835	0.933631	0.295438	0.778718	0.579135	0.081325	0.383791	0.520701	4.94299	4.65929	4.36386	4.74765	4.73834	4.6732	4.46118	4.53207	4.7326	4.47835	4.51788	4.61912	4.44728	4.56427	4.98187	4.49614	4.5178	5.13737	4.34938	4.57811	4.67856	4.56494	4.59608	4.2257	4.41111	4.69136
ENSMUSG00000038733	Wdr26	0.0507992	0.997581	0.100732	0.999971	0.0842327	0.815566	-0.158172	0.49574	-0.145168	0.552198	-0.00307619	0.997656	-0.136028	0.448973	-0.242596	0.257136	-0.0185709	0.991443	-0.213015	0.206736	-0.181124	0.54147	7.72929	7.92373	7.9423	7.76118	7.75634	7.88929	7.89237	7.64977	7.6834	7.9258	7.84157	7.6964	8.06097	7.86312	7.72666	7.70029	7.65667	7.90332	7.67992	7.6066	7.66504	8.02955	7.84363	7.79612	7.94306	7.90093
ENSMUSG00000054135	A430110L20Rik	-0.199476	0.997581	-0.641581	0.999971	-0.63548	0.721688	0.0818171	0.964304	0.0812733	0.965504	0.0713182	0.982182	-0.13284	0.910689	-0.439747	0.794204	0.686031	0.805442	0.447953	0.66797	-0.0636629	0.988497	0.544428	0.782506	0.0964752	0.0328124	0.40574	0.609898	0.53858	0.0988333	0.819873	0.102576	0.738056	0.819329	1.29101	-0.0783258	0.719715	0.0365608	0.102708	1.25174	0.210749	-0.277078	0.755008	0.970918	0.510363	0.52468	0.495618	0.714052
ENSMUSG00000004880	Lbr	0.18902	0.997581	0.296177	0.999971	-0.118448	0.919192	-0.0441459	0.96773	-0.125137	0.896826	-0.457891	0.682756	-0.315435	0.572278	-0.243543	0.812303	-0.129607	0.973664	-0.400076	0.473615	-0.393242	0.697816	2.91931	3.18978	3.31939	2.92615	2.8968	2.75434	3.21223	2.96869	2.97907	2.90477	3.02321	2.89808	2.6157	2.96011	2.76285	3.17241	3.16701	2.23555	2.98137	2.86244	3.13299	3.40981	3.33613	2.91776	3.37002	3.32288
ENSMUSG00000022995	Enah	-1.41414	0.997581	-0.946265	0.999971	-0.246358	0.928	-0.715884	0.691336	-0.000608672	0.999859	1.24615	0.600716	1.49219	0.209938	0.385988	0.886062	0.291462	0.975411	-1.96656	0.123621	0.33013	0.920793	-2.27377	-0.0157432	-0.307205	0.0229243	0.717118	0.471069	-0.775077	-0.389089	-0.0768247	0.392702	0.63906	0.638451	0.0672906	0.215045	1.28552	0.0365608	-0.466189	1.89206	-0.76194	0.401845	-0.235066	-0.492799	-0.26659	-0.569492	0.265764	0.199467
ENSMUSG00000026511	Srp9	0.167779	0.997581	0.205187	0.999971	-0.0371565	0.959008	0.380321	0.270902	0.169824	0.707534	0.146662	0.870059	0.275213	0.344235	0.129916	0.825276	0.131295	0.920899	-0.0483232	0.915112	-0.0153757	0.993565	4.88705	5.06666	4.93537	4.91999	5.17317	5.04462	4.89796	5.02788	5.1105	4.69303	4.73018	4.90001	5.00235	5.19719	4.94066	5.1964	5.4354	4.84076	5.1866	4.98063	4.92276	4.93268	5.00867	4.76477	5.19541	5.11666
ENSMUSG00000038633	Degs1	0.186974	0.997581	-0.130507	0.999971	0.112252	0.924682	0.287067	0.721216	0.160103	0.858644	-0.0444044	0.982182	0.0789351	0.910354	0.0850195	0.948761	0.115968	0.979386	0.343193	0.551938	0.386343	0.705257	7.20672	6.97949	6.86353	7.24987	7.25994	7.1366	7.18101	7.26603	7.2811	7.10629	6.99403	7.15414	7.2516	7.07993	7.0758	7.61467	7.50652	6.36112	7.54995	7.35381	6.79749	7.48688	7.38674	6.47786	7.02023	7.02696
ENSMUSG00000047539	Fbxo28	0.141217	0.997581	0.280722	0.999971	0.484595	0.407698	0.110614	0.834707	0.342102	0.399985	0.337619	0.562762	-0.0425383	0.92097	0.190014	0.730995	0.125773	0.941137	-0.0518558	0.915225	0.00604477	1	4.89672	5.07435	4.94857	4.95462	4.76653	5.14669	4.80907	4.99908	4.77847	5.15245	4.66785	5.00995	5.19738	5.31023	4.92197	5.15577	4.74939	4.28201	5.11457	4.88298	5.01062	4.95464	4.94759	4.50617	5.05528	5.28697
ENSMUSG00000026510	Trp53bp2	-0.480933	0.951404	-0.206645	0.999971	0.278911	0.664061	-0.0809258	0.89356	-0.241389	0.609843	0.500265	0.294222	0.754222	0.014075	0.305281	0.533303	0.138322	0.933697	0.226799	0.530078	0.0403376	0.971529	4.70455	4.61608	4.47775	4.51809	4.95769	4.70373	4.20347	4.50875	4.60347	4.96331	4.6844	4.44301	4.95175	4.66892	4.47307	4.81396	4.90576	5.15544	4.62715	4.54273	4.37386	4.39329	4.15458	4.08108	4.86622	4.45824
ENSMUSG00000026509	Capn2	0.279695	0.997581	0.0554847	0.999971	-0.00608089	0.995806	-0.000180922	1	-0.207754	0.767719	-0.161605	0.920058	-0.63724	0.123904	-0.427576	0.497404	0.13268	0.961987	-0.105239	0.861024	-0.162986	0.879986	7.50699	7.74491	7.61223	7.44924	7.1992	7.67483	7.83644	7.40886	7.55656	7.55066	7.55674	7.34899	7.86071	7.66177	7.47978	7.34679	7.35132	6.84711	7.51847	7.46124	7.23552	7.96834	7.96204	7.54213	8.03235	7.73256
ENSMUSG00000079164	Tlr5	-0.216502	0.997581	-0.247882	0.999971	-0.62096	0.883678	-3.72243	0.145144	-3.65689	0.16911	-3.18797	0.33637	-3.35718	0.120373	-4.1772	0.114256	-1.85611	0.739416	-6.24107	0.0178593	-5.41001	0.0795775	-4.48678	-0.101823	1.75429	-3.65573	-1.57151	-1.4023	1.78567	-2.39154	-1.72026	1.38121	2.00217	-1.65472	-0.408954	-1.40508	-1.11847	-2.60811	-2.09544	0.216342	-2.60811	-1.60241	-0.875882	0.237792	-0.401366	3.14263	1.07183	-0.437983
ENSMUSG00000030768	Disp1	-0.301346	0.997581	-0.316354	0.999971	0.602822	0.501544	-0.160476	0.849924	0.0708504	0.944687	0.281729	0.837429	0.355944	0.485807	0.44197	0.547657	0.263878	0.889376	-0.222063	0.708522	0.342576	0.725302	3.64078	4.12672	3.86284	4.20542	4.23379	4.15958	3.87785	4.31982	4.01872	4.78202	4.1792	4.25005	4.64707	3.85541	3.8578	4.62538	4.26298	3.69079	4.55496	4.46927	3.87918	4.00147	4.17249	3.39945	4.2836	4.35793
ENSMUSG00000046836	Brox	-0.0200289	0.997581	0.0776724	0.999971	0.0625239	0.938819	0.181095	0.742474	0.0814225	0.901877	0.0865401	0.952305	0.385191	0.267101	0.215189	0.727796	0.0833865	0.976142	0.351728	0.318753	0.193361	0.806131	6.39897	6.13063	6.04724	6.2406	6.33473	6.03608	5.94954	6.16473	6.15066	6.03209	5.96957	6.05099	6.11971	6.19537	5.76649	6.36205	6.33224	6.31766	6.38419	6.29198	5.74942	6.14162	6.00332	5.67661	6.34617	6.05571
ENSMUSG00000042901	Aida	0.00500148	0.999343	0.138648	0.999971	-0.0244847	0.98177	0.1411	0.83816	0.0404216	0.963688	0.874078	0.0780183	0.12577	0.796818	0.285213	0.67895	0.85928	0.144813	0.913158	0.0130503	0.103913	0.927831	5.45335	5.39947	4.54019	4.64411	4.53232	5.28063	4.40655	4.69176	4.54265	4.37706	4.40155	4.44197	4.82254	5.15169	5.73738	4.419	4.77174	4.40035	4.90507	4.61264	4.55776	4.44593	4.44221	4.3616	4.86622	5.42005
ENSMUSG00000056050	Mia3	-0.0425066	0.997581	-0.0497694	0.999971	0.209795	0.703156	0.10404	0.819382	0.124504	0.781745	0.0220825	0.982511	0.152753	0.606717	0.0433913	0.951546	0.00313993	0.999679	-0.00362534	0.996568	0.0569869	0.944654	6.67642	6.68318	6.68004	6.73703	6.84006	6.70939	6.68731	6.7307	6.83385	6.93961	6.72981	6.85432	6.98426	6.61345	6.48907	7.01233	6.93739	6.52986	6.90342	6.68285	6.5941	6.89786	6.73145	6.39507	6.86612	6.60647
ENSMUSG00000072258	Taf1a	0.125459	0.997581	0.333679	0.999971	0.680858	0.498234	-0.115378	0.913302	0.126974	0.902163	0.22318	0.904456	0.462756	0.401864	0.241612	0.826814	-0.292702	0.88978	-0.291293	0.648896	0.177301	0.898676	2.74192	2.74052	3.03322	3.21052	3.28775	3.04818	2.825	3.06661	2.58416	3.3804	2.69954	2.82651	3.20512	2.96011	3.04793	3.3041	3.31637	3.31034	3.41472	3.40308	2.12234	3.0641	2.86424	2.60666	3.1957	2.36942
ENSMUSG00000053461	Hhipl2	-1.23342	0.997581	-1.49126	0.999971	0.871659	0.866801	-1.80758	0.629905	-2.10477	0.57458	0.545866	0.959313	-5.06324	0.139026	-0.681941	0.9075	-0.400841	0.985549	-1.12805	0.737943	-0.834885	0.902668	-2.93076	-2.20355	-1.80271	-2.63759	-6.60811	-0.999001	-1.54487	-2.22681	-2.11902	0.560216	-0.311443	-2.41621	-2.07304	-0.191061	-0.224306	-2.60811	-2.60811	-2.60811	-2.60811	-2.60811	-0.370592	-2.60811	-0.143337	-1.25521	-2.10017	-1.60798
ENSMUSG00000039384	Dusp10	-0.410202	0.997581	-0.228311	0.999971	-0.115118	0.961757	-0.876468	0.503213	-0.95488	0.468875	0.596709	0.82044	-0.234666	0.846384	0.411928	0.833308	0.262246	0.968899	-0.409438	0.733198	-0.260267	0.921442	1.28679	1.95847	1.69622	1.43596	1.27967	2.11104	1.51433	1.92626	1.04807	1.80942	1.92453	0.969655	1.5305	2.36391	2.43386	1.41718	1.30652	1.38018	2.2341	2.23575	1.29246	1.96803	2.03333	0.0789295	0.754283	2.09258
ENSMUSG00000044854	1700056E22Rik	0.377898	0.997581	-0.53321	0.999971	0.911441	0.865644	0.736756	0.868719	-0.250348	0.963956	-0.926512	0.923889	-1.9966	0.477036	-3.65763	0.35749	0.0456416	0.999006	-0.108161	0.981922	0.0209777	1	-2.19452	-2.04072	-2.08636	-2.06538	-3.17185	-2.10177	-1.17525	-4.83289	-0.816395	-0.641709	-1.55315	-1.8035	-2.60811	-1.15588	-0.837949	-2.60811	-1.17155	-2.60811	-2.0895	-2.60811	-2.60811	-1.06983	-1.67902	-0.0108552	-0.624745	-2.60811
ENSMUSG00000039377	Hlx	-0.281026	0.997581	-0.292485	0.999971	0.250278	0.811396	0.0604136	0.951875	-0.103147	0.917646	0.469637	0.659043	0.395296	0.450283	0.179942	0.865583	0.272796	0.88978	0.190169	0.768958	0.00223658	1	4.70292	4.78555	4.51275	4.51499	4.91951	4.99385	4.52421	4.70415	4.86565	5.05551	4.80523	4.70209	5.29262	5.07758	4.52355	4.39771	4.91248	5.32861	4.60208	4.45302	5.02081	4.4867	4.49535	4.61523	5.19813	4.9582
ENSMUSG00000073481	Marc2	-0.0205425	0.997581	0.11383	0.999971	-0.266442	0.664823	-0.622013	0.0627124	-0.316905	0.447728	0.0725908	0.956128	-0.599088	0.0428247	-0.118507	0.855806	-0.343052	0.64161	-0.600985	0.0359832	-0.567952	0.143905	4.51154	4.76947	5.11252	4.54457	4.37906	5.05074	4.97815	4.85964	4.37668	4.73225	4.99869	4.68179	5.03187	5.06229	5.07789	4.53078	4.55693	4.01153	4.59786	4.79121	5.15642	4.67928	5.06408	5.16658	4.91668	4.63055
ENSMUSG00000039318	Rab3gap2	0.330211	0.997581	0.0318237	0.999971	-0.0126924	0.9954	-0.422298	0.735583	-0.569269	0.624131	-0.560213	0.779307	-0.737377	0.360583	-0.718556	0.55242	-0.240934	0.962556	-0.65454	0.439026	-0.278201	0.8913	6.39681	6.81041	7.05135	6.77315	6.61236	6.78952	7.34973	6.63118	6.59722	7.00683	7.01952	6.45025	7.32632	6.71569	6.05735	6.92853	6.92248	5.66126	7.11462	6.63086	5.90974	7.65282	7.73837	6.23094	7.36182	6.78875
ENSMUSG00000077571	Snora36b	1.16858	0.997581	-0.0652742	0.999971	0.245708	0.954962	0.0766772	0.985653	-1.19765	0.671024	-0.487978	0.945158	-1.19586	0.526607	-0.960112	0.769156	-0.0489295	0.997238	-0.197599	0.947613	-1.1553	0.773374	-1.35531	-1.20665	-1.15772	-2.31302	-1.11972	-0.411835	0.076143	-0.883969	-1.01576	-0.846733	-1.09244	-2.29009	-1.12472	0.381981	-0.0666343	-1.3255	-0.0987805	-1.00983	-0.0824629	-0.277078	-1.66029	-1.64298	0.844075	0.587215	-0.224003	-1.60798
ENSMUSG00000026618	Iars2	0.178347	0.997581	-0.0428902	0.999971	-0.320615	0.428665	0.129057	0.705442	0.0416537	0.925645	-0.334293	0.30948	-0.239398	0.281351	-0.114185	0.789944	-0.0616445	0.968899	0.0448414	0.892753	0.0813809	0.887024	5.98784	5.88135	5.943	6.02438	5.92483	5.82994	6.16423	6.05005	6.11494	5.66527	5.98589	6.02754	5.64871	5.78653	6.04011	5.92211	5.94997	5.91294	6.08877	5.99756	6.0721	6.2698	6.1907	6.03174	5.92102	5.86382
ENSMUSG00000026617	Bpnt1	0.0620456	0.997581	-0.235093	0.999971	0.0872107	0.930992	0.2091	0.761002	0.029785	0.975844	0.0694911	0.97218	0.129419	0.807201	-0.263108	0.734621	0.197445	0.92108	0.259861	0.601294	0.219951	0.826915	4.54945	4.48703	4.28958	4.50954	4.71614	4.65621	4.58672	4.32361	4.73378	4.61189	4.52468	4.55446	4.99237	4.5424	4.38707	5.23592	4.48662	4.25714	4.61048	4.24865	4.09392	4.7311	4.67357	4.35712	4.57089	4.4743
ENSMUSG00000097261	4930532G15Rik	-1.06968	0.997581	-2.27362	0.999971	-0.202661	0.976151	-0.64321	0.898501	-0.655773	0.896669	-1.44015	0.875903	0.567226	0.870218	0.421243	0.952131	-0.796751	0.973532	2.781	0.350254	0.284757	0.980645	-0.454233	-4.03199	-3.23524	-2.95048	-1.46407	-3.47145	-2.0313	-1.61006	-1.60483	-1.16428	-0.961621	-1.61739	-2.60811	-1.7065	-1.92758	-0.657432	-0.466189	-2.60811	-0.317341	-2.60811	-1.09314	-2.60811	-0.71582	-1.25521	-1.72524	-2.60811
ENSMUSG00000026615	Eprs	-0.0870221	0.997581	-0.18947	0.999971	0.0866665	0.948123	0.342595	0.691336	0.43495	0.598386	0.134067	0.955622	0.609275	0.285784	0.510693	0.559565	0.221139	0.945394	0.550235	0.34661	0.481109	0.661622	8.18673	7.85764	7.6365	8.11761	8.34822	7.87301	7.73895	8.24964	8.16856	7.91263	7.82597	8.26092	8.13314	7.90615	7.51608	8.56478	8.54721	7.81517	8.62801	8.34394	7.5923	7.95296	8.03399	7.03905	8.09942	7.81841
ENSMUSG00000039246	Lyplal1	-0.019526	0.999343	-0.983389	0.999971	-1.59099	0.456744	-1.11118	0.469956	-1.54385	0.29937	-1.01545	0.688232	-2.13306	0.0640168	-1.02417	0.564655	0.247695	0.980675	-0.532394	0.71294	-0.243929	0.944759	0.304045	1.08413	0.836439	0.59251	-0.332759	0.784854	1.8003	0.776133	0.708648	0.228838	1.81983	0.275973	0.257054	0.791021	1.45116	0.241633	0.509645	-2.60811	1.10471	1.04621	0.467713	1.784	1.50237	2.20949	1.88522	0.392117
ENSMUSG00000039239	Tgfb2	-1.08679	0.997581	-0.793427	0.999971	1.64924	0.390691	1.54124	0.181215	1.7982	0.121599	2.4347	0.0555515	3.10436	0.00247852	3.09925	0.00534769	2.34395	0.113833	3.5015	0.00061215	2.69092	0.0269587	5.00091	3.84336	1.49941	4.19033	4.3104	3.64074	1.20604	4.30529	3.83408	3.94208	2.29283	4.09103	3.25049	3.82674	3.82798	3.71026	3.95979	4.97904	3.89242	4.33391	4.63056	1.61039	0.433246	1.56956	1.9383	3.59182
ENSMUSG00000001305	Rrp15	0.443869	0.997581	0.17092	0.999971	0.566868	0.534632	0.444606	0.501093	0.539983	0.398057	-0.0529035	0.978653	0.0403925	0.953931	0.331157	0.693638	0.289226	0.874284	0.253274	0.661101	0.247017	0.826915	4.42574	4.46169	4.17247	4.41948	4.48581	4.39251	4.44542	4.77657	4.44615	4.56841	4.00155	4.54153	4.52317	4.22301	4.44715	4.48104	4.60336	4.39275	4.97509	4.78257	4.56706	4.76464	4.65246	3.75994	4.35853	4.5317
ENSMUSG00000097784	A430105J06Rik	0.420186	0.997581	2.20846	0.999971	1.96279	0.648898	1.49281	0.645857	1.3206	0.700522	1.14219	0.857627	2.83976	0.180292	0.902228	0.835875	0.145869	0.992941	-0.666348	0.807019	-0.949849	0.839992	-1.24149	-0.429272	-0.575141	-1.52499	0.47634	-1.22122	-2.36342	-1.46119	-1.29079	-0.820811	-2.7836	-1.463	-0.151269	-0.594275	-2.60811	-2.04486	-1.71796	2.05488	-0.450874	-0.792624	-2.05772	-2.0463	-1.67902	-1.05091	-0.971148	0.392117
ENSMUSG00000039224	D1Pas1	-3.59081	0.976631	-0.874837	0.999971	2.06012	0.634099	0.441721	0.918422	-0.890089	0.817401	2.90454	0.561132	1.8288	0.529259	2.25743	0.592733	0.0905456	0.994994	-0.170735	0.965448	-0.0900363	0.997014	-2.31607	-2.05479	-2.14534	-2.23538	-3.03252	-1.95678	-4.86132	-2.60388	-0.828781	0.789615	-1.2705	-2.16059	-2.60811	-0.943451	-0.837949	-1.6408	-2.09544	-1.86314	-2.0895	-1.60241	-1.34902	-2.60811	-2.07003	-2.60811	-0.971148	-1.02297
ENSMUSG00000026611	Spata17	1.25887	0.997581	-3.30611	0.999971	0.868593	0.883275	-2.39693	0.591864	-0.280592	0.963165	-2.78808	0.652693	-6.41704	0.0839408	-2.48338	0.579738	2.38777	0.833661	0.295989	0.962653	0.68585	0.947187	-4.46006	-2.36828	-4.75605	-4.0702	-6.60811	-2.97915	-0.191073	-2.67445	-3.84687	-0.581347	-1.44994	-1.73053	-2.07304	-2.60811	-1.11847	-2.60811	-2.60811	-2.60811	-0.946875	-2.60811	-2.05772	-2.60811	0.433246	0.647153	-2.10017	-2.60811
ENSMUSG00000039210	Gpatch2	-0.107043	0.997581	0.192207	0.999971	-0.0101116	0.988662	-0.0716721	0.887243	0.0992343	0.831745	-0.0313577	0.977884	0.228215	0.413418	0.078268	0.898856	-0.352498	0.550297	-0.342038	0.197523	-0.213178	0.687643	4.73245	4.72199	5.07449	4.86131	5.00345	4.74388	4.77524	4.85351	4.81061	4.87217	4.88228	4.98152	4.94831	4.61964	4.66518	5.11721	4.95867	4.94828	4.9455	5.00312	4.60369	4.73956	4.66937	4.9277	4.92657	4.81421
ENSMUSG00000026610	Esrrg	-0.505889	0.997581	-0.0617472	0.999971	-0.668077	0.855261	-2.38542	0.275632	-1.9005	0.415072	-0.100729	0.988302	-4.47763	0.0314601	-1.41596	0.618219	-0.444469	0.971635	-3.0704	0.0887639	-2.15875	0.43065	-2.87818	-0.252258	0.192211	-1.96654	-4.72956	-0.35266	-0.251931	-1.66789	-2.13146	-0.414119	0.253958	-1.64654	-1.68361	-0.191061	0.719715	-2.04486	-2.60811	-2.60811	-1.15905	-1.27935	-0.875882	-0.206187	0.653235	-0.871987	-0.624745	0.0925493
ENSMUSG00000026609	Ush2a	-1.32856	0.997581	-2.89964	0.999971	-0.981692	0.84782	-0.894372	0.823287	-0.280323	0.955526	-0.82732	0.929746	-0.27078	0.936712	0.210038	0.977113	0.873914	0.957514	0.598881	0.876148	0.624141	0.935313	-1.59644	-1.3214	-2.19532	-1.57118	-0.895011	-1.45155	-0.624231	-0.414193	-0.190047	-0.277367	0.704325	0.424001	-2.60811	0.0262348	-1.46703	-2.60811	-2.60811	0.869448	-0.195127	-0.0136654	-0.235066	-2.0463	-1.3717	0.813331	-1.42792	-2.02306
ENSMUSG00000026608	Kctd3	-0.0215126	0.997581	-0.139397	0.999971	0.373346	0.624235	0.255178	0.662691	0.322223	0.56665	0.472897	0.489528	0.586441	0.121407	0.295165	0.656957	0.649	0.352732	0.481156	0.21229	0.369529	0.610391	4.87285	5.0407	4.3917	4.76123	5.09602	4.98248	4.50958	4.80475	4.78627	4.90444	4.53109	4.85332	4.95518	4.87548	5.12769	5.32882	5.25944	4.61135	5.03563	4.91099	4.42079	4.72685	4.69024	4.04812	4.42976	4.99948
ENSMUSG00000037624	Kcnk2	-0.650677	0.997581	-0.508561	0.999971	-0.287155	0.938112	0.239667	0.937692	-1.55194	0.50169	-1.05688	0.814857	-1.06932	0.554173	0.960219	0.734549	0.709805	0.923387	-1.2893	0.486888	0.772067	0.832798	-2.02612	-0.0270115	-0.736817	0.0352503	-1.94826	-1.93581	-0.878933	0.081286	0.0114108	-0.515411	-0.228256	-1.78019	-0.274366	-2.08799	-2.60811	-1.06691	-1.41904	-1.3743	0.844645	-0.139368	-0.111185	0.13894	-1.3717	-0.712826	0.693834	-0.148466
ENSMUSG00000026605	Cenpf	0.164173	0.997581	0.426619	0.999971	-0.0599408	0.982528	-0.457812	0.788804	-0.87514	0.562215	-0.803434	0.752882	-0.996636	0.351407	-0.826337	0.632854	-0.708276	0.844831	-1.08076	0.312875	-0.709491	0.739167	2.33998	2.71246	3.42074	2.71124	2.16165	2.35486	3.15829	2.33195	2.5363	2.93418	2.99412	2.11898	1.24692	2.82169	2.67626	1.53885	1.63379	3.00635	0.900545	2.55269	2.97422	2.32354	3.29312	3.63229	2.90709	2.6016
ENSMUSG00000026604	Ptpn14	-2.20457	0.957476	-1.34456	0.999971	-0.269214	0.938826	-0.243522	0.93434	0.179888	0.955526	1.99768	0.460653	1.80068	0.257918	1.10059	0.689937	0.813082	0.897477	-0.0517818	0.986377	0.609354	0.872729	0.401723	1.26659	0.453504	1.06286	1.39417	1.59117	-0.40651	0.694079	1.55454	1.52885	1.79806	1.97795	1.37533	1.84051	1.7344	2.21068	1.78793	-2.60811	1.10471	0.308641	0.938237	-0.342387	-0.71582	0.390837	0.422994	0.915689
ENSMUSG00000026603	Smyd2	0.225283	0.997581	0.205998	0.999971	-0.298443	0.91645	0.253918	0.917117	0.771268	0.685913	0.369469	0.940404	0.082582	0.963169	-0.224168	0.942786	0.248252	0.980675	-0.267124	0.884478	-0.107299	0.982717	1.2992	1.81458	1.56632	1.45902	1.66819	1.95508	1.58561	1.36144	1.61424	1.06188	1.36033	2.13159	2.30769	1.81154	1.85757	1.65105	2.27883	0.95444	1.15154	2.35709	-0.235066	2.25439	1.50237	0.914353	2.42097	1.39213
ENSMUSG00000010175	Prox1	-0.289812	0.997581	-0.169256	0.999971	-0.929395	0.524057	-0.834888	0.39412	-0.473915	0.688889	-0.368562	0.879606	-1.25853	0.0947701	-0.453787	0.745347	-0.741112	0.712788	-1.0905	0.146861	-0.904003	0.459581	2.26802	2.61741	3.35852	2.45451	1.97943	2.8694	3.23796	2.78417	2.69289	2.59838	3.52777	3.05386	3.35802	3.12224	1.7344	2.53703	2.33993	0.347833	2.94196	2.30977	3.08198	2.862	3.39831	3.4508	3.07054	2.58197
ENSMUSG00000093064	Gm23153	0.176522	0.997581	0.0267846	0.999971	0.228629	0.863422	-0.111338	0.926585	-0.00356507	0.998214	0.253829	0.902208	-0.0890404	0.916119	-0.0458039	0.980722	-0.563121	0.742371	0.401564	0.558717	-0.1015	0.959511	1.81277	0.848083	1.4112	1.3097	1.4719	1.81477	1.56094	1.51514	1.27308	1.61305	1.38442	1.38086	1.73584	1.95089	1.93421	1.41718	1.56721	1.6587	1.77721	1.20981	1.71697	1.413	1.53964	1.90029	0.754283	0.851558
ENSMUSG00000089872	Rps6kc1	-0.151332	0.997581	0.0537973	0.999971	0.288079	0.722153	0.427512	0.399895	0.584043	0.227866	0.115755	0.941797	0.763512	0.0449837	0.560973	0.257951	-0.132063	0.958609	0.0205896	0.975685	0.214327	0.815873	6.25805	6.10539	6.23746	6.45178	6.79584	6.14808	6.03233	6.5933	6.61117	6.47174	6.18366	6.7677	6.37784	6.21624	5.79759	6.76464	6.72762	6.89628	7.00174	6.47738	6.18668	6.17319	6.12326	5.78062	6.34495	6.12516
ENSMUSG00000026634	Angel2	0.0371782	0.997581	0.00155688	0.999971	-0.112036	0.895558	-0.0795143	0.917117	-0.246556	0.677714	-0.276167	0.77603	-0.12956	0.782453	-0.171159	0.829465	0.0534174	0.988119	-0.19745	0.669022	-0.0103913	0.999868	4.66673	4.9176	4.86418	4.85379	4.77024	4.62363	4.8998	4.72864	4.78311	4.75059	4.86262	4.61607	4.87779	4.51571	4.46663	4.57885	4.87513	4.86292	4.89134	4.83782	4.44117	4.96189	5.24137	4.39694	5.23837	4.9658
ENSMUSG00000037568	Vash2	0.784954	0.997581	0.198236	0.999971	0.850879	0.853943	-0.96661	0.7907	-3.13436	0.3443	0.454857	0.959664	-2.48933	0.279436	-0.502124	0.917612	0.602971	0.965265	-6.07571	0.0554353	-1.19986	0.811055	-6.60811	0.0705683	-0.532403	-1.73226	-2.43502	0.509172	0.0543153	-0.447809	-1.69725	0.12024	-0.730639	-3.865	1.5305	-0.191061	-0.0666343	-2.60811	-0.612876	-2.60811	-0.76194	0.101957	0.00289536	0.650431	0.351772	-0.439121	1.37107	-0.285974
ENSMUSG00000066595	Mfsd7b	-0.0566104	0.997581	-0.461395	0.999971	0.302848	0.875285	-0.658058	0.607621	-0.601563	0.645602	-0.136166	0.974239	-0.492841	0.613927	-0.710838	0.624009	0.0438276	0.994042	-0.705908	0.46316	-0.222672	0.931038	5.16891	5.91864	5.87482	5.65214	5.78676	6.14343	6.2796	5.56876	5.67815	6.63906	6.33621	5.73465	6.88618	6.0417	4.81457	5.98412	5.86764	5.46883	5.9615	5.76517	4.70829	6.62746	6.59205	5.25831	6.60913	5.89399
ENSMUSG00000026632	Tatdn3	-0.361365	0.997581	-0.0557633	0.999971	-0.856124	0.577874	-0.703735	0.51216	-1.11365	0.256862	-0.814873	0.606473	-1.11442	0.157018	-0.55237	0.684115	-1.14196	0.47344	-1.27799	0.0936603	-1.08762	0.342522	0.897907	1.03394	2.1759	1.08828	0.755878	1.05542	1.8703	1.31793	1.52793	1.37554	2.23166	1.11801	0.574938	1.52076	1.2258	0.791317	0.193797	1.44035	1.24087	1.6121	1.33665	1.49522	0.783224	2.7773	1.48247	1.19949
ENSMUSG00000062510	Nsl1	0.605134	0.997581	0.649402	0.999971	1.94621	0.471492	-0.117038	0.97012	-0.103036	0.975637	-2.03606	0.432705	-1.60388	0.29439	-0.518355	0.867714	-0.00939234	1	-1.95245	0.207987	-0.732248	0.829215	-1.60478	0.338273	0.347665	-0.384583	-1.30048	-1.73266	0.303397	-0.214958	-0.418775	1.64447	-0.301737	-0.404773	-1.68361	-2.08799	-0.224306	-1.06691	-0.333049	-1.3743	-0.946875	0.101957	0.545076	0.237792	0.433246	0.704699	0.56476	0.479582
ENSMUSG00000026630	Batf3	-0.789494	0.997581	-0.586646	0.999971	-0.814548	0.805173	-1.54472	0.474322	-1.87671	0.379483	1.03812	0.803254	0.336613	0.868185	-0.265018	0.948761	0.93686	0.872112	-0.832395	0.666268	-1.02253	0.769727	0.275291	2.04454	1.10769	0.0851516	1.24145	1.94295	0.904836	0.639818	0.14961	0.879783	1.69433	-0.182378	1.05573	2.05343	2.53576	-0.0780552	1.13324	2.16597	0.786491	0.649996	0.879709	-0.342387	-0.550042	2.18947	-0.224003	2.036
ENSMUSG00000026628	Atf3	0.425761	0.997581	0.0301005	0.999971	0.514864	0.635579	0.354096	0.671098	0.340287	0.692198	0.263582	0.882083	0.207928	0.750031	-0.0184723	0.992995	0.619353	0.640718	0.281278	0.669833	0.417119	0.706782	7.67344	8.01151	7.39216	7.80928	7.99575	8.0514	7.78782	7.76935	7.71616	7.87692	7.36206	7.70235	8.10331	8.03744	8.01443	8.32719	8.21481	7.20675	8.16102	7.78101	7.21717	8.08661	8.02458	7.03625	7.7922	7.9658
ENSMUSG00000073478	D730003I15Rik	-0.0454845	0.997581	0.557593	0.999971	-0.42858	0.862637	0.890753	0.574907	0.780399	0.633559	0.969999	0.692288	1.16424	0.299124	0.666093	0.739235	-0.17613	0.98499	0.252862	0.87376	-0.188316	0.956494	1.92225	1.49325	1.66938	1.48107	2.23055	2.03631	1.06631	1.7324	2.00254	0.68321	1.11179	1.89219	1.10596	2.51531	2.29546	1.13793	1.63379	3.22738	2.29794	1.57256	1.33665	0.0328144	1.61141	1.40571	0.180218	2.1735
ENSMUSG00000103174	RP24-443M8.2	-0.409796	0.997581	-0.132618	0.999971	-0.270536	0.787636	-0.596298	0.309834	-0.801346	0.160807	-0.150627	0.936844	-0.133234	0.824993	-0.287977	0.743304	-0.763346	0.392092	-1.74521	0.000322824	-0.754169	0.250227	2.55338	3.53524	4.29859	3.54442	3.88817	3.87078	4.02141	3.73343	3.83491	4.16067	4.4312	3.62986	4.22669	3.94483	3.34319	4.04064	3.64972	3.99155	4.04903	3.56297	3.58161	3.92936	4.016	4.15003	3.4815	3.40337
ENSMUSG00000037499	Nenf	0.0794242	0.997581	0.116215	0.999971	0.106457	0.942555	-0.178254	0.875066	-0.75065	0.349983	-0.221869	0.926058	-0.775606	0.20764	-0.439411	0.68095	-0.223547	0.953103	-0.627429	0.326282	-0.583408	0.614348	3.31607	3.71995	3.9435	3.36009	3.1311	3.68484	3.90671	3.4673	3.64903	3.93374	3.82728	3.07664	3.72237	3.45754	3.89662	2.37219	3.40482	3.46318	2.99427	3.27343	4.00088	3.85345	3.51519	4.28821	3.5598	3.57206
ENSMUSG00000026627	Tmem206	0.593322	0.945797	0.41549	0.999971	0.0915872	0.916591	-0.21929	0.718693	-0.522661	0.282345	-0.825131	0.0886361	-1.04455	0.00506608	-1.09717	0.00717022	-0.53301	0.509751	-1.43813	0.000196874	-0.41094	0.535204	4.12442	5.02954	5.56255	5.15161	4.69583	4.91525	5.74038	4.64322	4.92777	5.23865	5.14706	4.6244	5.1047	4.89632	4.74181	4.60231	4.84734	4.65009	4.78769	4.49594	4.65694	5.82133	5.96102	5.39351	5.47004	5.00686
ENSMUSG00000026626	Ppp2r5a	-0.0108577	0.998212	0.0245759	0.999971	0.0653452	0.93688	0.379621	0.40132	0.134606	0.824587	0.404968	0.528832	0.138202	0.738499	0.317449	0.562084	0.372622	0.672161	0.860449	0.00858382	0.296765	0.664857	7.53537	7.04754	6.67492	6.97168	6.77769	7.04445	6.63948	6.95693	7.02996	6.71569	6.65034	6.78495	6.64423	7.10327	7.31312	6.62162	6.79826	6.90565	6.6549	6.93365	7.23041	6.61946	6.57869	6.72297	6.41098	7.10554
ENSMUSG00000037474	Dtl	1.63697	0.996076	0.180237	0.999971	-1.70419	0.557681	0.965871	0.631819	1.44365	0.430054	-0.844813	0.817267	-0.550581	0.719029	-1.67947	0.352777	-1.07565	0.819996	-0.0169329	0.997148	0.914898	0.742772	-1.07324	-2.13195	-1.05631	-0.141411	-0.150157	-0.44439	0.400423	-1.27905	-0.270675	-2.94074	-1.23655	0.207105	0.257054	-0.943451	-0.0666343	-1.3255	-2.09544	1.38018	-0.598039	-1.27935	-0.687098	0.417236	0.719693	0.52468	-1.72524	-0.80057
[truncated: 13,644 more rows]
[truncated: 22 more columns]

## Sheet: Descriptions of raw counts
Field	Description
gene	gene name
[truncated: 36 more rows]

## Sheet: Raw counts
gene	scBCG.mtb.1	scBCG.mtb.2	scBCG.mtb.3	scBCG.lps.1	scBCG.lps.2	scBCG.lps.3	scBCG.pam.1	scBCG.pam.2	scBCG.pam.3	scBCG.none.1	scBCG.none.2	scBCG.none.3	cotb.mtb.1	cotb.mtb.2	cotb.mtb.3	cotb.lps.1	cotb.lps.2	cotb.lps.3	cotb.pam.1	cotb.pam.2	cotb.pam.3	cotb.none.1	cotb.none.2	cotb.none.3	unvax.mtb.1	unvax.mtb.2	unvax.mtb.3	unvax.lps.1	unvax.lps.2	unvax.lps.3	unvax.pam.1	unvax.pam.2	unvax.pam.3	unvax.none.1	unvax.none.2	unvax.none.3
[truncated: 14,522 more rows]
